# Supplementary material for: Second generation physical and linkage maps of yellowtail (Seriola quinqueradiata) and comparison of synteny with four model fish
Source: BMC Genomics. 2015 May 24;16(1):406. doi: 10.1186/s12864-015-1600-7 (PMC4493941; doi:10.1186/s12864-015-1600-7)
Supplement: Additional file 4: — Synteny analysis between the yellowtail radiation hybrid (RH) map and four model fish. [file 12864_2015_1600_MOESM4_ESM.xlsx]

## Sheet: total
	Medaka				Zebrafish				Three-spined stickleback				Green-spotted pufferfish
SQ1	E-value	Chromosome	Gene	Description of gene	E-value	Chromosome	Gene	Description of gene	E-value	Group	Gene	Description of gene	E-value	Chromosome	Gene	Description of gene
Sequ42973EST3	5.01e-24	24	mycn-201	v-myc myelocytomatosis viral related oncogene, neuroblastoma derived (avian) [Source:ZFIN;Acc:ZDB-GENE-020711-1]	3.429e-52	6	mych-002	myelocytomatosis oncogene homolog [Source:ZFIN;Acc:ZDB-GENE-030219-51]	1.924e-26	18	mycn-201	v-myc myelocytomatosis viral related oncogene, neuroblastoma derived (avian) [Source:ZFIN;Acc:ZDB-GENE-020711-1]	1.604e-61	Un_random	0	myelocytomatosis oncogene homolog [Source:ZFIN;Acc:ZDB-GENE-030219-51]
Sequ11619EST3	8.902e-118	scaffold1000	cyc1-201	cytochrome c-1 [Source:ZFIN;Acc:ZDB-GENE-031105-2]	5.708e-178	6	cyc1-001	cytochrome c-1 [Source:ZFIN;Acc:ZDB-GENE-031105-2]	0	17	cyc1-202	cytochrome c-1 [Source:ZFIN;Acc:ZDB-GENE-031105-2]	0	Un_random	CYC1-201	Chromosome undetermined SCAF13964, whole genome shotgun sequence.; Uncharacterized protein [Source:UniProtKB/TrEMBL;Acc:Q4SUD1]
Sequ45457EST3	8.657e-49	scaffold1082	zgc:73345-201	zgc:73345 [Source:ZFIN;Acc:ZDB-GENE-040426-1768]	5.186e-38	6	ROMO1-001	reactive oxygen species modulator 1 [Source:HGNC Symbol;Acc:16185]	4.301e-46	17	zgc:73345-201	zgc:73345 [Source:ZFIN;Acc:ZDB-GENE-040426-1768]	0.002304	Un_random	CAMTA2 (2 of 2)-201	calmodulin binding transcription activator 2 [Source:HGNC Symbol;Acc:18807]
Sequ20398EST2	0	5	ahcy-201	S-adenosylhomocysteine hydrolase [Source:ZFIN;Acc:ZDB-GENE-031219-6]	0	6	ahcy-001	S-adenosylhomocysteine hydrolase [Source:ZFIN;Acc:ZDB-GENE-031219-6]	0	17	ahcy-201	S-adenosylhomocysteine hydrolase [Source:ZFIN;Acc:ZDB-GENE-031219-6]	0	Un_random	ahcy-201	S-adenosylhomocysteine hydrolase [Source:ZFIN;Acc:ZDB-GENE-031219-6]
Sequ43398EST3	2.493	6	znf592-201	zinc finger protein 592 [Source:ZFIN;Acc:ZDB-GENE-030131-9613]	0.356	20	lama2-201	laminin, alpha 2 [Source:ZFIN;Acc:ZDB-GENE-060119-1]	4.114	3	pcmtd1-202	protein-L-isoaspartate (D-aspartate) O-methyltransferase domain containing 1 [Source:ZFIN;Acc:ZDB-GENE-030131-5387]	0.386	7	sumf2-201	sulfatase modifying factor 2 [Source:ZFIN;Acc:ZDB-GENE-041010-55]
Sequ0057TUF
Sequ21699SNP2	0.017	16	cpvl-204	carboxypeptidase, vitellogenic-like [Source:ZFIN;Acc:ZDB-GENE-031219-2]	0.962	24	dcaf11-001	ddb1 and cul4 associated factor 11 [Source:ZFIN;Acc:ZDB-GENE-050809-116]	0.263	5	si:dkey-161j23.6-201	si:dkey-161j23.6 [Source:ZFIN;Acc:ZDB-GENE-091204-173]	0.167	Un_random	ccdc106a (1 of 2)-201	coiled-coil domain containing 106a [Source:ZFIN;Acc:ZDB-GENE-050220-4]
Sequ45712EST3	0.002016	20	zgc:171959-201	zgc:171959 [Source:ZFIN;Acc:ZDB-GENE-070822-23]	1.119e-45	22	CABZ01028296.1-201	Uncharacterized protein [Source:UniProtKB/TrEMBL;Acc:E7EZE6]	1.116e-46	17	LSM3-201	LSM3 homolog, U6 small nuclear RNA associated (S. cerevisiae) [Source:HGNC Symbol;Acc:17874]	9.697e-47	11	LSM3-201	Chromosome 11 SCAF11945, whole genome shotgun sequence.; Uncharacterized protein [Source:UniProtKB/TrEMBL;Acc:Q4SYV4]
Sequ44979EST3	0.843	5	tulp1b-201	tubby like protein 1b [Source:ZFIN;Acc:ZDB-GENE-110411-113]	0.0006995	1	tmem39a-202	transmembrane protein 39A [Source:ZFIN;Acc:ZDB-GENE-030131-1928]	0.093	7	coro6-202	coronin 6 [Source:ZFIN;Acc:ZDB-GENE-040426-1202]	0.001208	5	GNRHR1/III-2-201	Type 1/III-2 gonadotropin-releasing hormone receptor; Uncharacterized protein [Source:UniProtKB/TrEMBL;Acc:Q3LG37]
Sequ36447EST3	0.569	19	gprc5c-201	G protein-coupled receptor, family C, group 5, member C [Source:ZFIN;Acc:ZDB-GENE-070928-27]	0.171	11	MAP4K3 (2 of 2)-201	mitogen-activated protein kinase kinase kinase kinase 3 [Source:HGNC Symbol;Acc:6865]	0.684	4	lrit3a-201	info leucine-rich repeat, immunoglobulin-like and transmembrane domains 3a [Source:ZFIN;Acc:ZDB-GENE-080723-63]	1.536	13	rassf9-201	Ras association (RalGDS/AF-6) domain family (N-terminal) member 9 [Source:ZFIN;Acc:ZDB-GENE-091204-470]
Sequ21165SNP2	0.754	11	col11a2-201	collagen type XI alpha-2 [Source:ZFIN;Acc:ZDB-GENE-000208-23]	0.52	9	CABZ01078520.1-201	Uncharacterized protein [Source:UniProtKB/TrEMBL;Acc:E7FFH5]	4.164	8	acot11b-203	acyl-CoA thioesterase 11b [Source:ZFIN;Acc:ZDB-GENE-051127-37]	0.852	12	FGF5-201	Chromosome 12 SCAF15007, whole genome shotgun sequence.; Uncharacterized protein [Source:UniProtKB/TrEMBL;Acc:Q4RPQ6]
Sequ03558SNP1	3.14	20	abcf2a-201	ATP-binding cassette, sub-family F (GCN20), member 2a [Source:ZFIN;Acc:ZDB-GENE-030131-8714]	0.057	17	add3b-201	adducin 3 (gamma) b [Source:ZFIN;Acc:ZDB-GENE-080718-6]	0.414	4	cetn2-201	centrin, EF-hand protein, 2 [Source:ZFIN;Acc:ZDB-GENE-091118-94]	0.101	18	GNG13-201	Chromosome 18 SCAF10147, whole genome shotgun sequence; Uncharacterized protein [Source:UniProtKB/TrEMBL;Acc:Q4T304]
Sequ22619EST3	1.492e-52	22	dynlrb1-201	dynein, light chain, roadblock-type 1 [Source:ZFIN;Acc:ZDB-GENE-040426-989]	8.81e-51	11	dynlrb1-001	dynein, light chain, roadblock-type 1 [Source:ZFIN;Acc:ZDB-GENE-040426-989]	8.051e-55	scaffold	dynlrb1-201	dynein, light chain, roadblock-type 1 [Source:ZFIN;Acc:ZDB-GENE-040426-989]	9.588e-55	Un_random	dynlrb1-201	dynein, light chain, roadblock-type 1 [Source:ZFIN;Acc:ZDB-GENE-040426-989]
Sequ0437TUF
Sequ1032TUF
Sequ57781EST3	2.606e-32	5	snrpb-202	small nuclear ribonucleoprotein polypeptides B and B1 [Source:ZFIN;Acc:ZDB-GENE-040426-1819]	1.603e-39	6	snrpb-001	small nuclear ribonucleoprotein polypeptides B and B1 [Source:ZFIN;Acc:ZDB-GENE-040426-1819]	2.943e-49	17	snrpb-201	small nuclear ribonucleoprotein polypeptides B and B1 [Source:ZFIN;Acc:ZDB-GENE-040426-1819]	3.713e-28	Un_random	snrpb-201	small nuclear ribonucleoprotein polypeptides B and B1 [Source:ZFIN;Acc:ZDB-GENE-040426-1819]
Sequ46162EST3	0.233	13	phf12b-201	PHD finger protein 12b [Source:ZFIN;Acc:ZDB-GENE-110628-2]	0.222	8	ercc8-001	excision repair cross-complementing rodent repair deficiency, complementation group 8 [Source:ZFIN;Acc:ZDB-GENE-041010-60]	3.551	19	b4galnt3b-201	beta-1,4-N-acetyl-galactosaminyl transferase 3b [Source:ZFIN;Acc:ZDB-GENE-030131-8615]	1.097	Un_random	col11a2-201	collagen type XI alpha-2 [Source:ZFIN;Acc:ZDB-GENE-000208-23]
Sequ14105EST3	7.29e-16	scaffold3784	ccdc51-201	coiled-coil domain containing 51 [Source:ZFIN;Acc:ZDB-GENE-060825-200]	0.008781	22	ccdc51-201	coiled-coil domain containing 51 [Source:ZFIN;Acc:ZDB-GENE-060825-200]	3.756e-29	17	ccdc51-201	coiled-coil domain containing 51 [Source:ZFIN;Acc:ZDB-GENE-060825-200]	7.717e-21	Un_random	ccdc51-201	coiled-coil domain containing 51 [Source:ZFIN;Acc:ZDB-GENE-060825-200]
Sequ14555EST3	3.338e-22	5	gmppb-201	GDP-mannose pyrophosphorylase B [Source:ZFIN;Acc:ZDB-GENE-040801-234]	5.175e-20	22	gmppb-001	GDP-mannose pyrophosphorylase B [Source:ZFIN;Acc:ZDB-GENE-040801-234]	1.963e-21	17	gmppb-201	GDP-mannose pyrophosphorylase B [Source:ZFIN;Acc:ZDB-GENE-040801-234]	2.967e-20	Un_random	gmppb (2 of 2)-201	GDP-mannose pyrophosphorylase B [Source:ZFIN;Acc:ZDB-GENE-040801-234]
Sequ07395EST2	3.246e-172	5	capza1a-201	capping protein (actin filament) muscle Z-line, alpha 1a [Source:ZFIN;Acc:ZDB-GENE-030131-5237]	3.949e-163	8	capza1b-001	capping protein (actin filament) muscle Z-line, alpha 1b [Source:ZFIN;Acc:ZDB-GENE-031002-24]	1.037e-169	17	capza1a-201	capping protein (actin filament) muscle Z-line, alpha 1a [Source:ZFIN;Acc:ZDB-GENE-030131-5237]	1.657e-147	13	CAPZA2-201	capping protein (actin filament) muscle Z-line, alpha 2 [Source:HGNC Symbol;Acc:1490]
Sequ19066EST3	2.02e-172	5	capza1a-201	capping protein (actin filament) muscle Z-line, alpha 1a [Source:ZFIN;Acc:ZDB-GENE-030131-5237]	2.459e-163	8	capza1b-001	capping protein (actin filament) muscle Z-line, alpha 1b [Source:ZFIN;Acc:ZDB-GENE-031002-24]	6.453e-170	17	capza1a-201	capping protein (actin filament) muscle Z-line, alpha 1a [Source:ZFIN;Acc:ZDB-GENE-030131-5237]	1.031e-147	13	CAPZA2-201	capping protein (actin filament) muscle Z-line, alpha 2 [Source:HGNC Symbol;Acc:1490]
Sequ09151SNP2	0.114	1	MAFG (2 of 2)-202	v-maf avian musculoaponeurotic fibrosarcoma oncogene homolog G [Source:HGNC Symbol;Acc:6781]	0.083	19	akap9-002	A kinase (PRKA) anchor protein (yotiao) 9 [Source:ZFIN;Acc:ZDB-GENE-030131-7276]	0.029	7	serpinh1a-201	serpin peptidase inhibitor, clade H (heat shock protein 47), member 1a [Source:ZFIN;Acc:ZDB-GENE-080219-21]	0.001411	Un_random	H2BFM-201	H2B histone family, member M [Source:HGNC Symbol;Acc:27867]
Sequ20655SNP2	0	5	si:ch73-379i5.3-204	si:ch73-379i5.3 [Source:ZFIN;Acc:ZDB-GENE-131122-44]	2.565e-179	6	igfn1.1-202	immunoglobulin-like and fibronectin type III domain containing 1, tandem duplicate 1 [Source:ZFIN;Acc:ZDB-GENE-050327-30]	2.085e-159	12	IGFN1 (1 of 5)-202	immunoglobulin-like and fibronectin type III domain containing 1 [Source:HGNC Symbol;Acc:24607]	8.125e-158	9	IGFN1 (5 of 6)-201	immunoglobulin-like and fibronectin type III domain containing 1 [Source:HGNC Symbol;Acc:24607]
Sequ20598SNP2	3.548e-108	5	si:ch73-379i5.3-204	si:ch73-379i5.3 [Source:ZFIN;Acc:ZDB-GENE-131122-44]	8.954e-160	6	IGFN1 (3 of 4)-201	immunoglobulin-like and fibronectin type III domain containing 1 [Source:HGNC Symbol;Acc:24607]	0	17	si:zfos-489f5.2-201	si:zfos-489f5.2 [Source:ZFIN;Acc:ZDB-GENE-131125-85]	0	11	si:zfos-489f5.2 (3 of 3)-201	si:zfos-489f5.2 [Source:ZFIN;Acc:ZDB-GENE-131125-85]
Sequ01628SNP2	0.553	17	gtpbp4-202	GTP binding protein 4 [Source:ZFIN;Acc:ZDB-GENE-030131-5982]	0.107	8	si:ch211-14c17.6-001	si:ch211-14c17.6 [Source:ZFIN;Acc:ZDB-GENE-110411-121]	1.116e-05	17	zgc:175264-202	zgc:175264 [Source:ZFIN;Acc:ZDB-GENE-080204-123]	3.869	3	mfsd6a-201	major facilitator superfamily domain containing 6a [Source:ZFIN;Acc:ZDB-GENE-050208-335]
Sequ16915EST3	6.895e-78	5	gpd1b-201	glycerol-3-phosphate dehydrogenase 1b [Source:ZFIN;Acc:ZDB-GENE-030131-3906]	1.349e-74	22			4.751e-79	17	gpd1b-202	glycerol-3-phosphate dehydrogenase 1b [Source:ZFIN;Acc:ZDB-GENE-030131-3906]	1.068e-78	11	gpd1b-201	glycerol-3-phosphate dehydrogenase 1b [Source:ZFIN;Acc:ZDB-GENE-030131-3906]
Sequ37309EST3	7.485e-32	5	MANBAL-201	mannosidase, beta A, lysosomal-like [Source:HGNC Symbol;Acc:15799]	6.176e-25	6	MANBAL-201	mannosidase, beta A, lysosomal-like [Source:HGNC Symbol;Acc:15799]	6.303e-41	17	MANBAL-201	mannosidase, beta A, lysosomal-like [Source:HGNC Symbol;Acc:15799]	0.357	1_random	magt1-201	magnesium transporter 1 [Source:ZFIN;Acc:ZDB-GENE-030131-3667]
Sequ06483EST2	1.356e-79	5	timm17a-201	translocase of inner mitochondrial membrane 17 homolog A (yeast) [Source:ZFIN;Acc:ZDB-GENE-031030-6]	1.116e-73	11			6.803e-134	17	timm17a-202	translocase of inner mitochondrial membrane 17 homolog A (yeast) [Source:ZFIN;Acc:ZDB-GENE-031030-6]	6.569e-83	11	TIMM17A-201	Chromosome 11 SCAF14479, whole genome shotgun sequence.; Uncharacterized protein [Source:UniProtKB/TrEMBL;Acc:Q4SS97]
Sequ12914EST3	3.083e-116	5	ipo9-201	importin 9 [Source:ZFIN;Acc:ZDB-GENE-040426-2953]	3.026e-109	11	ipo9-001	importin 9 [Source:ZFIN;Acc:ZDB-GENE-040426-2953]	1.039e-112	17	ipo9-201	importin 9 [Source:ZFIN;Acc:ZDB-GENE-040426-2953]	1.609e-119	11	ipo9-201	importin 9 [Source:ZFIN;Acc:ZDB-GENE-040426-2953]
Sequ43049EST3	1.15e-127	5	ddit3-201	DNA-damage-inducible transcript 3 [Source:ZFIN;Acc:ZDB-GENE-070410-90]	1.528e-61	6	ddit3-001	DNA-damage-inducible transcript 3 [Source:ZFIN;Acc:ZDB-GENE-070410-90]	4.365e-147	17	ddit3-201	DNA-damage-inducible transcript 3 [Source:ZFIN;Acc:ZDB-GENE-070410-90]	0.044	15	sh3gl1a-201	SH3-domain GRB2-like 1a [Source:ZFIN;Acc:ZDB-GENE-030131-4524]
Sequ36584EST3	0.015	12	im:7148292-201	im:7148292 [Source:ZFIN;Acc:ZDB-GENE-050506-149]	0.084	12	MYOCD-001	myocardin [Source:HGNC Symbol;Acc:16067]	9.651e-40	17			1.004e-26	Un_random	0	Uncharacterized protein [Source:UniProtKB/TrEMBL;Acc:H3DRC7]
Sequ11977EST3	0.164	16	gnl2-202	guanine nucleotide binding protein-like 2 (nucleolar) [Source:ZFIN;Acc:ZDB-GENE-040426-2317]	0.172	1	wdr19-201	WD repeat domain 19 [Source:ZFIN;Acc:ZDB-GENE-090313-277]	0.015	17	si:dkey-42i9.6-201	si:dkey-42i9.6 [Source:ZFIN;Acc:ZDB-GENE-030131-6596]	0.767	Un_random	plxna3-202	plexin A3 [Source:ZFIN;Acc:ZDB-GENE-070613-1]
Sequ02007SNP1	0.484	17	0	Uncharacterized protein [Source:UniProtKB/TrEMBL;Acc:H2MSG0]	1.144	1	fhdc1-201	formin homology domain containing 1 [Source:ZFIN;Acc:ZDB-GENE-040826-4]	0.004871	20	dennd3a (2 of 2)-201	DENN/MADD domain containing 3a [Source:ZFIN;Acc:ZDB-GENE-091230-6]	0.191	Un_random	boka-201	BCL2-related ovarian killer a [Source:ZFIN;Acc:ZDB-GENE-040801-131]
Sequ21581SNP2	2.25	24	cenpe-201	centromere protein E [Source:ZFIN;Acc:ZDB-GENE-060929-860]	0.139	11	CABZ01088330.1-201	Transporter [Source:UniProtKB/TrEMBL;Acc:E7F7L8]	0.112	1	MAP4K1-201	mitogen-activated protein kinase kinase kinase kinase 1 [Source:HGNC Symbol;Acc:6863]	0.899	2	cacna1g-201	calcium channel, voltage-dependent, T type, alpha 1G subunit [Source:ZFIN;Acc:ZDB-GENE-090514-2]
Sequ11351EST3	0	5	akr7a3-202	aldo-keto reductase family 7, member A3 (aflatoxin aldehyde reductase) [Source:ZFIN;Acc:ZDB-GENE-040718-62]	0	11	akr7a3-201	aldo-keto reductase family 7, member A3 (aflatoxin aldehyde reductase) [Source:ZFIN;Acc:ZDB-GENE-040718-62]	0	scaffold	akr7a3-201	aldo-keto reductase family 7, member A3 (aflatoxin aldehyde reductase) [Source:ZFIN;Acc:ZDB-GENE-040718-62]	0	11	akr7a3-201	aldo-keto reductase family 7, member A3 (aflatoxin aldehyde reductase) [Source:ZFIN;Acc:ZDB-GENE-040718-62]
Sequ13632SNP3	0	5	trim62-201	tripartite motif containing 62 [Source:ZFIN;Acc:ZDB-GENE-070112-502]	0	11	trim62-201	tripartite motif containing 62 [Source:ZFIN;Acc:ZDB-GENE-070112-502]	0	17	trim62-201	tripartite motif containing 62 [Source:ZFIN;Acc:ZDB-GENE-070112-502]	0	11	trim62-201	tripartite motif containing 62 [Source:ZFIN;Acc:ZDB-GENE-070112-502]
Sequ23578SNP2	4.611e-74	5	EMP3 (1 of 2)-201	epithelial membrane protein 3 [Source:HGNC Symbol;Acc:3335]	2.07e-59	11	EMP3 (1 of 2)-201	epithelial membrane protein 3 [Source:HGNC Symbol;Acc:3335]	1.3e-72	17	EMP3 (2 of 2)-201	epithelial membrane protein 3 [Source:HGNC Symbol;Acc:3335]	2.421e-70	11	EMP3 (2 of 2)-201	epithelial membrane protein 3 [Source:HGNC Symbol;Acc:3335]
Sequ13632EST3	0	5	trim62-201	tripartite motif containing 62 [Source:ZFIN;Acc:ZDB-GENE-070112-502]	0	11	trim62-201	tripartite motif containing 62 [Source:ZFIN;Acc:ZDB-GENE-070112-502]	0	17	trim62-201	tripartite motif containing 62 [Source:ZFIN;Acc:ZDB-GENE-070112-502]	0	11	trim62-201	tripartite motif containing 62 [Source:ZFIN;Acc:ZDB-GENE-070112-502]
Sequ15137EST3	5.117e-14	5	tardbp-202	TAR DNA binding protein [Source:ZFIN;Acc:ZDB-GENE-030131-3777]	4.272e-23	6	tardbp-001	TAR DNA binding protein [Source:ZFIN;Acc:ZDB-GENE-030131-3777]	9.9e-16	17	tardbp-201	TAR DNA binding protein [Source:ZFIN;Acc:ZDB-GENE-030131-3777]	3.584e-13	11	tardbp-201	TAR DNA binding protein [Source:ZFIN;Acc:ZDB-GENE-030131-3777]
Sequ08208EST2	1.015e-147	scaffold587	gnat1-201	guanine nucleotide binding protein (G protein), alpha transducing activity polypeptide 1 [Source:ZFIN;Acc:ZDB-GENE-011128-11]	2.03e-146	6	gnat1-001	guanine nucleotide binding protein (G protein), alpha transducing activity polypeptide 1 [Source:ZFIN;Acc:ZDB-GENE-011128-11]	6.907e-159	17	gnat1-201	guanine nucleotide binding protein (G protein), alpha transducing activity polypeptide 1 [Source:ZFIN;Acc:ZDB-GENE-011128-11]	1.48e-149	11	GNAT1-201	Chromosome 11 SCAF14979, whole genome shotgun sequence; Uncharacterized protein [Source:UniProtKB/TrEMBL;Acc:Q4RXA7]
Sequ45034EST3	1.298e-78	scaffold712	pbrm1l (4 of 7)-201	polybromo 1, like [Source:ZFIN;Acc:ZDB-GENE-010501-3]	8.137e-59	6	pbrm1l-001	polybromo 1, like [Source:ZFIN;Acc:ZDB-GENE-010501-3]	5.543e-125	scaffold	pbrm1l-202	polybromo 1, like [Source:ZFIN;Acc:ZDB-GENE-010501-3]	7.931e-104	11	pbrm1l-201	polybromo 1, like [Source:ZFIN;Acc:ZDB-GENE-010501-3]
Sequ18688EST3	1.254e-67	ultracontig62	srsf3a (2 of 2)-201	serine/arginine-rich splicing factor 3a [Source:ZFIN;Acc:ZDB-GENE-030616-631]	8.474e-55	6	srsf3a-006	serine/arginine-rich splicing factor 3a [Source:ZFIN;Acc:ZDB-GENE-030616-631]	1.415e-63	scaffold	srsf3a (2 of 2)-202	serine/arginine-rich splicing factor 3a [Source:ZFIN;Acc:ZDB-GENE-030616-631]	9.946e-56	11	srsf3a (1 of 2)-201	serine/arginine-rich splicing factor 3a [Source:ZFIN;Acc:ZDB-GENE-030616-631]
Sequ11241EST3	1.178e-81	ultracontig62	zgc:112163-201	zgc:112163 [Source:ZFIN;Acc:ZDB-GENE-050417-227]	6.779e-66	6	C6H1orf74-001	chromosome 1 open reading frame 74 [Source:HGNC Symbol;Acc:26319]	2.083e-145	scaffold	zgc:112163-201	zgc:112163 [Source:ZFIN;Acc:ZDB-GENE-050417-227]	0.28	Un_random	il1rapl2 (2 of 2)-201	interleukin 1 receptor accessory protein-like 2 [Source:ZFIN;Acc:ZDB-GENE-040219-5]
Sequ15373EST3	0	ultracontig62	atad3b-201	ATPase family, AAA domain containing 3B [Source:ZFIN;Acc:ZDB-GENE-040426-1826]	1.631e-113	22	atad3b-201	ATPase family, AAA domain containing 3B [Source:ZFIN;Acc:ZDB-GENE-040426-1826]	0	scaffold	atad3b (1 of 2)-202	ATPase family, AAA domain containing 3B [Source:ZFIN;Acc:ZDB-GENE-040426-1826]	0	11	atad3b-201	ATPase family, AAA domain containing 3B [Source:ZFIN;Acc:ZDB-GENE-040426-1826]
Sequ43648EST3	1.578e-132	ultracontig62	necap2-201	NECAP endocytosis associated 2 [Source:ZFIN;Acc:ZDB-GENE-050522-67]	7.94e-101	22	necap2-001	NECAP endocytosis associated 2 [Source:ZFIN;Acc:ZDB-GENE-050522-67]	1.237e-133	scaffold	necap2-201	NECAP endocytosis associated 2 [Source:ZFIN;Acc:ZDB-GENE-050522-67]	1.398e-127	11	necap2-201	NECAP endocytosis associated 2 [Source:ZFIN;Acc:ZDB-GENE-050522-67]
Sequ08572EST2	9.442e-116	ultracontig62	atad3b-201	ATPase family, AAA domain containing 3B [Source:ZFIN;Acc:ZDB-GENE-040426-1826]	0.33	Zv9_scaffold3504	mib-201	mind bomb [Source:ZFIN;Acc:ZDB-GENE-030404-2]	2.194e-153	scaffold	atad3b (1 of 2)-201	ATPase family, AAA domain containing 3B [Source:ZFIN;Acc:ZDB-GENE-040426-1826]	1.552e-126	11	atad3b-201	ATPase family, AAA domain containing 3B [Source:ZFIN;Acc:ZDB-GENE-040426-1826]
Sequ09916EST2	7.007e-110	5	bysl-201	bystin-like [Source:ZFIN;Acc:ZDB-GENE-040426-1287]	2.202e-96	22	bysl-001	bystin-like [Source:ZFIN;Acc:ZDB-GENE-040426-1287]	1.068e-112	scaffold	bysl-201	bystin-like [Source:ZFIN;Acc:ZDB-GENE-040426-1287]	4.905e-109	11	bysl-201	bystin-like [Source:ZFIN;Acc:ZDB-GENE-040426-1287]
Sequ10077EST2	4.361e-102	5	cse1l-201	chromosome segregation 1-like (S. cerevisiae) [Source:ZFIN;Acc:ZDB-GENE-990603-1]	7.291e-97	11	cse1l-001	chromosome segregation 1-like (S. cerevisiae) [Source:ZFIN;Acc:ZDB-GENE-990603-1]	4.447e-107	scaffold	cse1l-202	chromosome segregation 1-like (S. cerevisiae) [Source:ZFIN;Acc:ZDB-GENE-990603-1]	4.542e-98	11	cse1l-201	chromosome segregation 1-like (S. cerevisiae) [Source:ZFIN;Acc:ZDB-GENE-990603-1]
Sequ28651EST2	8.049e-166	5	WDR77-201	WD repeat domain 77 [Source:HGNC Symbol;Acc:29652]	2.671e-64	Zv9_NA232	WDR77-201	WD repeat domain 77 [Source:HGNC Symbol;Acc:29652]	0	scaffold	WDR77-201	WD repeat domain 77 [Source:HGNC Symbol;Acc:29652]	8.098e-138	11	WDR77-201	WD repeat domain 77 [Source:HGNC Symbol;Acc:29652]
Sequ42794EST3	0	5	cse1l-201	chromosome segregation 1-like (S. cerevisiae) [Source:ZFIN;Acc:ZDB-GENE-990603-1]	0	11	cse1l-001	chromosome segregation 1-like (S. cerevisiae) [Source:ZFIN;Acc:ZDB-GENE-990603-1]	0	scaffold	cse1l-202	chromosome segregation 1-like (S. cerevisiae) [Source:ZFIN;Acc:ZDB-GENE-990603-1]	0	11	cse1l-201	chromosome segregation 1-like (S. cerevisiae) [Source:ZFIN;Acc:ZDB-GENE-990603-1]
Sequ20601SNP2	1.572e-69	5	emc3-201	ER membrane protein complex subunit 3 [Source:ZFIN;Acc:ZDB-GENE-040426-2904]	2.584e-68	6	emc3-001	ER membrane protein complex subunit 3 [Source:ZFIN;Acc:ZDB-GENE-040426-2904]	1.127e-91	scaffold	emc3-202	ER membrane protein complex subunit 3 [Source:ZFIN;Acc:ZDB-GENE-040426-2904]	6.354e-70	11	EMC3-201	Chromosome 11 SCAF14979, whole genome shotgun sequence; Uncharacterized protein [Source:UniProtKB/TrEMBL;Acc:Q4RXT5]
Sequ10270EST2	4.138e-117	5	ruvbl1-201	RuvB-like 1 (E. coli) [Source:ZFIN;Acc:ZDB-GENE-030109-2]	3.934e-113	6	ruvbl1-001	RuvB-like 1 (E. coli) [Source:ZFIN;Acc:ZDB-GENE-030109-2]	2.407e-118	scaffold	ruvbl1-201	RuvB-like 1 (E. coli) [Source:ZFIN;Acc:ZDB-GENE-030109-2]	2.237e-49	7	RUVBL2-201	Chromosome 7 SCAF14557, whole genome shotgun sequence; Uncharacterized protein [Source:UniProtKB/TrEMBL;Acc:Q4SLD9]
Sequ11927EST3	0	5	ruvbl1-201	RuvB-like 1 (E. coli) [Source:ZFIN;Acc:ZDB-GENE-030109-2]	0	6	ruvbl1-001	RuvB-like 1 (E. coli) [Source:ZFIN;Acc:ZDB-GENE-030109-2]	0	scaffold	ruvbl1-201	RuvB-like 1 (E. coli) [Source:ZFIN;Acc:ZDB-GENE-030109-2]	1.27e-98	7	RUVBL2-201	Chromosome 7 SCAF14557, whole genome shotgun sequence; Uncharacterized protein [Source:UniProtKB/TrEMBL;Acc:Q4SLD9]
Sequ54988EST3	5.12e-146	scaffold1179	endou-201	endonuclease, polyU-specific [Source:ZFIN;Acc:ZDB-GENE-070112-2012]	4.024e-108	6	endou-201	endonuclease, polyU-specific [Source:ZFIN;Acc:ZDB-GENE-070112-2012]	1.813e-154	scaffold	endou-201	endonuclease, polyU-specific [Source:ZFIN;Acc:ZDB-GENE-070112-2012]	1.61e-158	11	endou-201	endonuclease, polyU-specific [Source:ZFIN;Acc:ZDB-GENE-070112-2012]
Sequ28315SNP2	1.439e-84	7	zgc:153867-201	zgc:153867 [Source:ZFIN;Acc:ZDB-GENE-030131-9170]	7.24e-93	23			2.391e-105	scaffold	myl6-201	myosin, light chain 6, alkali, smooth muscle and non-muscle [Source:ZFIN;Acc:ZDB-GENE-041010-28]	1.756e-86	11	myl6-201	myosin, light chain 6, alkali, smooth muscle and non-muscle [Source:ZFIN;Acc:ZDB-GENE-041010-28]
Sequ20673EST2	1.235e-129	5	prph-201	peripherin [Source:ZFIN;Acc:ZDB-GENE-990415-207]	3.635e-122	11	prph-201	peripherin [Source:ZFIN;Acc:ZDB-GENE-990415-207]	9.439e-158	scaffold	timeless-203	timeless homolog (Drosophila) [Source:ZFIN;Acc:ZDB-GENE-030131-8978]	1.951e-156	11	prph-201	peripherin [Source:ZFIN;Acc:ZDB-GENE-990415-207]
Sequ45428EST3	0.186	15	ZC3H8-201	zinc finger CCCH-type containing 8 [Source:HGNC Symbol;Acc:30941]	0.133	14	sept8b-001	septin 8b [Source:ZFIN;Acc:ZDB-GENE-070424-3]	0.186	13	vsig8b-201	V-set and immunoglobulin domain containing 8b [Source:ZFIN;Acc:ZDB-GENE-081104-51]	0.193	17	eif3s6ip-201	eukaryotic translation initiation factor 3, subunit 6 interacting protein [Source:ZFIN;Acc:ZDB-GENE-040426-2138]
Sequ42461EST3	0	5	mapkapk2a-201	mitogen-activated protein kinase-activated protein kinase 2a [Source:ZFIN;Acc:ZDB-GENE-030131-5532]	0	11	mapkapk2a-001	mitogen-activated protein kinase-activated protein kinase 2a [Source:ZFIN;Acc:ZDB-GENE-030131-5532]	0		mapkapk2a-201	mitogen-activated protein kinase-activated protein kinase 2a [Source:ZFIN;Acc:ZDB-GENE-030131-5532]	0	11	mapkapk2a-201	mitogen-activated protein kinase-activated protein kinase 2a [Source:ZFIN;Acc:ZDB-GENE-030131-5532]
Sequ25975EST2	1.122e-140	5	ubap1-201	ubiquitin associated protein 1 [Source:ZFIN;Acc:ZDB-GENE-040426-950]	4.079e-111	21	ubap1-002	ubiquitin associated protein 1 [Source:ZFIN;Acc:ZDB-GENE-040426-950]	1.372e-179	17	ubap1-201	ubiquitin associated protein 1 [Source:ZFIN;Acc:ZDB-GENE-040426-950]	1.762e-151	11	ubap1-201	ubiquitin associated protein 1 [Source:ZFIN;Acc:ZDB-GENE-040426-950]
Sequ20407EST2	0	5	psmd6-201	proteasome (prosome, macropain) 26S subunit, non-ATPase, 6 [Source:ZFIN;Acc:ZDB-GENE-040426-1038]	0	11	psmd6-001	proteasome (prosome, macropain) 26S subunit, non-ATPase, 6 [Source:ZFIN;Acc:ZDB-GENE-040426-1038]	0	17	psmd6-201	proteasome (prosome, macropain) 26S subunit, non-ATPase, 6 [Source:ZFIN;Acc:ZDB-GENE-040426-1038]	0	11	PSMD6-201	Chromosome 11 SCAF14674, whole genome shotgun sequence; Uncharacterized protein [Source:UniProtKB/TrEMBL;Acc:Q4SBC3]
Sequ06571SNP2	1.045	4	med16-201	mediator complex subunit 16 [Source:ZFIN;Acc:ZDB-GENE-090306-4]	0.821	18	aplp2-001	amyloid beta (A4) precursor-like protein 2 [Source:ZFIN;Acc:ZDB-GENE-061009-28]	0.851	14	ndor1-201	NADPH dependent diflavin oxidoreductase 1 [Source:ZFIN;Acc:ZDB-GENE-040426-1555]	0.108	4	0	0
Sequ21556EST3	2.256e-131	5	tmf1-201	TATA element modulatory factor 1 [Source:ZFIN;Acc:ZDB-GENE-040801-25]	6.044e-115	11	tmf1-001	TATA element modulatory factor 1 [Source:ZFIN;Acc:ZDB-GENE-040801-25]	6.44e-132	17	tmf1-201	TATA element modulatory factor 1 [Source:ZFIN;Acc:ZDB-GENE-040801-25]	8.925e-115	11	tmf1-201	TATA element modulatory factor 1 [Source:ZFIN;Acc:ZDB-GENE-040801-25]
Sequ14586EST3	7.797e-158	5	trpc4apa-202	transient receptor potential cation channel, subfamily C, member 4 associated protein a [Source:ZFIN;Acc:ZDB-GENE-000330-3]	1.208e-155	11	trpc4apa-201	transient receptor potential cation channel, subfamily C, member 4 associated protein a [Source:ZFIN;Acc:ZDB-GENE-000330-3]	4.382e-169	17	trpc4apa-201	transient receptor potential cation channel, subfamily C, member 4 associated protein a [Source:ZFIN;Acc:ZDB-GENE-000330-3]	1.659e-162	11	trpc4apa-201	transient receptor potential cation channel, subfamily C, member 4 associated protein a [Source:ZFIN;Acc:ZDB-GENE-000330-3]
Sequ06491EST2	0	5	rpn1-201	ribophorin I [Source:ZFIN;Acc:ZDB-GENE-030131-4286]	0	11	rpn1-201	ribophorin I [Source:ZFIN;Acc:ZDB-GENE-030131-4286]	0	17	rpn1-201	ribophorin I [Source:ZFIN;Acc:ZDB-GENE-030131-4286]	0	11	RPN1-201	Chromosome 11 SCAF14674, whole genome shotgun sequence; Uncharacterized protein [Source:UniProtKB/TrEMBL;Acc:Q4SBG3]
Sequ14235EST3	0	5	uqcrc1-201	ubiquinol-cytochrome c reductase core protein I [Source:ZFIN;Acc:ZDB-GENE-040426-1792]	0	6	uqcrc1-001	ubiquinol-cytochrome c reductase core protein I [Source:ZFIN;Acc:ZDB-GENE-040426-1792]	0	17	uqcrc1-202	ubiquinol-cytochrome c reductase core protein I [Source:ZFIN;Acc:ZDB-GENE-040426-1792]	0	11	UQCRC1-201	Chromosome 11 SCAF14674, whole genome shotgun sequence.; Uncharacterized protein [Source:UniProtKB/TrEMBL;Acc:Q4SBG6]
Sequ06979EST2	0	5	sec61al2-201	Sec61 alpha like 2 [Source:ZFIN;Acc:ZDB-GENE-021016-2]	0	6	sec61a1-001	Sec61 alpha 1 subunit (S. cerevisiae) [Source:ZFIN;Acc:ZDB-GENE-020418-2]	0		SEC61A1 (1 of 2)-201	Sec61 alpha 1 subunit (S. cerevisiae) [Source:HGNC Symbol;Acc:18276]	0	11	sec61al2-201	Sec61 alpha like 2 [Source:ZFIN;Acc:ZDB-GENE-021016-2]
Sequ43625EST3	1.384	6	zgc:153606-202	zgc:153606 [Source:ZFIN;Acc:ZDB-GENE-060825-17]	0.387	23	rgs19-002	regulator of G-protein signaling 19 [Source:ZFIN;Acc:ZDB-GENE-080723-72]	2.369	9	abcc6a-201	ATP-binding cassette, sub-family C (CFTR/MRP), member 6a [Source:ZFIN;Acc:ZDB-GENE-050517-18]	0.42	7	smg8-201	smg-8 homolog, nonsense mediated mRNA decay factor (C. elegans) [Source:ZFIN;Acc:ZDB-GENE-091204-279]
Sequ43399EST3	4.478e-85	7	arl6ip5b-201	ADP-ribosylation factor-like 6 interacting protein 5b [Source:ZFIN;Acc:ZDB-GENE-040718-223]	8.12e-93	6	arl6ip5a-001	ADP-ribosylation factor-like 6 interacting protein 5a [Source:ZFIN;Acc:ZDB-GENE-031113-22]	1.062e-111	17	arl6ip5a-201	ADP-ribosylation factor-like 6 interacting protein 5a [Source:ZFIN;Acc:ZDB-GENE-031113-22]	1.365e-112	11	arl6ip5a-201	ADP-ribosylation factor-like 6 interacting protein 5a [Source:ZFIN;Acc:ZDB-GENE-031113-22]
Sequ11253SNP2	3.469e-07	5	shq1 (1 of 2)-201	SHQ1 homolog (S. cerevisiae) [Source:ZFIN;Acc:ZDB-GENE-070112-1412]	0.014	8	si:busm1-266f07.2-001	si:busm1-266f07.2 [Source:ZFIN;Acc:ZDB-GENE-030616-436]	0.018	2	mfap1-201	microfibrillar-associated protein 1 [Source:ZFIN;Acc:ZDB-GENE-040426-1075]	0.005944	Un_random	ITFG1 (2 of 2)-201	integrin alpha FG-GAP repeat containing 1 [Source:HGNC Symbol;Acc:30697]
Sequ42434EST3	0	5	rpn2-202	ribophorin II [Source:ZFIN;Acc:ZDB-GENE-030131-7928]	0	11	rpn2-201	ribophorin II [Source:ZFIN;Acc:ZDB-GENE-030131-7928]	0	17	rpn2-201	ribophorin II [Source:ZFIN;Acc:ZDB-GENE-030131-7928]	0	11	rpn2-201	ribophorin II [Source:ZFIN;Acc:ZDB-GENE-030131-7928]
Sequ06081EST2	0	5	aldh1l1-201	aldehyde dehydrogenase 1 family, member L1 [Source:ZFIN;Acc:ZDB-GENE-100519-4]	0	6	aldh1l1-001	aldehyde dehydrogenase 1 family, member L1 [Source:ZFIN;Acc:ZDB-GENE-100519-4]	0	17	aldh1l1-201	aldehyde dehydrogenase 1 family, member L1 [Source:ZFIN;Acc:ZDB-GENE-100519-4]	0	Un_random	aldh1l1-202	aldehyde dehydrogenase 1 family, member L1 [Source:ZFIN;Acc:ZDB-GENE-100519-4]
Sequ14582EST3	1.994	2	ndufs1-201	NADH dehydrogenase (ubiquinone) Fe-S protein 1 [Source:ZFIN;Acc:ZDB-GENE-030131-478]	3.621e-20	11	FAM120A-201	family with sequence similarity 120A [Source:HGNC Symbol;Acc:13247]	0.723	12	rtel1-202	regulator of telomere elongation helicase 1 [Source:ZFIN;Acc:ZDB-GENE-050306-11]	0.31	Un_random	rtel1-201	regulator of telomere elongation helicase 1 [Source:ZFIN;Acc:ZDB-GENE-050306-11]
Sequ02185SNP1	0.243	17	si:ch211-242b18.1-201	si:ch211-242b18.1 [Source:ZFIN;Acc:ZDB-GENE-030131-1518]	0.583	25			1.426	15	HIVEP2 (1 of 2)-201	human immunodeficiency virus type I enhancer binding protein 2 [Source:HGNC Symbol;Acc:4921]	0.502	9	snai1b-201	snail homolog 1b (Drosophila) [Source:ZFIN;Acc:ZDB-GENE-980526-514]
Sequ45196EST3	8.83e-66	5	pdrg1-201	p53 and DNA-damage regulated 1 [Source:ZFIN;Acc:ZDB-GENE-050417-276]	5.992e-53	11	pdrg1-001	p53 and DNA-damage regulated 1 [Source:ZFIN;Acc:ZDB-GENE-050417-276]	3.988e-63	17	pdrg1-202	p53 and DNA-damage regulated 1 [Source:ZFIN;Acc:ZDB-GENE-050417-276]	0.127	21	si:dkey-263h23.7-203	si:dkey-263h23.7 [Source:ZFIN;Acc:ZDB-GENE-060503-633]
Sequ13864EST3	1.61e-49	5	fbln2-201	fibulin 2 [Source:ZFIN;Acc:ZDB-GENE-060711-1]	7.582e-53	11	fbln2-201	fibulin 2 [Source:ZFIN;Acc:ZDB-GENE-060711-1]	2.657e-53	17	fbln2-202	fibulin 2 [Source:ZFIN;Acc:ZDB-GENE-060711-1]	2.924e-48	9	fbln2-202	fibulin 2 [Source:ZFIN;Acc:ZDB-GENE-060711-1]
Sequ14161EST3	0.307	21	rev1-201	REV1, polymerase (DNA directed) [Source:ZFIN;Acc:ZDB-GENE-081105-180]	0.293	12	si:dkeyp-67e6.4-201	si:dkeyp-67e6.4 [Source:ZFIN;Acc:ZDB-GENE-121130-1]	1.615e-08	17	ube2v1-201	ubiquitin-conjugating enzyme E2 variant 1 [Source:ZFIN;Acc:ZDB-GENE-051030-102]	0.32	15	pard3-202	par-3 partitioning defective 3 homolog (C. elegans) [Source:ZFIN;Acc:ZDB-GENE-030925-47]
Sequ11146EST3	1.206e-81	16	ck2a1-202	casein kinase 2 alpha 1 [Source:ZFIN;Acc:ZDB-GENE-990415-27]	6.695e-85	11	CU928126.3-201	Uncharacterized protein [Source:UniProtKB/TrEMBL;Acc:E7F3I3]	1.988e-81	20	ck2a1-202	casein kinase 2 alpha 1 [Source:ZFIN;Acc:ZDB-GENE-990415-27]	1.359e-102	Un_random	0	0
Sequ20554SNP2	1.373e-106	ultracontig247	tp53rk-201	TP53 regulating kinase [Source:ZFIN;Acc:ZDB-GENE-050522-123]	3.073e-97	11	tp53rk-201	TP53 regulating kinase [Source:ZFIN;Acc:ZDB-GENE-050522-123]	1.57e-112	17	tp53rk-201	TP53 regulating kinase [Source:ZFIN;Acc:ZDB-GENE-050522-123]	1.235e-76	Un_random	tp53rk-201	TP53 regulating kinase [Source:ZFIN;Acc:ZDB-GENE-050522-123]
Sequ0893TUF
SQ2	E-value	Chromosome	Gene	Description of gene	E-value	Chromosome	Gene	Description of gene	E-value	Group	Gene	Description of gene	E-value	Chromosome	Gene	Description of gene
Sequ45060EST3	1.165e-64	scaffold4272	polr3f-201	polymerase (RNA) III (DNA directed) polypeptide F [Source:ZFIN;Acc:ZDB-GENE-040426-972]	8.904e-167	22	polr3f-001	polymerase (RNA) III (DNA directed) polypeptide F [Source:ZFIN;Acc:ZDB-GENE-040426-972]	8.747e-85	9	polr3f-201	polymerase (RNA) III (DNA directed) polypeptide F [Source:ZFIN;Acc:ZDB-GENE-040426-972]	5.844e-172	Un_random	polr3f-201	polymerase (RNA) III (DNA directed) polypeptide F [Source:ZFIN;Acc:ZDB-GENE-040426-972]
Sequ20663EST2	0	1	cct4-201	chaperonin containing TCP1, subunit 4 (delta) [Source:ZFIN;Acc:ZDB-GENE-040426-1421]	0	1	cct4-201	chaperonin containing TCP1, subunit 4 (delta) [Source:ZFIN;Acc:ZDB-GENE-040426-1421]	0	9	cct4-203	chaperonin containing TCP1, subunit 4 (delta) [Source:ZFIN;Acc:ZDB-GENE-040426-1421]	0	Un_random	CCT4-201	T-complex protein 1 subunit delta [Source:UniProtKB/TrEMBL;Acc:Q4T8U5]
Sequ55039SNP3	0	scaffold1395	taf5l-201	TAF5-like RNA polymerase II, p300/CBP-associated factor (PCAF)-associated factor [Source:ZFIN;Acc:ZDB-GENE-030131-5987]	0	1	taf5l-201	TAF5-like RNA polymerase II, p300/CBP-associated factor (PCAF)-associated factor [Source:ZFIN;Acc:ZDB-GENE-030131-5987]	0	9	taf5l-201	TAF5-like RNA polymerase II, p300/CBP-associated factor (PCAF)-associated factor [Source:ZFIN;Acc:ZDB-GENE-030131-5987]	0	18	TAF5L-201	Chromosome 18 SCAF13757, whole genome shotgun sequence.; Uncharacterized protein [Source:UniProtKB/TrEMBL;Acc:Q4SVI5]
Sequ0356BAC
Sequ13636EST3	0	1	ugp2a-201	UDP-glucose pyrophosphorylase 2a [Source:ZFIN;Acc:ZDB-GENE-090311-46]	0	17			0		ugp2b-203	UDP-glucose pyrophosphorylase 2b [Source:ZFIN;Acc:ZDB-GENE-030131-6352]	0	Un_random	ugp2a-201	UDP-glucose pyrophosphorylase 2a [Source:ZFIN;Acc:ZDB-GENE-090311-46]
Sequ29016EST2	1.002e-126	scaffold1721	esf1-201	ESF1, nucleolar pre-rRNA processing protein, homolog (S. cerevisiae) [Source:ZFIN;Acc:ZDB-GENE-030131-4917]	3.835e-154	1	esf1-001	ESF1, nucleolar pre-rRNA processing protein, homolog (S. cerevisiae) [Source:ZFIN;Acc:ZDB-GENE-030131-4917]	1.093e-162	9	esf1-201	ESF1, nucleolar pre-rRNA processing protein, homolog (S. cerevisiae) [Source:ZFIN;Acc:ZDB-GENE-030131-4917]	2.259e-32	Un_random	esf1-201	ESF1, nucleolar pre-rRNA processing protein, homolog (S. cerevisiae) [Source:ZFIN;Acc:ZDB-GENE-030131-4917]
Sequ28666EST2	0.021	24	atad2b-201	ATPase family, AAA domain containing 2B [Source:ZFIN;Acc:ZDB-GENE-110411-210]	3.731e-156	1	ndufaf5-001	NADH dehydrogenase (ubiquinone) complex I, assembly factor 5 [Source:ZFIN;Acc:ZDB-GENE-070410-110]	1.888e-174	9	ndufaf5-201	NADH dehydrogenase (ubiquinone) complex I, assembly factor 5 [Source:ZFIN;Acc:ZDB-GENE-070410-110]	4.66e-148	Un_random	ndufaf5-201	NADH dehydrogenase (ubiquinone) complex I, assembly factor 5 [Source:ZFIN;Acc:ZDB-GENE-070410-110]
Sequ20393EST2	0	ultracontig1	capn2b-201	calpain 2, (m/II) large subunit b [Source:ZFIN;Acc:ZDB-GENE-050522-84]	0	13	capn2a-201	calpain 2, (m/II) large subunit a [Source:ZFIN;Acc:ZDB-GENE-050320-69]	0	9	capn2b-202	calpain 2, (m/II) large subunit b [Source:ZFIN;Acc:ZDB-GENE-050522-84]	0	Un_random	capn2b-201	calpain 2, (m/II) large subunit b [Source:ZFIN;Acc:ZDB-GENE-050522-84]
Sequ20674EST2	0	scaffold960	eif4a3-201	eukaryotic translation initiation factor 4A, isoform 3 [Source:ZFIN;Acc:ZDB-GENE-040426-915]	0	11	eif4a3-001	eukaryotic translation initiation factor 4A, isoform 3 [Source:ZFIN;Acc:ZDB-GENE-040426-915]	0	9	eif4a3-202	eukaryotic translation initiation factor 4A, isoform 3 [Source:ZFIN;Acc:ZDB-GENE-040426-915]	0	Un_random	eif4a3-201	eukaryotic translation initiation factor 4A, isoform 3 [Source:ZFIN;Acc:ZDB-GENE-040426-915]
Sequ36310EST3	0	1	nup133-201	nucleoporin 133 [Source:ZFIN;Acc:ZDB-GENE-040426-2941]	0	1	nup133-001	nucleoporin 133 [Source:ZFIN;Acc:ZDB-GENE-040426-2941]	0	9	nup133-201	nucleoporin 133 [Source:ZFIN;Acc:ZDB-GENE-040426-2941]	0	18	nup133-201	nucleoporin 133 [Source:ZFIN;Acc:ZDB-GENE-040426-2941]
Sequ57580EST3	1.119	24	ppp1r14c-201	protein phosphatase 1, regulatory (inhibitor) subunit 14C [Source:ZFIN;Acc:ZDB-GENE-050706-92]	1.951	21	mark2a-201	MAP/microtubule affinity-regulating kinase 2a [Source:ZFIN;Acc:ZDB-GENE-030131-4145]	1.846	4	cecr1b-201	cat eye syndrome chromosome region, candidate 1b [Source:ZFIN;Acc:ZDB-GENE-041210-77]	0.327	12	jak2b-202	Janus kinase 2b [Source:ZFIN;Acc:ZDB-GENE-980526-123]
Sequ11506EST3	0	1	mrpl45-201	mitochondrial ribosomal protein L45 [Source:ZFIN;Acc:ZDB-GENE-040426-1041]	1.801e-154	11	mrpl45-002	mitochondrial ribosomal protein L45 [Source:ZFIN;Acc:ZDB-GENE-040426-1041]	0		mrpl45-202	mitochondrial ribosomal protein L45 [Source:ZFIN;Acc:ZDB-GENE-040426-1041]	1.394e-151	18	mrpl45-201	mitochondrial ribosomal protein L45 [Source:ZFIN;Acc:ZDB-GENE-040426-1041]
Sequ57758EST3	1.096	3	cox4i1-202	cytochrome c oxidase subunit IV isoform 1 [Source:ZFIN;Acc:ZDB-GENE-030131-5175]	0.058	23	FNDC7 (3 of 7)-201	fibronectin type III domain containing 7 [Source:HGNC Symbol;Acc:26668]	0.958	2	ush2a-201	Usher syndrome 2A (autosomal recessive, mild) [Source:ZFIN;Acc:ZDB-GENE-060503-794]	0.094	2	col6a3-201	collagen, type VI, alpha 3 [Source:ZFIN;Acc:ZDB-GENE-070501-8]
Sequ43805EST3	7.44e-154	1	GOT1 (1 of 2)-201	glutamic-oxaloacetic transaminase 1, soluble [Source:HGNC Symbol;Acc:4432]	1.4e-81	18	got2a-001	glutamic-oxaloacetic transaminase 2a, mitochondrial (aspartate aminotransferase 2) [Source:ZFIN;Acc:ZDB-GENE-040426-2703]	1.056e-155		GOT1 (1 of 2)-204	glutamic-oxaloacetic transaminase 1, soluble [Source:HGNC Symbol;Acc:4432]	1.747e-144	17	got1 (1 of 2)-201	glutamic-oxaloacetic transaminase 1, soluble [Source:ZFIN;Acc:ZDB-GENE-040426-2003]
Sequ44367EST3	7.371e-154	1	hoga1-201	4-hydroxy-2-oxoglutarate aldolase 1 [Source:ZFIN;Acc:ZDB-GENE-040426-2242]	5.862e-137	22	hoga1-201	4-hydroxy-2-oxoglutarate aldolase 1 [Source:ZFIN;Acc:ZDB-GENE-040426-2242]	0.015		TTC28 (1 of 2)-201	tetratricopeptide repeat domain 28 [Source:HGNC Symbol;Acc:29179]	2.269e-151	Un_random	hoga1-201	4-hydroxy-2-oxoglutarate aldolase 1 [Source:ZFIN;Acc:ZDB-GENE-040426-2242]
Sequ36858EST3	0.983	14	si:ch211-139a5.1-201	si:ch211-139a5.1 [Source:ZFIN;Acc:ZDB-GENE-060526-39]	0.527	16	pou3f1-001	POU class 3 homeobox 1 [Source:ZFIN;Acc:ZDB-GENE-980526-372]	0.852	6	mtx2-202	metaxin 2 [Source:ZFIN;Acc:ZDB-GENE-021210-2]	1.017	10	si:dkey-7i21.1-202	si:dkey-7i21.1 [Source:ZFIN;Acc:ZDB-GENE-120928-2]
Sequ15704SNP2	0.362	14	cxxc5a-202	CXXC finger 5a [Source:ZFIN;Acc:ZDB-GENE-030131-3178]	1.622	11	ranbp3a-201	RAN binding protein 3a [Source:ZFIN;Acc:ZDB-GENE-040426-1132]	0.052	9	ptp4a1-201	protein tyrosine phosphatase type IVA, member 1 [Source:ZFIN;Acc:ZDB-GENE-041121-11]	1.341	2	si:dkey-49c17.4-201	si:dkey-49c17.4 [Source:ZFIN;Acc:ZDB-GENE-130603-90]
Sequ22077EST3	1.032e-29	8	LGALS1 (3 of 4)-201	lectin, galactoside-binding, soluble, 1 [Source:HGNC Symbol;Acc:6561]	6.507e-32	6	lgals2b-004	lectin, galactoside-binding, soluble, 2b [Source:ZFIN;Acc:ZDB-GENE-040426-1590]	4.087e-57		lgals2b-201	lectin, galactoside-binding, soluble, 2b [Source:ZFIN;Acc:ZDB-GENE-040426-1590]	1.613e-52	18	lgals2b-201	lectin, galactoside-binding, soluble, 2b [Source:ZFIN;Acc:ZDB-GENE-040426-1590]
Sequ02738SNP1	1.053	8	LGALS1 (4 of 4)-201	lectin, galactoside-binding, soluble, 1 [Source:HGNC Symbol;Acc:6561]	0.054	3	lgals1l1-001	lectin, galactoside-binding, soluble, 1 (galectin 1)-like 1 [Source:ZFIN;Acc:ZDB-GENE-030131-4905]	2.328e-08		lgals2b-201	lectin, galactoside-binding, soluble, 2b [Source:ZFIN;Acc:ZDB-GENE-040426-1590]	4.571e-06	18	lgals2b-201	lectin, galactoside-binding, soluble, 2b [Source:ZFIN;Acc:ZDB-GENE-040426-1590]
Sequ02708SNP1	0.054	18	per1-201	period homolog 1 [Source:RefSeq peptide;Acc:NP_001129992]	0.014	7	per1b-001	period homolog 1b (Drosophila) [Source:ZFIN;Acc:ZDB-GENE-040419-1]	0.168	7	per1b-201	period homolog 1b (Drosophila) [Source:ZFIN;Acc:ZDB-GENE-040419-1]	0.106	20	per1b-202	period homolog 1b (Drosophila) [Source:ZFIN;Acc:ZDB-GENE-040419-1]
Sequ13095EST3	0	1	plk1-201	polo-like kinase 1 (Drosophila) [Source:ZFIN;Acc:ZDB-GENE-021115-7]	0	1	plk1-001	polo-like kinase 1 (Drosophila) [Source:ZFIN;Acc:ZDB-GENE-021115-7]	0	9	plk1-201	polo-like kinase 1 (Drosophila) [Source:ZFIN;Acc:ZDB-GENE-021115-7]	0	18	plk1-201	polo-like kinase 1 (Drosophila) [Source:ZFIN;Acc:ZDB-GENE-021115-7]
Sequ36036EST3	0	1	arpc1a-201	actin related protein 2/3 complex, subunit 1A [Source:ZFIN;Acc:ZDB-GENE-040116-1]	0	3	arpc1a-001	actin related protein 2/3 complex, subunit 1A [Source:ZFIN;Acc:ZDB-GENE-040116-1]	0	9	arpc1a-201	actin related protein 2/3 complex, subunit 1A [Source:ZFIN;Acc:ZDB-GENE-040116-1]	0	Un_random	ARPC1A-201	Chromosome undetermined SCAF21483, whole genome shotgun sequence; Uncharacterized protein [Source:UniProtKB/TrEMBL;Acc:Q4RBH0]
Sequ05897EST2	0	1	eif3bb-201	eukaryotic translation initiation factor 3, subunit Bb [Source:ZFIN;Acc:ZDB-GENE-090312-175]	0	1	eif3bb-001	eukaryotic translation initiation factor 3, subunit Bb [Source:ZFIN;Acc:ZDB-GENE-090312-175]	0	9	eif3bb-201	eukaryotic translation initiation factor 3, subunit Bb [Source:ZFIN;Acc:ZDB-GENE-090312-175]	0	18	eif3bb-201	eukaryotic translation initiation factor 3, subunit Bb [Source:ZFIN;Acc:ZDB-GENE-090312-175]
Sequ28797EST3	6.751e-41	1	gng13a-201	guanine nucleotide binding protein (G protein), gamma 13a [Source:ZFIN;Acc:ZDB-GENE-081022-188]	8.046e-32	3	gng13b-001	guanine nucleotide binding protein (G protein), gamma 13b [Source:ZFIN;Acc:ZDB-GENE-040718-97]	1.205e-45	9	gng13a-201	guanine nucleotide binding protein (G protein), gamma 13a [Source:ZFIN;Acc:ZDB-GENE-081022-188]	5.535e-46	18	GNG13-201	Chromosome 18 SCAF10147, whole genome shotgun sequence; Uncharacterized protein [Source:UniProtKB/TrEMBL;Acc:Q4T304]
Sequ43159EST3	0	1	pdia2-201	protein disulfide isomerase family A, member 2 [Source:ZFIN;Acc:ZDB-GENE-040426-705]	4.813e-138	1	pdia2-001	protein disulfide isomerase family A, member 2 [Source:ZFIN;Acc:ZDB-GENE-040426-705]	0	9	pdia2-202	protein disulfide isomerase family A, member 2 [Source:ZFIN;Acc:ZDB-GENE-040426-705]	0	18	pdia2-201	protein disulfide isomerase family A, member 2 [Source:ZFIN;Acc:ZDB-GENE-040426-705]
Sequ55019EST3	3.191	5	mst1rb-201	macrophage stimulating 1 receptor (c-met-related tyrosine kinase), b [Source:ZFIN;Acc:ZDB-GENE-071218-3]	0.128	19	zgc:110239-201	zgc:110239 [Source:ZFIN;Acc:ZDB-GENE-050417-107]	2.031	10	sesn2-201	sestrin 2 [Source:ZFIN;Acc:ZDB-GENE-070108-1]	6.272	Un_random	slc41a2b-201	solute carrier family 41, member 2b [Source:ZFIN;Acc:ZDB-GENE-100427-2]
Sequ28224EST2	0	1	pdia2-201	protein disulfide isomerase family A, member 2 [Source:ZFIN;Acc:ZDB-GENE-040426-705]	9.954e-162	1	pdia2-001	protein disulfide isomerase family A, member 2 [Source:ZFIN;Acc:ZDB-GENE-040426-705]	0	9	pdia2-202	protein disulfide isomerase family A, member 2 [Source:ZFIN;Acc:ZDB-GENE-040426-705]	0	18	pdia2-201	protein disulfide isomerase family A, member 2 [Source:ZFIN;Acc:ZDB-GENE-040426-705]
Sequ03866SNP1	6.373e-06	1	zgc:77614-201	zgc:77614 [Source:ZFIN;Acc:ZDB-GENE-040426-1844]	0.000927	3	rbbp6-201	retinoblastoma binding protein 6 [Source:ZFIN;Acc:ZDB-GENE-040930-5]	0.153	6	0	0	0.25	13	itga11b-201	integrin, alpha 11b [Source:ZFIN;Acc:ZDB-GENE-071009-4]
Sequ20356EST2	0	1	prkcba-201	protein kinase C, beta a [Source:ZFIN;Acc:ZDB-GENE-040426-1354]	0	3	prkcbb-001	protein kinase C, beta b [Source:ZFIN;Acc:ZDB-GENE-040426-1178]	0	9	PRKCB (2 of 2)-201	protein kinase C, beta [Source:HGNC Symbol;Acc:9395]	0	18	PRKCB (1 of 2)-202	protein kinase C, beta [Source:HGNC Symbol;Acc:9395]
Sequ12494SNP3	0.224	3	CHST1 (2 of 2)-201	carbohydrate (keratan sulfate Gal-6) sulfotransferase 1 [Source:HGNC Symbol;Acc:1969]	0.109	13	actn1-004	actinin, alpha 1 [Source:ZFIN;Acc:ZDB-GENE-081113-4]	0.958	9	wfs1a-201	Wolfram syndrome 1a (wolframin) [Source:ZFIN;Acc:ZDB-GENE-080225-11]	0.041	8	adar-202	adenosine deaminase, RNA-specific [Source:ZFIN;Acc:ZDB-GENE-000616-5]
Sequ12494EST3	0.224	3	CHST1 (2 of 2)-201	carbohydrate (keratan sulfate Gal-6) sulfotransferase 1 [Source:HGNC Symbol;Acc:1969]	0.109	13	actn1-004	actinin, alpha 1 [Source:ZFIN;Acc:ZDB-GENE-081113-4]	0.958	9	wfs1a-201	Wolfram syndrome 1a (wolframin) [Source:ZFIN;Acc:ZDB-GENE-080225-11]	0.041	8	adar-202	adenosine deaminase, RNA-specific [Source:ZFIN;Acc:ZDB-GENE-000616-5]
Sequ02443SNP1	2.101e-68	1	fgg-201	fibrinogen, gamma polypeptide [Source:ZFIN;Acc:ZDB-GENE-040426-1998]	2.416e-47	1	fgg-001	fibrinogen, gamma polypeptide [Source:ZFIN;Acc:ZDB-GENE-040426-1998]	3.182e-67	9	fgg-201	fibrinogen, gamma polypeptide [Source:ZFIN;Acc:ZDB-GENE-040426-1998]	4.13e-55	18	fgg-201	fibrinogen, gamma polypeptide [Source:ZFIN;Acc:ZDB-GENE-040426-1998]
Sequ42325EST3	4.943e-62	1	zgc:73273-201	zgc:73273 [Source:ZFIN;Acc:ZDB-GENE-040426-1741]	4.384e-68	1	pet112-001	PET112 homolog (yeast) [Source:ZFIN;Acc:ZDB-GENE-040724-131]	1.119e-61	9	zgc:73273-201	zgc:73273 [Source:ZFIN;Acc:ZDB-GENE-040426-1741]	1.662e-60	18	zgc:73273-201	zgc:73273 [Source:ZFIN;Acc:ZDB-GENE-040426-1741]
Sequ06852SNP2	0.909	3	mical2a-201	microtubule associated monooxygenase, calponin and LIM domain containing 2a [Source:ZFIN;Acc:ZDB-GENE-110110-2]	1.76	21	ubap2-202	ubiquitin associated protein 2 [Source:ZFIN;Acc:ZDB-GENE-070424-16]	2.843	14	dnajc25-201	DnaJ (Hsp40) homolog, subfamily C , member 25 [Source:ZFIN;Acc:ZDB-GENE-081104-137]	2.464	Un_random	dnajc25 (2 of 2)-201	DnaJ (Hsp40) homolog, subfamily C , member 25 [Source:ZFIN;Acc:ZDB-GENE-081104-137]
Sequ20423EST3	1.697e-165	1	msmo1-201	methylsterol monooxygenase 1 [Source:ZFIN;Acc:ZDB-GENE-040426-2670]	1.505e-180	1	msmo1-201	methylsterol monooxygenase 1 [Source:ZFIN;Acc:ZDB-GENE-040426-2670]	0	9	msmo1-201	methylsterol monooxygenase 1 [Source:ZFIN;Acc:ZDB-GENE-040426-2670]	0	18	msmo1-201	methylsterol monooxygenase 1 [Source:ZFIN;Acc:ZDB-GENE-040426-2670]
Sequ09539EST2	0.026	6	cnot1-201	CCR4-NOT transcription complex, subunit 1 [Source:ZFIN;Acc:ZDB-GENE-040915-1]	1.009e-148	21	sart1-001	squamous cell carcinoma antigen recognised by T cells [Source:ZFIN;Acc:ZDB-GENE-040718-422]	6.622e-160	9	sart1-201	squamous cell carcinoma antigen recognised by T cells [Source:ZFIN;Acc:ZDB-GENE-040718-422]	9.822e-133	18	0	0
Sequ09539SNP2	0.026	6	cnot1-201	CCR4-NOT transcription complex, subunit 1 [Source:ZFIN;Acc:ZDB-GENE-040915-1]	1.009e-148	21	sart1-001	squamous cell carcinoma antigen recognised by T cells [Source:ZFIN;Acc:ZDB-GENE-040718-422]	6.622e-160	9	sart1-201	squamous cell carcinoma antigen recognised by T cells [Source:ZFIN;Acc:ZDB-GENE-040718-422]	9.822e-133	18	0	0
Sequ43044EST3	1.58e-105	1	uchl1-201	ubiquitin carboxyl-terminal esterase L1 (ubiquitin thiolesterase) [Source:ZFIN;Acc:ZDB-GENE-030131-3844]	7.76e-99	1	uchl1-201	ubiquitin carboxyl-terminal esterase L1 (ubiquitin thiolesterase) [Source:ZFIN;Acc:ZDB-GENE-030131-3844]	1.081e-157	9	uchl1-201	ubiquitin carboxyl-terminal esterase L1 (ubiquitin thiolesterase) [Source:ZFIN;Acc:ZDB-GENE-030131-3844]	9.109e-64	18	UCHL1-201	Chromosome 18 SCAF9581, whole genome shotgun sequence.; Uncharacterized protein [Source:UniProtKB/TrEMBL;Acc:Q4T4P1]
Sequ43500EST3	0	1	anxa5-201	Oryzias latipes annexin max2 (anxa5), mRNA. [Source:RefSeq mRNA;Acc:NM_001104875]	3.241e-159	1	anxa5b-201	annexin A5b [Source:ZFIN;Acc:ZDB-GENE-030131-9076]	0	9	anxa5b-201	annexin A5b [Source:ZFIN;Acc:ZDB-GENE-030131-9076]	7.232e-166	18	anxa5b-201	annexin A5b [Source:ZFIN;Acc:ZDB-GENE-030131-9076]
Sequ11985EST3	1.905e-131	ultracontig107	smarca2-201	SWI/SNF related, matrix associated, actin dependent regulator of chromatin, subfamily a, member 2 [Source:ZFIN;Acc:ZDB-GENE-030131-5964]	0	1			0	9	smarca5-201	SWI/SNF related, matrix associated, actin dependent regulator of chromatin, subfamily a, member 5 [Source:ZFIN;Acc:ZDB-GENE-021125-1]	0	18	smarca5-201	SWI/SNF related, matrix associated, actin dependent regulator of chromatin, subfamily a, member 5 [Source:ZFIN;Acc:ZDB-GENE-021125-1]
Sequ0247TUF
Sequ13574EST3	1.794e-170	1	hadh-202	hydroxyacyl-Coenzyme A dehydrogenase [Source:ZFIN;Acc:ZDB-GENE-040801-261]	5.915e-151	1	hadh-001	hydroxyacyl-Coenzyme A dehydrogenase [Source:ZFIN;Acc:ZDB-GENE-040801-261]	6.847e-165	9	cyp2u1-202	cytochrome P450, family 2, subfamily U, polypeptide 1 [Source:ZFIN;Acc:ZDB-GENE-070730-1]	3.934e-160	18	hadh-201	hydroxyacyl-Coenzyme A dehydrogenase [Source:ZFIN;Acc:ZDB-GENE-040801-261]
Sequ14026EST3	1.469e-70	scaffold461	myoz2b-201	myozenin 2b [Source:ZFIN;Acc:ZDB-GENE-040426-1853]	5.483e-100	1	myoz2b-002	myozenin 2b [Source:ZFIN;Acc:ZDB-GENE-040426-1853]	8.031e-130	9	myoz2b-202	myozenin 2b [Source:ZFIN;Acc:ZDB-GENE-040426-1853]	1.192e-98	Un_random	myoz2b-201	myozenin 2b [Source:ZFIN;Acc:ZDB-GENE-040426-1853]
Sequ12969EST3	0	1	aptx-201	aprataxin [Source:ZFIN;Acc:ZDB-GENE-040628-2]	7.528e-151	1	aptx-001	aprataxin [Source:ZFIN;Acc:ZDB-GENE-040628-2]	0	9	aptx-201	aprataxin [Source:ZFIN;Acc:ZDB-GENE-040628-2]	7.095e-176	18	aptx-201	aprataxin [Source:ZFIN;Acc:ZDB-GENE-040628-2]
Sequ19367EST3	1.402e-27	1	dnaja1-201	DnaJ (Hsp40) homolog, subfamily A, member 1 [Source:ZFIN;Acc:ZDB-GENE-030131-2642]	3.026e-14	1	dnaja1-201	DnaJ (Hsp40) homolog, subfamily A, member 1 [Source:ZFIN;Acc:ZDB-GENE-030131-2642]	7.439e-34	9	dnaja1-201	DnaJ (Hsp40) homolog, subfamily A, member 1 [Source:ZFIN;Acc:ZDB-GENE-030131-2642]	0.444	4	ntrk2b-201	neurotrophic tyrosine kinase, receptor, type 2b [Source:ZFIN;Acc:ZDB-GENE-010126-2]
Sequ0603TUF
Sequ14313EST3	9.91e-132	1	0	Uncharacterized protein [Source:UniProtKB/TrEMBL;Acc:H2LEZ0]	4.665e-115	1	rab3da-201	RAB3D, member RAS oncogene family, a [Source:ZFIN;Acc:ZDB-GENE-080722-14]	7.323e-127	9	0	0	2.898e-128	18	0	0
Sequ48788EST3	4.848e-31	1	smdt1-201	single-pass membrane protein with aspartate-rich tail 1 [Source:ZFIN;Acc:ZDB-GENE-110411-114]	1.336e-26	1	TRIOBP (2 of 2)-001	TRIO and F-actin binding protein [Source:HGNC Symbol;Acc:17009]	6.819e-45	9	smdt1-201	single-pass membrane protein with aspartate-rich tail 1 [Source:ZFIN;Acc:ZDB-GENE-110411-114]	2.674e-27	Un_random	smdt1-201	single-pass membrane protein with aspartate-rich tail 1 [Source:ZFIN;Acc:ZDB-GENE-110411-114]
Sequ26641SNP2	0.802	18	MAN2B2-202	mannosidase, alpha, class 2B, member 2 [Source:HGNC Symbol;Acc:29623]	0.813	7	PKP3 (2 of 2)-201	plakophilin 3 [Source:HGNC Symbol;Acc:9025]	0.269	20	si:dkey-8k3.2-202	si:dkey-8k3.2 [Source:ZFIN;Acc:ZDB-GENE-100922-98]	2.164	9	scn8aa-203	sodium channel, voltage-gated, type VIII, alpha a [Source:ZFIN;Acc:ZDB-GENE-000828-1]
Sequ42324EST3	0	8	myh9b-205	myosin, heavy polypeptide 9b, non-muscle [Source:ZFIN;Acc:ZDB-GENE-030131-998]	0	6	myh9a-202	myosin, heavy polypeptide 9a, non-muscle [Source:ZFIN;Acc:ZDB-GENE-030131-5870]	0	9	myh9a-201	myosin, heavy polypeptide 9a, non-muscle [Source:ZFIN;Acc:ZDB-GENE-030131-5870]	0	18	myh9a-201	myosin, heavy polypeptide 9a, non-muscle [Source:ZFIN;Acc:ZDB-GENE-030131-5870]
Sequ20441EST2	3.452e-164	1	APOH (2 of 2)-201	apolipoprotein H (beta-2-glycoprotein I) [Source:HGNC Symbol;Acc:616]	1.065e-31	16	ntd5-001	ntl-dependent gene 5 [Source:ZFIN;Acc:ZDB-GENE-031030-7]	5.061e-172	9	APOH (2 of 2)-201	apolipoprotein H (beta-2-glycoprotein I) [Source:HGNC Symbol;Acc:616]	2.674e-155	18	APOH-201	apolipoprotein H (beta-2-glycoprotein I) [Source:HGNC Symbol;Acc:616]
Sequ42551SNP3	0	1	sec23b-201	Sec23 homolog B (S. cerevisiae) [Source:ZFIN;Acc:ZDB-GENE-030131-5479]	0	6	sec23b-201	Sec23 homolog B (S. cerevisiae) [Source:ZFIN;Acc:ZDB-GENE-030131-5479]	0	9	sec23b-201	Sec23 homolog B (S. cerevisiae) [Source:ZFIN;Acc:ZDB-GENE-030131-5479]	0	Un_random	sec23a-201	Sec23 homolog A (S. cerevisiae) [Source:ZFIN;Acc:ZDB-GENE-040426-2823]
Sequ13798EST3	0.698	9	hps4-201	Hermansky-Pudlak syndrome 4 [Source:ZFIN;Acc:ZDB-GENE-040426-1068]	0.734	15	si:zfos-2269b6.1-201	si:zfos-2269b6.1 [Source:ZFIN;Acc:ZDB-GENE-121214-346]	0.035	20	strumpellin-201	strumpellin [Source:ZFIN;Acc:ZDB-GENE-040426-838]	0.53	Un_random	tmem151a-201	transmembrane protein 151A [Source:ZFIN;Acc:ZDB-GENE-091118-118]
Sequ21439EST2	4.788e-149	1	zgc:171226-202	zgc:171226 [Source:ZFIN;Acc:ZDB-GENE-070822-8]	3.902e-119	19	zgc:109868-201	zgc:109868 [Source:ZFIN;Acc:ZDB-GENE-050417-363]	0	9	zgc:171226 (2 of 2)-204	zgc:171226 [Source:ZFIN;Acc:ZDB-GENE-070822-8]	0	18	zgc:171226-201	zgc:171226 [Source:ZFIN;Acc:ZDB-GENE-070822-8]
Sequ56035SNP3	6.946e-128	1	zgc:110712-201	zgc:110712 [Source:ZFIN;Acc:ZDB-GENE-050417-50]	1.606e-117	19	cyt1l-001	type I cytokeratin, enveloping layer, like [Source:ZFIN;Acc:ZDB-GENE-061026-4]	1.868e-140	9	zgc:110712-201	zgc:110712 [Source:ZFIN;Acc:ZDB-GENE-050417-50]	1.393e-101	18	zgc:92035-202	zgc:92035 [Source:ZFIN;Acc:ZDB-GENE-040718-88]
Sequ21793SNP2	0.308	9	rhobtb2a-202	Rho-related BTB domain containing 2a [Source:ZFIN;Acc:ZDB-GENE-060315-11]	0.159	11	hrh1-201	histamine receptor H1 [Source:ZFIN;Acc:ZDB-GENE-070531-3]	0.097	3	greb1l-201	growth regulation by estrogen in breast cancer-like [Source:ZFIN;Acc:ZDB-GENE-030131-4022]	0.116	2	ntn2-201	netrin 2 [Source:ZFIN;Acc:ZDB-GENE-050310-2]
Sequ20696EST2	1.029e-163	15	pgam1a-201	phosphoglycerate mutase 1a [Source:ZFIN;Acc:ZDB-GENE-030131-1827]	1.071e-168	13	pgam1a-001	phosphoglycerate mutase 1a [Source:ZFIN;Acc:ZDB-GENE-030131-1827]	0	9	pgam1b-202	phosphoglycerate mutase 1b [Source:ZFIN;Acc:ZDB-GENE-030131-5376]	2.914e-173	18	pgam1b-201	phosphoglycerate mutase 1b [Source:ZFIN;Acc:ZDB-GENE-030131-5376]
Sequ19730EST3	0.105	3	0	Uncharacterized protein [Source:UniProtKB/TrEMBL;Acc:H2L2X7]	2.624e-05	1	crb3b-001	crumbs homolog 3b [Source:ZFIN;Acc:ZDB-GENE-060610-3]	0.014	11	0	0	0.361	Un_random	NUMA1-202	nuclear mitotic apparatus protein 1 [Source:HGNC Symbol;Acc:8059]
Sequ06553SNP2	2.739e-88	1	dnajb1b-201	DnaJ (Hsp40) homolog, subfamily B, member 1b [Source:ZFIN;Acc:ZDB-GENE-030131-5455]	8.568e-79	1			7.263e-90	9	dnajb1b-203	DnaJ (Hsp40) homolog, subfamily B, member 1b [Source:ZFIN;Acc:ZDB-GENE-030131-5455]	3.047e-83	18	dnajb1b-201	DnaJ (Hsp40) homolog, subfamily B, member 1b [Source:ZFIN;Acc:ZDB-GENE-030131-5455]
Sequ19016EST3	0.12	13	capn12-201	calpain 12 [Source:ZFIN;Acc:ZDB-GENE-050419-245]	9.815e-11	22	FAM195A-001	family with sequence similarity 195, member A [Source:HGNC Symbol;Acc:14142]	8.357e-11	9	si:dkey-44g23.5 (2 of 2)-201	si:dkey-44g23.5 [Source:ZFIN;Acc:ZDB-GENE-041008-233]	2.745e-21	18	FAM195A-201	Chromosome 18 SCAF14786, whole genome shotgun sequence; Uncharacterized protein [Source:UniProtKB/TrEMBL;Acc:Q4RZU7]
Sequ07119EST2	3.908e-07	8	fam195b-201	family with sequence similarity 195, member B [Source:ZFIN;Acc:ZDB-GENE-060825-259]	8.742e-68	22	FAM195A-001	family with sequence similarity 195, member A [Source:HGNC Symbol;Acc:14142]	3.459e-86	9	si:dkey-44g23.5 (2 of 2)-201	si:dkey-44g23.5 [Source:ZFIN;Acc:ZDB-GENE-041008-233]	8.007e-88	18	FAM195A-201	Chromosome 18 SCAF14786, whole genome shotgun sequence; Uncharacterized protein [Source:UniProtKB/TrEMBL;Acc:Q4RZU7]
Sequ19905EST3	1.872e-07	8	fam195b-201	family with sequence similarity 195, member B [Source:ZFIN;Acc:ZDB-GENE-060825-259]	1.506e-54	22	FAM195A-001	family with sequence similarity 195, member A [Source:HGNC Symbol;Acc:14142]	4.336e-69	9	si:dkey-44g23.5 (2 of 2)-201	si:dkey-44g23.5 [Source:ZFIN;Acc:ZDB-GENE-041008-233]	1.621e-64	18	FAM195A-201	Chromosome 18 SCAF14786, whole genome shotgun sequence; Uncharacterized protein [Source:UniProtKB/TrEMBL;Acc:Q4RZU7]
Sequ06555EST2	0	1	junba-201	jun B proto-oncogene a [Source:ZFIN;Acc:ZDB-GENE-040426-2172]	3.964e-123	1	junba-001	jun B proto-oncogene a [Source:ZFIN;Acc:ZDB-GENE-040426-2172]	8.876e-174	9	junba-201	jun B proto-oncogene a [Source:ZFIN;Acc:ZDB-GENE-040426-2172]	0	18	JUNB-201	Chromosome 18 SCAF14712, whole genome shotgun sequence; Uncharacterized protein [Source:UniProtKB/TrEMBL;Acc:Q4S7T2]
Sequ11327EST3	0	1	naa15a-201	N(alpha)-acetyltransferase 15, NatA auxiliary subunit a [Source:ZFIN;Acc:ZDB-GENE-030131-2392]	0	14	naa15a-201	N(alpha)-acetyltransferase 15, NatA auxiliary subunit a [Source:ZFIN;Acc:ZDB-GENE-030131-2392]	0	9	NAA15 (1 of 2)-201	N(alpha)-acetyltransferase 15, NatA auxiliary subunit [Source:HGNC Symbol;Acc:30782]	0	Un_random	NAA15 (3 of 3)-201	N(alpha)-acetyltransferase 15, NatA auxiliary subunit [Source:HGNC Symbol;Acc:30782]
Sequ14494EST3	0.334	20	TNIK (1 of 2)-201	TRAF2 and NCK interacting kinase [Source:HGNC Symbol;Acc:30765]	0.83	24	cd226-001	CD226 molecule [Source:ZFIN;Acc:ZDB-GENE-070112-1322]	0.082	18	cpsf2-202	cleavage and polyadenylation specific factor 2 [Source:ZFIN;Acc:ZDB-GENE-040718-79]	0.657	Un_random	TNIK (1 of 2)-201	TRAF2 and NCK interacting kinase [Source:HGNC Symbol;Acc:30765]
Sequ21043EST2	1.791e-136	1	zgc:92061-201	zgc:92061 [Source:ZFIN;Acc:ZDB-GENE-040718-78]	1.498e-162	22	zgc:92061-001	zgc:92061 [Source:ZFIN;Acc:ZDB-GENE-040718-78]	4.206e-174	9	zgc:92061-201	zgc:92061 [Source:ZFIN;Acc:ZDB-GENE-040718-78]	2.847e-147	18	zgc:92061-201	zgc:92061 [Source:ZFIN;Acc:ZDB-GENE-040718-78]
Sequ0125TUF
Sequ0549TUF
Sequ14874EST3	7.429e-26	1	0	Uncharacterized protein [Source:UniProtKB/TrEMBL;Acc:H2LA22]	3.202e-13	5	MATR3 (2 of 2)-203	matrin 3 [Source:HGNC Symbol;Acc:6912]	2.474e-37	9	0	0	3.031e-09	Un_random	matr3l1.1-201	matrin 3-like 1.1 [Source:ZFIN;Acc:ZDB-GENE-030616-40]
Sequ0171BAC
SQ3	E-value	Chromosome	Gene	Description of gene	E-value	Chromosome	Gene	Description of gene	E-value	Group	Gene	Description of gene	E-value	Chromosome	Gene	Description of gene
Sequ0403TUF
Sequ09198SNP2	3.546e-43	6	lyrm5b-201	LYR motif containing 5b [Source:ZFIN;Acc:ZDB-GENE-070424-20]	3.114e-38	25	lyrm5b-201	LYR motif containing 5b [Source:ZFIN;Acc:ZDB-GENE-070424-20]	1.189e-31	4	lyrm5b-201	LYR motif containing 5b [Source:ZFIN;Acc:ZDB-GENE-070424-20]	9.556e-39	19	lyrm5b-202	LYR motif containing 5b [Source:ZFIN;Acc:ZDB-GENE-070424-20]
Sequ10772EST2	0	6	gpia-201	glucose phosphate isomerase a [Source:ZFIN;Acc:ZDB-GENE-020513-2]	0	25	gpia-001	glucose phosphate isomerase a [Source:ZFIN;Acc:ZDB-GENE-020513-2]	0	19	gpia-201	glucose phosphate isomerase a [Source:ZFIN;Acc:ZDB-GENE-020513-2]	2.906e-165	Un_random	gpib-201	glucose phosphate isomerase b [Source:ZFIN;Acc:ZDB-GENE-020513-3]
Sequ42828EST3	4.2e-85	scaffold212	zgc:73185-201	zgc:73185 [Source:ZFIN;Acc:ZDB-GENE-040426-1965]	3.147e-34	7	fam96b-001	family with sequence similarity 96, member B [Source:ZFIN;Acc:ZDB-GENE-040718-148]	1.302e-84	19	zgc:73185-201	zgc:73185 [Source:ZFIN;Acc:ZDB-GENE-040426-1965]	6.008e-89	13	zgc:73185-201	zgc:73185 [Source:ZFIN;Acc:ZDB-GENE-040426-1965]
Sequ36824EST3	1.98e-96	6	tnnt3a-201	troponin T3a, skeletal, fast [Source:ZFIN;Acc:ZDB-GENE-000322-3]	2.73e-75	25	tnnt3a-001	troponin T3a, skeletal, fast [Source:ZFIN;Acc:ZDB-GENE-000322-3]	1.427e-92	19	tnnt3a-201	troponin T3a, skeletal, fast [Source:ZFIN;Acc:ZDB-GENE-000322-3]	3.414e-95	13	tnnt3a-201	troponin T3a, skeletal, fast [Source:ZFIN;Acc:ZDB-GENE-000322-3]
Sequ46186EST3	5.681e-15	6	si:ch211-201m7.3-201	si:ch211-201m7.3 [Source:ZFIN;Acc:ZDB-GENE-131127-171]	1.91e-27	25	LSP1-002	lymphocyte-specific protein 1 [Source:HGNC Symbol;Acc:6707]	3.688e-27	19	si:ch211-201m7.3-201	si:ch211-201m7.3 [Source:ZFIN;Acc:ZDB-GENE-131127-171]	2.002e-05	19	cald1l-202	caldesmon 1 like [Source:ZFIN;Acc:ZDB-GENE-030131-1629]
Sequ0047BAC
Sequ47172EST3	6.268e-40	23	si:dkey-183c16.7-201	si:dkey-183c16.7 [Source:ZFIN;Acc:ZDB-GENE-041210-254]	7.627e-63	25	zgc:101553-001	zgc:101553 [Source:ZFIN;Acc:ZDB-GENE-041114-124]	2.143e-72	19	zgc:101553-201	zgc:101553 [Source:ZFIN;Acc:ZDB-GENE-041114-124]	2.971e-60	13	zgc:101553 (2 of 2)-201	zgc:101553 [Source:ZFIN;Acc:ZDB-GENE-041114-124]
Sequ43060EST3	1.666e-56	ultracontig72	bet1l-201	blocked early in transport 1 homolog (S. cerevisiae)-like [Source:ZFIN;Acc:ZDB-GENE-040822-2]	3.267e-57	25	bet1l-001	blocked early in transport 1 homolog (S. cerevisiae)-like [Source:ZFIN;Acc:ZDB-GENE-040822-2]	2.345e-62	19	bet1l-201	blocked early in transport 1 homolog (S. cerevisiae)-like [Source:ZFIN;Acc:ZDB-GENE-040822-2]	5.369e-10	21_random	bet1-201	blocked early in transport 1 homolog (S. cerevisiae) [Source:ZFIN;Acc:ZDB-GENE-040625-3]
Sequ16089EST3	3.759e-143	ultracontig72	mc6ast3-201	Oryzias latipes astacin like metallo-protease (mc6ast3), mRNA. [Source:RefSeq mRNA;Acc:NM_001104861]	9.47e-110	7	c6ast4-001	six-cysteine containing astacin protease 4 [Source:ZFIN;Acc:ZDB-GENE-050626-100]	8.52e-151	19	ASTL (6 of 13)-201	astacin-like metallo-endopeptidase (M12 family) [Source:HGNC Symbol;Acc:31704]	2.538e-134	13	ASTL (7 of 11)-201	astacin-like metallo-endopeptidase (M12 family) [Source:HGNC Symbol;Acc:31704]
Sequ43653EST3	5.197e-48	ultracontig72	0	Uncharacterized protein [Source:UniProtKB/TrEMBL;Acc:H2MYL3]	2.65e-33	25	CABZ01003826.1-201	Uncharacterized protein [Source:UniProtKB/TrEMBL;Acc:E7FAF2]	2.857e-81	19	0	0	9.613e-16	10	si:dkey-84k15.5-201	si:dkey-84k15.5 [Source:ZFIN;Acc:ZDB-GENE-131120-153]
Sequ08425SNP2	0.212	19	zgc:92313-201	zgc:92313 [Source:ZFIN;Acc:ZDB-GENE-040718-339]	0.38	11	FOXJ3-201	Uncharacterized protein [Source:UniProtKB/TrEMBL;Acc:E7F138]	0.348	6	tm9sf2-202	transmembrane 9 superfamily member 2 [Source:ZFIN;Acc:ZDB-GENE-030131-6302]	1.081	Un_random	nwd1-201	NACHT and WD repeat domain containing 1 [Source:ZFIN;Acc:ZDB-GENE-071116-8]
Sequ28645EST3	7.87e-23	ultracontig72	CAPZA2-201	capping protein (actin filament) muscle Z-line, alpha 2 [Source:HGNC Symbol;Acc:1490]	0.763	13	NEDD4-201	neural precursor cell expressed, developmentally down-regulated 4, E3 ubiquitin protein ligase [Source:HGNC Symbol;Acc:7727]	0.508	7	FAT3 (2 of 2)-201	FAT atypical cadherin 3 [Source:HGNC Symbol;Acc:23112]	1.108e-17	13	CAPZA2-201	capping protein (actin filament) muscle Z-line, alpha 2 [Source:HGNC Symbol;Acc:1490]
Sequ28681SNP2	0.086	20	fen1-203	flap structure-specific endonuclease 1 [Source:ZFIN;Acc:ZDB-GENE-031112-11]	0.082	7	eng2a-001	engrailed 2a [Source:ZFIN;Acc:ZDB-GENE-980526-167]	0.014	19	eif4g2b-201	eukaryotic translation initiation factor 4, gamma 2b [Source:ZFIN;Acc:ZDB-GENE-030131-6550]	1.127	16	dock10-203	dedicator of cytokinesis 10 [Source:ZFIN;Acc:ZDB-GENE-130530-773]
Sequ23636EST3	0.064	8	zgc:63831-201	zgc:63831 [Source:ZFIN;Acc:ZDB-GENE-030131-8690]	0.157	5	rasa1a-201	RAS p21 protein activator 1a [Source:ZFIN;Acc:ZDB-GENE-030131-4694]	0.371	9	SPTBN1 (2 of 2)-201	spectrin, beta, non-erythrocytic 1 [Source:HGNC Symbol;Acc:11275]	0.025	Un_random	csrp2-201	cysteine and glycine-rich protein 2 [Source:ZFIN;Acc:ZDB-GENE-040426-1863]
Sequ17751EST3	0.322	13	hic1-201	hypermethylated in cancer 1 [Source:ZFIN;Acc:ZDB-GENE-040713-2]	0.509	20	CABZ01080492.1-201	Uncharacterized protein [Source:UniProtKB/TrEMBL;Acc:E7EY70]	0.28	5	tecpr1a-202	tectonin beta-propeller repeat containing 1a [Source:ZFIN;Acc:ZDB-GENE-070112-1792]	0.633	21_random	bai1b (1 of 2)-201	brain-specific angiogenesis inhibitor 1b [Source:ZFIN;Acc:ZDB-GENE-081031-45]
Sequ19539EST3	0.941	15	0	Uncharacterized protein [Source:UniProtKB/TrEMBL;Acc:H2L4M5]	2.379e-09	25	hipk3a-001	homeodomain interacting protein kinase 3a [Source:ZFIN;Acc:ZDB-GENE-061207-54]	3.115	21	sgk3-201	serum/glucocorticoid regulated kinase family, member 3 [Source:ZFIN;Acc:ZDB-GENE-070424-62]	1.953	Un_random	adam15-201	a disintegrin and metalloproteinase domain 15 [Source:ZFIN;Acc:ZDB-GENE-070809-4]
Sequ21732SNP3	1.07	4	zbtb37-203	zinc finger and BTB domain containing 37 [Source:ZFIN;Acc:ZDB-GENE-050208-621]	0.256	21	aff4-001	AF4/FMR2 family, member 4 [Source:ZFIN;Acc:ZDB-GENE-100910-5]	9.353e-05	19	0	0	1.114	Un_random	ano10a-202	anoctamin 10a [Source:ZFIN;Acc:ZDB-GENE-050913-43]
Sequ21732EST3	1.07	4	zbtb37-203	zinc finger and BTB domain containing 37 [Source:ZFIN;Acc:ZDB-GENE-050208-621]	0.256	21	aff4-001	AF4/FMR2 family, member 4 [Source:ZFIN;Acc:ZDB-GENE-100910-5]	9.353e-05	19	0	0	1.114	Un_random	ano10a-202	anoctamin 10a [Source:ZFIN;Acc:ZDB-GENE-050913-43]
Sequ06308SNP2	2.254e-57	scaffold212	dkk3b-201	dickkopf homolog 3b (Xenopus laevis) [Source:ZFIN;Acc:ZDB-GENE-061207-74]	5.355e-42	25	dkk3b-001	dickkopf homolog 3b (Xenopus laevis) [Source:ZFIN;Acc:ZDB-GENE-061207-74]	4.826e-70	19	dkk3b-201	dickkopf homolog 3b (Xenopus laevis) [Source:ZFIN;Acc:ZDB-GENE-061207-74]	4.546e-41	5	dkk3a-201	dickkopf homolog 3a (Xenopus laevis) [Source:ZFIN;Acc:ZDB-GENE-110519-1]
Sequ44649EST3	0.177	17	kmt2cb-201	lysine (K)-specific methyltransferase 2Cb [Source:ZFIN;Acc:ZDB-GENE-070705-340]	0.169	15	pak4-001	p21 protein (Cdc42/Rac)-activated kinase 4 [Source:ZFIN;Acc:ZDB-GENE-040704-69]	0.755	1	usp2a-201	ubiquitin specific peptidase 2a [Source:ZFIN;Acc:ZDB-GENE-041212-59]	0.792	2	nxpe3 (2 of 2)-201	neurexophilin and PC-esterase domain family, member 3 [Source:ZFIN;Acc:ZDB-GENE-061013-214]
Sequ44175EST3	0.447	24	mycn-201	v-myc myelocytomatosis viral related oncogene, neuroblastoma derived (avian) [Source:ZFIN;Acc:ZDB-GENE-020711-1]	0.226	7	RBPMS-201	RNA binding protein with multiple splicing [Source:HGNC Symbol;Acc:19097]	7.894e-30	19	0	0	0.131	Un_random	0	0
Sequ15684EST2	0	8	0	Uncharacterized protein [Source:UniProtKB/TrEMBL;Acc:H2LNX8]	0	5	myhz2-201	myosin, heavy polypeptide 2, fast muscle specific [Source:ZFIN;Acc:ZDB-GENE-020604-1]	0	19	0	0	0	Un_random	myhz2-201	myosin, heavy polypeptide 2, fast muscle specific [Source:ZFIN;Acc:ZDB-GENE-020604-1]
Sequ09683EST2	0	scaffold1528	0	Uncharacterized protein [Source:UniProtKB/TrEMBL;Acc:H2N1T3]	0	5			0	19	0	0	0	Un_random	myhz2-201	myosin, heavy polypeptide 2, fast muscle specific [Source:ZFIN;Acc:ZDB-GENE-020604-1]
Sequ10037EST2	4.058e-154	6	MYH13-201	myosin, heavy chain 13, skeletal muscle [Source:HGNC Symbol;Acc:7571]	2.35e-146	5	myhc4-001	myosin heavy chain 4 [Source:ZFIN;Acc:ZDB-GENE-030131-6206]	1.721e-147	19	0	0	1.513e-155	Un_random	myhz2-201	myosin, heavy polypeptide 2, fast muscle specific [Source:ZFIN;Acc:ZDB-GENE-020604-1]
Sequ16670EST3	3.772e-172	6	aars-202	alanyl-tRNA synthetase [Source:ZFIN;Acc:ZDB-GENE-030131-3663]	9.419e-164	18	aars-202	alanyl-tRNA synthetase [Source:ZFIN;Acc:ZDB-GENE-030131-3663]	6.743e-169	19	aars-202	alanyl-tRNA synthetase [Source:ZFIN;Acc:ZDB-GENE-030131-3663]	3.099e-157	Un_random	aars-201	alanyl-tRNA synthetase [Source:ZFIN;Acc:ZDB-GENE-030131-3663]
Sequ15800SNP2	1.369	15	abcc2-202	ATP-binding cassette, sub-family C (CFTR/MRP), member 2 [Source:ZFIN;Acc:ZDB-GENE-040426-1523]	0.117	20	rev3l-001	REV3-like, catalytic subunit of DNA polymerase zeta (yeast) [Source:ZFIN;Acc:ZDB-GENE-050302-55]	1.193		0	0	2.682	3	srl-201	sarcalumenin [Source:ZFIN;Acc:ZDB-GENE-061110-91]
Sequ15312EST3	0	6	sf3b3-201	splicing factor 3b, subunit 3 [Source:ZFIN;Acc:ZDB-GENE-040426-2901]	0	18	sf3b3-202	splicing factor 3b, subunit 3 [Source:ZFIN;Acc:ZDB-GENE-040426-2901]	0	19	sf3b3-201	splicing factor 3b, subunit 3 [Source:ZFIN;Acc:ZDB-GENE-040426-2901]	5.969e-156	Un_random	sf3b3 (2 of 2)-201	splicing factor 3b, subunit 3 [Source:ZFIN;Acc:ZDB-GENE-040426-2901]
Sequ0079TUF
Sequ11670SNP3	9.572e-118	6	cnot1-201	CCR4-NOT transcription complex, subunit 1 [Source:ZFIN;Acc:ZDB-GENE-040915-1]	1.731e-117	25	cnot1-201	CCR4-NOT transcription complex, subunit 1 [Source:ZFIN;Acc:ZDB-GENE-040915-1]	3.711e-155	19	cnot1-202	CCR4-NOT transcription complex, subunit 1 [Source:ZFIN;Acc:ZDB-GENE-040915-1]	3.845e-118	Un_random	cnot1-201	CCR4-NOT transcription complex, subunit 1 [Source:ZFIN;Acc:ZDB-GENE-040915-1]
Sequ06205SNP2	0.677	21	sh3bp4-201	SH3-domain binding protein 4 [Source:ZFIN;Acc:ZDB-GENE-081104-509]	0.216	12	HRC-001	histidine rich calcium binding protein [Source:HGNC Symbol;Acc:5178]	0.167	7	ARHGEF40-201	Rho guanine nucleotide exchange factor (GEF) 40 [Source:HGNC Symbol;Acc:25516]	0.518	16	sytl2b-201	synaptotagmin-like 2b [Source:ZFIN;Acc:ZDB-GENE-121214-363]
Sequ36764EST3	0.214	14	DSCAML1 (2 of 2)-202	Down syndrome cell adhesion molecule like 1 [Source:HGNC Symbol;Acc:14656]	0.019	23	vps13d-201	vacuolar protein sorting 13D (yeast) [Source:ZFIN;Acc:ZDB-GENE-050912-1]	0.136	19	mtss1l-201	metastasis suppressor 1-like [Source:ZFIN;Acc:ZDB-GENE-030219-89]	0.421	7	b4galt4-201	UDP-Gal:betaGlcNAc beta 1,4- galactosyltransferase, polypeptide 4 [Source:ZFIN;Acc:ZDB-GENE-041114-103]
Sequ36464EST3	2e-83	scaffold869	mrpl23-201	mitochondrial ribosomal protein L23 [Source:ZFIN;Acc:ZDB-GENE-040625-12]	2.45e-60	25	mrpl23-001	mitochondrial ribosomal protein L23 [Source:ZFIN;Acc:ZDB-GENE-040625-12]	1.515e-85	19	mrpl23-201	mitochondrial ribosomal protein L23 [Source:ZFIN;Acc:ZDB-GENE-040625-12]	1.661e-37	13	mrpl23-201	mitochondrial ribosomal protein L23 [Source:ZFIN;Acc:ZDB-GENE-040625-12]
Sequ28701SNP2	0.619	2	NCKAP5-201	NCK-associated protein 5 [Source:HGNC Symbol;Acc:29847]	1.143	9	GALNT3-201	Uncharacterized protein [Source:UniProtKB/TrEMBL;Acc:E7F198]	2.119e-33	19	mrpl23-201	mitochondrial ribosomal protein L23 [Source:ZFIN;Acc:ZDB-GENE-040625-12]	1.293	14	emilin1a-201	elastin microfibril interfacer 1a [Source:ZFIN;Acc:ZDB-GENE-041001-191]
Sequ20524SNP2	1.315e-100	17	si:dkey-222f8.3-201	si:dkey-222f8.3 [Source:ZFIN;Acc:ZDB-GENE-030131-3658]	6.506e-126	18	si:dkey-103i16.2-202	si:dkey-103i16.2 [Source:ZFIN;Acc:ZDB-GENE-060503-141]	2.109e-162	19	si:dkey-103i16.2-201	si:dkey-103i16.2 [Source:ZFIN;Acc:ZDB-GENE-060503-141]	1.991e-163	13	si:dkey-103i16.2-201	si:dkey-103i16.2 [Source:ZFIN;Acc:ZDB-GENE-060503-141]
Sequ54909EST3	1.815e-42	6	gtf3c6-201	general transcription factor IIIC, polypeptide 6, alpha [Source:ZFIN;Acc:ZDB-GENE-040426-1009]	4.539e-31	16	gtf3c6-001	general transcription factor IIIC, polypeptide 6, alpha [Source:ZFIN;Acc:ZDB-GENE-040426-1009]	2.823e-47	19	gtf3c6-201	general transcription factor IIIC, polypeptide 6, alpha [Source:ZFIN;Acc:ZDB-GENE-040426-1009]	6.569e-40	13	gtf3c6-201	general transcription factor IIIC, polypeptide 6, alpha [Source:ZFIN;Acc:ZDB-GENE-040426-1009]
Sequ42799EST3	0	6	psmd7-201	proteasome (prosome, macropain) 26S subunit, non-ATPase, 7 (Mov34 homolog) [Source:ZFIN;Acc:ZDB-GENE-030131-5541]	2.559e-168	Zv9_scaffold3511	psmd7-201	proteasome (prosome, macropain) 26S subunit, non-ATPase, 7 (Mov34 homolog) [Source:ZFIN;Acc:ZDB-GENE-030131-5541]	0	19	psmd7-201	proteasome (prosome, macropain) 26S subunit, non-ATPase, 7 (Mov34 homolog) [Source:ZFIN;Acc:ZDB-GENE-030131-5541]	2.131e-174	13	psmd7-201	proteasome (prosome, macropain) 26S subunit, non-ATPase, 7 (Mov34 homolog) [Source:ZFIN;Acc:ZDB-GENE-030131-5541]
Sequ44467EST3	0	6	anxa2a-201	annexin A2a [Source:ZFIN;Acc:ZDB-GENE-030131-4282]	0	25	anxa2a-001	annexin A2a [Source:ZFIN;Acc:ZDB-GENE-030131-4282]	0	19	anxa2a-202	annexin A2a [Source:ZFIN;Acc:ZDB-GENE-030131-4282]	0	13	anxa2a-201	annexin A2a [Source:ZFIN;Acc:ZDB-GENE-030131-4282]
Sequ25553EST3	2.836e-68	6	si:dkey-200j6.2-201	si:dkey-200j6.2 [Source:ZFIN;Acc:ZDB-GENE-110913-65]	9.15e-123	25	LRRC61-001	leucine rich repeat containing 61 [Source:HGNC Symbol;Acc:21704]	0	19	si:dkey-200j6.2-201	si:dkey-200j6.2 [Source:ZFIN;Acc:ZDB-GENE-110913-65]	3.655e-136	13	si:dkey-200j6.2-201	si:dkey-200j6.2 [Source:ZFIN;Acc:ZDB-GENE-110913-65]
Sequ11094EST3	0	6	rpl4-201	ribosomal protein L4 [Source:ZFIN;Acc:ZDB-GENE-030131-9034]	0	18	rpl4-001	ribosomal protein L4 [Source:ZFIN;Acc:ZDB-GENE-030131-9034]	0	19	rpl4-202	ribosomal protein L4 [Source:ZFIN;Acc:ZDB-GENE-030131-9034]	0	13	rpl4-201	ribosomal protein L4 [Source:ZFIN;Acc:ZDB-GENE-030131-9034]
Sequ12144EST3	0	6	pkmb-201	pyruvate kinase, muscle, b [Source:ZFIN;Acc:ZDB-GENE-040801-230]	0	25	pkmb-202	pyruvate kinase, muscle, b [Source:ZFIN;Acc:ZDB-GENE-040801-230]	0	19	pkmb-203	pyruvate kinase, muscle, b [Source:ZFIN;Acc:ZDB-GENE-040801-230]	0	13	pkmb-201	pyruvate kinase, muscle, b [Source:ZFIN;Acc:ZDB-GENE-040801-230]
Sequ06339SNP2	0.817	6	si:dkey-103i16.1-201	si:dkey-103i16.1 [Source:ZFIN;Acc:ZDB-GENE-060503-47]	0.665	15	or102-1-001	odorant receptor, family C, subfamily 102, member 1 [Source:ZFIN;Acc:ZDB-GENE-010308-5]	0.833	9	0	0	0.711	1	pcdh2ac-207	protocadherin 2 alpha c [Source:ZFIN;Acc:ZDB-GENE-041118-12]
Sequ0740TUF
Sequ36548EST3	0.24	22	sptb-201	spectrin, beta, erythrocytic [Source:ZFIN;Acc:ZDB-GENE-000906-1]	0.088	8	slc52a3-201	solute carrier family 52, riboflavin transporter, member 3 [Source:ZFIN;Acc:ZDB-GENE-060421-4490]	0.062	19	vwf-201	von Willebrand factor [Source:ZFIN;Acc:ZDB-GENE-070103-1]	0.07	14	capn3b-203	calpain 3b [Source:ZFIN;Acc:ZDB-GENE-041001-149]
Sequ11456EST3	0	6	nr2c1-201	nuclear receptor subfamily 2, group C, member 1 [Source:ZFIN;Acc:ZDB-GENE-041210-198]	0	4	nr2c1-201	nuclear receptor subfamily 2, group C, member 1 [Source:ZFIN;Acc:ZDB-GENE-041210-198]	0	19	nr2c1-202	nuclear receptor subfamily 2, group C, member 1 [Source:ZFIN;Acc:ZDB-GENE-041210-198]	0	13	nr2c1-201	nuclear receptor subfamily 2, group C, member 1 [Source:ZFIN;Acc:ZDB-GENE-041210-198]
Sequ19626EST3	2.076e-43	6	zgc:162618-203	zgc:162618 [Source:ZFIN;Acc:ZDB-GENE-030131-4476]	3.754e-27	4	chchd3-201	coiled-coil-helix-coiled-coil-helix domain containing 3 [Source:ZFIN;Acc:ZDB-GENE-030131-5005]	7.288e-46	19	zgc:162618-201	zgc:162618 [Source:ZFIN;Acc:ZDB-GENE-030131-4476]	8.351e-12	11	chchd6b-201	coiled-coil-helix-coiled-coil-helix domain containing 6b [Source:ZFIN;Acc:ZDB-GENE-041114-95]
Sequ55181EST3	0	6	pus7-201	pseudouridylate synthase 7 homolog (S. cerevisiae) [Source:ZFIN;Acc:ZDB-GENE-060620-1]	0	25	pus7-201	pseudouridylate synthase 7 homolog (S. cerevisiae) [Source:ZFIN;Acc:ZDB-GENE-060620-1]	0	19	pus7-201	pseudouridylate synthase 7 homolog (S. cerevisiae) [Source:ZFIN;Acc:ZDB-GENE-060620-1]	0	13	pus7-201	pseudouridylate synthase 7 homolog (S. cerevisiae) [Source:ZFIN;Acc:ZDB-GENE-060620-1]
Sequ11220EST3	1.267e-87	6	0	Uncharacterized protein [Source:UniProtKB/TrEMBL;Acc:H2L8D2]	3.469e-74	25	oaz2a-201	ornithine decarboxylase antizyme 2a [Source:ZFIN;Acc:ZDB-GENE-121005-1]	1.204e-113	19	oaz2b-201	ornithine decarboxylase antizyme 2b [Source:ZFIN;Acc:ZDB-GENE-070313-1]	9.991e-84	13	oaz2b-201	ornithine decarboxylase antizyme 2b [Source:ZFIN;Acc:ZDB-GENE-070313-1]
Sequ21744EST3	0.427	20	ackr4b-201	atypical chemokine receptor 4b [Source:ZFIN;Acc:ZDB-GENE-051107-10]	0.767	7	CR385046.5-201	Uncharacterized protein [Source:UniProtKB/TrEMBL;Acc:F1R8H0]	2.497		cand1-201	cullin-associated and neddylation-dissociated 1 [Source:ZFIN;Acc:ZDB-GENE-040426-2872]	0.074	12	dapk1-201	death-associated protein kinase 1 [Source:ZFIN;Acc:ZDB-GENE-060526-177]
Sequ14852EST3	0	6	samm50-201	sorting and assembly machinery component 50 homolog (S. cerevisiae) [Source:ZFIN;Acc:ZDB-GENE-040426-806]	0	25	samm50-001	sorting and assembly machinery component 50 homolog (S. cerevisiae) [Source:ZFIN;Acc:ZDB-GENE-040426-806]	0	19	samm50-201	sorting and assembly machinery component 50 homolog (S. cerevisiae) [Source:ZFIN;Acc:ZDB-GENE-040426-806]	0	13	samm50-201	sorting and assembly machinery component 50 homolog (S. cerevisiae) [Source:ZFIN;Acc:ZDB-GENE-040426-806]
Sequ08553EST2	1.529e-103	6	znf143a-201	zinc finger protein 143a [Source:ZFIN;Acc:ZDB-GENE-041114-154]	1.939e-43	18	znf143b-202	zinc finger protein 143b [Source:ZFIN;Acc:ZDB-GENE-040426-1586]	1.235e-106	19	znf143a-201	zinc finger protein 143a [Source:ZFIN;Acc:ZDB-GENE-041114-154]	1.111e-95	13	znf143a-201	zinc finger protein 143a [Source:ZFIN;Acc:ZDB-GENE-041114-154]
Sequ10360EST2	6.621e-168	6	psma1-201	proteasome (prosome, macropain) subunit, alpha type, 1 [Source:ZFIN;Acc:ZDB-GENE-040801-15]	3.563e-163	25	psma1-201	proteasome (prosome, macropain) subunit, alpha type, 1 [Source:ZFIN;Acc:ZDB-GENE-040801-15]	5.308e-176	19	psma1-201	proteasome (prosome, macropain) subunit, alpha type, 1 [Source:ZFIN;Acc:ZDB-GENE-040801-15]	5.965e-162	13	psma1-201	proteasome (prosome, macropain) subunit, alpha type, 1 [Source:ZFIN;Acc:ZDB-GENE-040801-15]
Sequ13784EST3	0	6	ampd3b-202	adenosine monophosphate deaminase 3b [Source:ZFIN;Acc:ZDB-GENE-030131-5929]	0	7	ampd3a-201	adenosine monophosphate deaminase 3a [Source:ZFIN;Acc:ZDB-GENE-110407-2]	0	19	ampd3b-201	adenosine monophosphate deaminase 3b [Source:ZFIN;Acc:ZDB-GENE-030131-5929]	0	5	ampd3a-201	adenosine monophosphate deaminase 3a [Source:ZFIN;Acc:ZDB-GENE-110407-2]
Sequ14879EST3	0.208	21	col4a2-201	collagen, type IV, alpha 2 [Source:ZFIN;Acc:ZDB-GENE-070725-3]	0.056	25	CABZ01068602.1-201	Uncharacterized protein [Source:UniProtKB/TrEMBL;Acc:E7FGN6]	0.181	7	0	0	0.109	21_random	AKAP9-201	A kinase (PRKA) anchor protein 9 [Source:HGNC Symbol;Acc:379]
Sequ28862EST3	1.913e-62	6	ces2-201	carboxylesterase 2 (intestine, liver) [Source:ZFIN;Acc:ZDB-GENE-061013-99]	1.537e-36	25	si:ch211-93f2.1-201	si:ch211-93f2.1 [Source:ZFIN;Acc:ZDB-GENE-041014-96]	3.667e-60	19	ces2-202	carboxylesterase 2 (intestine, liver) [Source:ZFIN;Acc:ZDB-GENE-061013-99]	3.761e-54	Un_random	ces2-201	carboxylesterase 2 (intestine, liver) [Source:ZFIN;Acc:ZDB-GENE-061013-99]
Sequ54763EST3	0	6	prmt7-201	protein arginine N-methyltransferase 7 [Source:ZFIN;Acc:ZDB-GENE-040426-1560]	0	25	prmt7-001	protein arginine N-methyltransferase 7 [Source:ZFIN;Acc:ZDB-GENE-040426-1560]	0	19	prmt7-202	protein arginine N-methyltransferase 7 [Source:ZFIN;Acc:ZDB-GENE-040426-1560]	0	13	prmt7-201	protein arginine N-methyltransferase 7 [Source:ZFIN;Acc:ZDB-GENE-040426-1560]
Sequ54763SNP3	0	6	prmt7-201	protein arginine N-methyltransferase 7 [Source:ZFIN;Acc:ZDB-GENE-040426-1560]	0	25	prmt7-001	protein arginine N-methyltransferase 7 [Source:ZFIN;Acc:ZDB-GENE-040426-1560]	0	19	prmt7-202	protein arginine N-methyltransferase 7 [Source:ZFIN;Acc:ZDB-GENE-040426-1560]	0	13	prmt7-201	protein arginine N-methyltransferase 7 [Source:ZFIN;Acc:ZDB-GENE-040426-1560]
Sequ11024EST3	0	6	polr2c-201	polymerase (RNA) II (DNA directed) polypeptide C [Source:ZFIN;Acc:ZDB-GENE-030131-6609]	0	25	polr2c-001	polymerase (RNA) II (DNA directed) polypeptide C [Source:ZFIN;Acc:ZDB-GENE-030131-6609]	0	19	polr2c-201	polymerase (RNA) II (DNA directed) polypeptide C [Source:ZFIN;Acc:ZDB-GENE-030131-6609]	0	13	POLR2C-201	Chromosome 13 SCAF14566, whole genome shotgun sequence.; Uncharacterized protein [Source:UniProtKB/TrEMBL;Acc:Q4SK90]
Sequ11252EST3	0	ultracontig72	ctcf (2 of 2)-201	CCCTC-binding factor (zinc finger protein) [Source:ZFIN;Acc:ZDB-GENE-040624-5]	0	18	ctcf-001	CCCTC-binding factor (zinc finger protein) [Source:ZFIN;Acc:ZDB-GENE-040624-5]	0	19	ctcf (1 of 2)-201	CCCTC-binding factor (zinc finger protein) [Source:ZFIN;Acc:ZDB-GENE-040624-5]	0	5	ctcf-201	CCCTC-binding factor (zinc finger protein) [Source:ZFIN;Acc:ZDB-GENE-040624-5]
Sequ0878TUF
SQ4	E-value	Chromosome	Gene	Description of gene	E-value	Chromosome	Gene	Description of gene	E-value	Group	Gene	Description of gene	E-value	Chromosome	Gene	Description of gene
Sequ09322SNP2	3.032e-19	21	si:dkey-4e7.3 (2 of 2)-201	si:dkey-4e7.3 [Source:ZFIN;Acc:ZDB-GENE-070912-542]	1.431e-31	6	si:dkey-98p3.7-001	si:dkey-98p3.7 [Source:ZFIN;Acc:ZDB-GENE-030131-9599]	5.029e-19	16	si:dkey-4e7.3 (1 of 3)-202	si:dkey-4e7.3 [Source:ZFIN;Acc:ZDB-GENE-070912-542]	1.128e-54	1	si:dkey-98p3.7-201	si:dkey-98p3.7 [Source:ZFIN;Acc:ZDB-GENE-030131-9599]
Sequ0867TUF
Sequ11939EST3	0	4	ppat-201	phosphoribosyl pyrophosphate amidotransferase [Source:ZFIN;Acc:ZDB-GENE-041210-323]	0	20	ppat-001	phosphoribosyl pyrophosphate amidotransferase [Source:ZFIN;Acc:ZDB-GENE-041210-323]	1.635e-146	8	ppat-201	phosphoribosyl pyrophosphate amidotransferase [Source:ZFIN;Acc:ZDB-GENE-041210-323]	0	1	PPAT-201	Amidophosphoribosyltransferase [Source:UniProtKB/TrEMBL;Acc:Q4RKX4]
Sequ56214EST3	1.506e-06	ultracontig90	tsr2-201	TSR2, 20S rRNA accumulation, homolog (S. cerevisiae) [Source:ZFIN;Acc:ZDB-GENE-021231-2]	0.12	10	PARM1-201	prostate androgen-regulated mucin-like protein 1 [Source:HGNC Symbol;Acc:24536]	2.889e-18		tsr2-201	TSR2, 20S rRNA accumulation, homolog (S. cerevisiae) [Source:ZFIN;Acc:ZDB-GENE-021231-2]	6.309e-18	Un_random	tsr2-201	TSR2, 20S rRNA accumulation, homolog (S. cerevisiae) [Source:ZFIN;Acc:ZDB-GENE-021231-2]
Sequ11369EST3	2.893e-69	4	bloc1s2-201	biogenesis of lysosome-related organelles complex-1, subunit 2 [Source:ZFIN;Acc:ZDB-GENE-050809-129]	1.507e-66	20	bloc1s2-003	biogenesis of lysosome-related organelles complex-1, subunit 2 [Source:ZFIN;Acc:ZDB-GENE-050809-129]	1.904e-76		bloc1s2-201	biogenesis of lysosome-related organelles complex-1, subunit 2 [Source:ZFIN;Acc:ZDB-GENE-050809-129]	1.361e-78	1	BLOC1S2-201	Chromosome 1 SCAF15025, whole genome shotgun sequence.; Uncharacterized protein [Source:UniProtKB/TrEMBL;Acc:Q4RL11]
Sequ20698EST3	2.604e-36	4	cep19-201	centrosomal protein 19 [Source:ZFIN;Acc:ZDB-GENE-050913-81]	2.886e-44	22	cep19-001	centrosomal protein 19 [Source:ZFIN;Acc:ZDB-GENE-050913-81]	5.348e-68		cep19-201	centrosomal protein 19 [Source:ZFIN;Acc:ZDB-GENE-050913-81]	3.467e-58	1	CEP19-201	Chromosome 1 SCAF15025, whole genome shotgun sequence; Uncharacterized protein [Source:UniProtKB/TrEMBL;Acc:Q4RKZ6]
Sequ46621EST3	0.086	12	sppl3-201	signal peptide peptidase 3 [Source:ZFIN;Acc:ZDB-GENE-050913-71]	2.143e-05	20	ypel5-001	yippee-like 5 [Source:ZFIN;Acc:ZDB-GENE-040426-1220]	0.0001192	1	rtn2a-201	reticulon 2a [Source:ZFIN;Acc:ZDB-GENE-060420-1]	5.569e-05	Un_random	asb4-201	ankyrin repeat and SOCS box-containing 4 [Source:ZFIN;Acc:ZDB-GENE-050417-100]
Sequ21304SNP2	7.138	16	tmc4-201	transmembrane channel-like 4 [Source:ZFIN;Acc:ZDB-GENE-030131-7489]	1.004	1	ptcd1-001	pentatricopeptide repeat domain 1 [Source:ZFIN;Acc:ZDB-GENE-030131-6146]	8.52		ND5-201	NADH dehydrogenase subunit 5 (mitochondrion) [Source:RefSeq peptide;Acc:NP_443421]	2.086	10	mapre3a-201	microtubule-associated protein, RP/EB family, member 3a [Source:ZFIN;Acc:ZDB-GENE-050913-88]
Sequ24177SNP2	0.378	6	polg-201	polymerase (DNA directed), gamma [Source:ZFIN;Acc:ZDB-GENE-060303-1]	1.766	15	ywhae1-001	tyrosine 3-monooxygenase/tryptophan 5-monooxygenase activation protein, epsilon polypeptide 1 [Source:ZFIN;Acc:ZDB-GENE-030131-779]	1.173	2	TSHZ3 (2 of 2)-201	teashirt zinc finger homeobox 3 [Source:HGNC Symbol;Acc:30700]	1.402	3	prkacaa-201	protein kinase, cAMP-dependent, catalytic, alpha, genome duplicate a [Source:ZFIN;Acc:ZDB-GENE-050114-6]
Sequ21821SNP2	4.9e-38	4	rangrf-201	RAN guanine nucleotide release factor [Source:ZFIN;Acc:ZDB-GENE-060526-143]	2.872e-41	5	rangrf-002	RAN guanine nucleotide release factor [Source:ZFIN;Acc:ZDB-GENE-060526-143]	1.505e-48	8	rangrf-201	RAN guanine nucleotide release factor [Source:ZFIN;Acc:ZDB-GENE-060526-143]	5.714e-50	1	rangrf-201	RAN guanine nucleotide release factor [Source:ZFIN;Acc:ZDB-GENE-060526-143]
Sequ43469EST3	7.985e-39	4	stx6-201	syntaxin 6 [Source:ZFIN;Acc:ZDB-GENE-030131-858]	5.592e-39	22	stx6-201	syntaxin 6 [Source:ZFIN;Acc:ZDB-GENE-030131-858]	2.695e-42	8	stx6-201	syntaxin 6 [Source:ZFIN;Acc:ZDB-GENE-030131-858]	1.111e-44	Un_random	stx6-201	syntaxin 6 [Source:ZFIN;Acc:ZDB-GENE-030131-858]
Sequ45591EST3	0.027	19	slc16a5-201	solute carrier family 16, member 5 (monocarboxylic acid transporter 6) [Source:ZFIN;Acc:ZDB-GENE-121108-4]	0.236	4	CT826375.4-201	Uncharacterized protein [Source:UniProtKB/TrEMBL;Acc:F1R917]	0.561	14	pdlim5b-201	PDZ and LIM domain 5b [Source:ZFIN;Acc:ZDB-GENE-040426-908]	1.26	10	LRFN2 (2 of 2)-201	leucine rich repeat and fibronectin type III domain containing 2 [Source:HGNC Symbol;Acc:21226]
Sequ11557EST3	0	4	wdr18-201	WD repeat domain 18 [Source:ZFIN;Acc:ZDB-GENE-040905-4]	0	11	wdr18-001	WD repeat domain 18 [Source:ZFIN;Acc:ZDB-GENE-040905-4]	0	8	wdr18-201	WD repeat domain 18 [Source:ZFIN;Acc:ZDB-GENE-040905-4]	0	Un_random	wdr18-201	WD repeat domain 18 [Source:ZFIN;Acc:ZDB-GENE-040905-4]
Sequ09113EST2	0	4	rtca-201	RNA 3'-terminal phosphate cyclase [Source:ZFIN;Acc:ZDB-GENE-030131-9687]	0	22	rtca-001	RNA 3'-terminal phosphate cyclase [Source:ZFIN;Acc:ZDB-GENE-030131-9687]	0	8	rtca-201	RNA 3'-terminal phosphate cyclase [Source:ZFIN;Acc:ZDB-GENE-030131-9687]	0	Un_random	rtca-201	RNA 3'-terminal phosphate cyclase [Source:ZFIN;Acc:ZDB-GENE-030131-9687]
Sequ48691EST3	5.105e-77	4	rangrf-201	RAN guanine nucleotide release factor [Source:ZFIN;Acc:ZDB-GENE-060526-143]	6.636e-70	5	rangrf-002	RAN guanine nucleotide release factor [Source:ZFIN;Acc:ZDB-GENE-060526-143]	2.377e-84	8	rangrf-201	RAN guanine nucleotide release factor [Source:ZFIN;Acc:ZDB-GENE-060526-143]	1.176e-91	1	rangrf-201	RAN guanine nucleotide release factor [Source:ZFIN;Acc:ZDB-GENE-060526-143]
Sequ24026EST3	0.151	7	wisp2-202	WNT1 inducible signaling pathway protein 2 [Source:ZFIN;Acc:ZDB-GENE-060223-1]	1.923e-115	20	itpa-001	inosine triphosphatase (nucleoside triphosphate pyrophosphatase) [Source:ZFIN;Acc:ZDB-GENE-070705-218]	1.756e-115	8	itpa-202	inosine triphosphatase (nucleoside triphosphate pyrophosphatase) [Source:ZFIN;Acc:ZDB-GENE-070705-218]	1.414e-125	1	itpa-201	inosine triphosphatase (nucleoside triphosphate pyrophosphatase) [Source:ZFIN;Acc:ZDB-GENE-070705-218]
Sequ13765EST3	0	4	lonp1-201	lon peptidase 1, mitochondrial [Source:ZFIN;Acc:ZDB-GENE-030131-4006]	0	22	lonp1-001	lon peptidase 1, mitochondrial [Source:ZFIN;Acc:ZDB-GENE-030131-4006]	0		lonp1-201	lon peptidase 1, mitochondrial [Source:ZFIN;Acc:ZDB-GENE-030131-4006]	0	Un_random	lonp1-201	lon peptidase 1, mitochondrial [Source:ZFIN;Acc:ZDB-GENE-030131-4006]
Sequ20386EST2	4.044e-156	4	cyfip1-201	cytoplasmic FMR1 interacting protein 1 [Source:ZFIN;Acc:ZDB-GENE-030131-8557]	4.396e-151	6	cyfip1-201	cytoplasmic FMR1 interacting protein 1 [Source:ZFIN;Acc:ZDB-GENE-030131-8557]	3.653e-159	8	cyfip1-201	cytoplasmic FMR1 interacting protein 1 [Source:ZFIN;Acc:ZDB-GENE-030131-8557]	3.459e-155	1	cyfip1-201	cytoplasmic FMR1 interacting protein 1 [Source:ZFIN;Acc:ZDB-GENE-030131-8557]
Sequ06687SNP2	2.904e-58	4	fbxl5-201	F-box and leucine-rich repeat protein 5 [Source:ZFIN;Acc:ZDB-GENE-030131-900]	2.578e-49	23			7.13e-59	8	fbxl5-201	F-box and leucine-rich repeat protein 5 [Source:ZFIN;Acc:ZDB-GENE-030131-900]	7.244e-61	1	fbxl5-201	F-box and leucine-rich repeat protein 5 [Source:ZFIN;Acc:ZDB-GENE-030131-900]
Sequ11717EST3	9.23e-159	4	gtpbp6-201	GTP binding protein 6 (putative) [Source:ZFIN;Acc:ZDB-GENE-031118-62]	1.546e-171	6	gtpbp6-201	GTP binding protein 6 (putative) [Source:ZFIN;Acc:ZDB-GENE-031118-62]	0	8	gtpbp6-201	GTP binding protein 6 (putative) [Source:ZFIN;Acc:ZDB-GENE-031118-62]	0	1	gtpbp6-202	GTP binding protein 6 (putative) [Source:ZFIN;Acc:ZDB-GENE-031118-62]
Sequ15646EST2	2.905e-143	4	phb2b-201	prohibitin 2b [Source:ZFIN;Acc:ZDB-GENE-040718-430]	1.83e-135	6	phb2b-201	prohibitin 2b [Source:ZFIN;Acc:ZDB-GENE-040718-430]	1.329e-136		phb2b-201	prohibitin 2b [Source:ZFIN;Acc:ZDB-GENE-040718-430]	2.112e-91	Un_random	PHB2 (2 of 2)-201	prohibitin 2 [Source:HGNC Symbol;Acc:30306]
Sequ42303EST3	1.18e-114	4	dtymk-201	deoxythymidylate kinase (thymidylate kinase) [Source:ZFIN;Acc:ZDB-GENE-990603-11]	6.493e-104	6	dtymk-001	deoxythymidylate kinase (thymidylate kinase) [Source:ZFIN;Acc:ZDB-GENE-990603-11]	5.439e-115	8	dtymk-202	deoxythymidylate kinase (thymidylate kinase) [Source:ZFIN;Acc:ZDB-GENE-990603-11]	1.77e-74	Un_random	dtymk-201	deoxythymidylate kinase (thymidylate kinase) [Source:ZFIN;Acc:ZDB-GENE-990603-11]
Sequ44388EST3	0.932	9	golga3-201	golgi autoantigen, golgin subfamily a, 3 [Source:ZFIN;Acc:ZDB-GENE-060526-252]	0.114	8	si:ch1073-392o20.2-201	si:ch1073-392o20.2 [Source:ZFIN;Acc:ZDB-GENE-091204-431]	0.229		siah2l-201	seven in absentia homolog 2 (Drosophila)-like [Source:ZFIN;Acc:ZDB-GENE-030922-1]	0.056	1	cep135-202	centrosomal protein 135 [Source:ZFIN;Acc:ZDB-GENE-041210-325]
Sequ42920SNP3	0	17	scinlb-201	scinderin like b [Source:ZFIN;Acc:ZDB-GENE-040426-2068]	0	6	scinla-201	scinderin like a [Source:ZFIN;Acc:ZDB-GENE-030131-2005]	0	8	SCIN (1 of 2)-203	scinderin [Source:HGNC Symbol;Acc:21695]	0	15	scinlb-201	scinderin like b [Source:ZFIN;Acc:ZDB-GENE-040426-2068]
Sequ28372EST2	0	17	GLUL (2 of 2)-201	glutamate-ammonia ligase [Source:HGNC Symbol;Acc:4341]	0	6	glulb-001	glutamate-ammonia ligase (glutamine synthase) b [Source:ZFIN;Acc:ZDB-GENE-030131-8417]	0	8	glulb-203	glutamate-ammonia ligase (glutamine synthase) b [Source:ZFIN;Acc:ZDB-GENE-030131-8417]	0	15	glulb-201	glutamate-ammonia ligase (glutamine synthase) b [Source:ZFIN;Acc:ZDB-GENE-030131-8417]
Sequ13102EST3	1.044	8	lmtk2-201	lemur tyrosine kinase 2 [Source:ZFIN;Acc:ZDB-GENE-100812-11]	1.997e-27	8	MRPL55-001	mitochondrial ribosomal protein L55 [Source:HGNC Symbol;Acc:16686]	2.032e-28		zgc:171480-201	zgc:171480 [Source:ZFIN;Acc:ZDB-GENE-080204-83]	0.086	Un_random	nup188 (2 of 2)-201	nucleoporin 188 [Source:ZFIN;Acc:ZDB-GENE-030131-7184]
Sequ19095EST3	3.789e-180	4	0	Uncharacterized protein [Source:UniProtKB/TrEMBL;Acc:H2L580]	4.528e-149	2	slc25a42-202	solute carrier family 25, member 42 [Source:ZFIN;Acc:ZDB-GENE-060825-313]	2.677e-111	8	0	0	0	1	0	Uncharacterized protein [Source:UniProtKB/TrEMBL;Acc:H3D6P0]
Sequ12403EST3	1.173e-134	4	selrc1-201	Sel1 repeat containing 1 [Source:ZFIN;Acc:ZDB-GENE-041014-16]	4.934e-114	20	selrc1-001	Sel1 repeat containing 1 [Source:ZFIN;Acc:ZDB-GENE-041014-16]	3.731e-127	8	selrc1-201	Sel1 repeat containing 1 [Source:ZFIN;Acc:ZDB-GENE-041014-16]	4.456e-127	1	selrc1-201	Sel1 repeat containing 1 [Source:ZFIN;Acc:ZDB-GENE-041014-16]
Sequ21826EST2	3.737e-137	4	prdx6-201	peroxiredoxin 6 [Source:ZFIN;Acc:ZDB-GENE-040426-1778]	5.939e-121	20	prdx6-001	peroxiredoxin 6 [Source:ZFIN;Acc:ZDB-GENE-040426-1778]	6.676e-138	8	prdx6-203	peroxiredoxin 6 [Source:ZFIN;Acc:ZDB-GENE-040426-1778]	4.569e-107	1	prdx6-201	peroxiredoxin 6 [Source:ZFIN;Acc:ZDB-GENE-040426-1778]
Sequ12396EST3	0.761	ultracontig25	dmd-201	dystrophin [Source:ZFIN;Acc:ZDB-GENE-010426-1]	0.042	21	CABZ01076275.1-201	Uncharacterized protein [Source:UniProtKB/TrEMBL;Acc:E7FAV6]	0.554	3	si:ch211-241e1.2-201	si:ch211-241e1.2 [Source:ZFIN;Acc:ZDB-GENE-070705-133]	0.864	14	si:dkey-30j22.12-201	si:dkey-30j22.12 [Source:ZFIN;Acc:ZDB-GENE-121214-165]
Sequ03932SNP1	0.002474	4	RAB11B (2 of 3)-201	RAB11B, member RAS oncogene family [Source:HGNC Symbol;Acc:9761]	0.219	14	SH3BGRL-201	SH3 domain binding glutamic acid-rich protein like [Source:HGNC Symbol;Acc:10823]	0.443	21	0	0	0.128	1	RAB11B (2 of 2)-201	RAB11B, member RAS oncogene family [Source:HGNC Symbol;Acc:9761]
Sequ23031EST3	0.001155	4	uap1-201	UDP-N-acteylglucosamine pyrophosphorylase 1 [Source:ZFIN;Acc:ZDB-GENE-030131-1233]	0.19	9			2.226	20	ubr5-202	ubiquitin protein ligase E3 component n-recognin 5 [Source:ZFIN;Acc:ZDB-GENE-030131-6559]	3.642	Un_random	TTN-201	titin [Source:HGNC Symbol;Acc:12403]
Sequ19531EST3	4.854e-81	4	serbp1a-201	SERPINE1 mRNA binding protein 1a [Source:ZFIN;Acc:ZDB-GENE-030131-7389]	2.991e-41	6	serbp1a-001	SERPINE1 mRNA binding protein 1a [Source:ZFIN;Acc:ZDB-GENE-030131-7389]	2.246e-84	8	serbp1a-201	SERPINE1 mRNA binding protein 1a [Source:ZFIN;Acc:ZDB-GENE-030131-7389]	9.404e-43	1	serbp1a-201	SERPINE1 mRNA binding protein 1a [Source:ZFIN;Acc:ZDB-GENE-030131-7389]
Sequ20309EST2	0	4	eef2a.2-201	eukaryotic translation elongation factor 2a, tandem duplicate 2 [Source:ZFIN;Acc:ZDB-GENE-050208-348]	0	2	eef2b-001	eukaryotic translation elongation factor 2b [Source:ZFIN;Acc:ZDB-GENE-030131-5128]	0	8	eef2a.2-201	eukaryotic translation elongation factor 2a, tandem duplicate 2 [Source:ZFIN;Acc:ZDB-GENE-050208-348]	0	1	eef2l2-201	eukaryotic translation elongation factor 2, like 2 [Source:ZFIN;Acc:ZDB-GENE-030131-8112]
Sequ19393EST3	0.053	1	usp34-201	ubiquitin specific peptidase 34 [Source:ZFIN;Acc:ZDB-GENE-100210-6]	0.057	8	trim36-201	tripartite motif-containing 36 [Source:ZFIN;Acc:ZDB-GENE-040426-2936]	0.0007641	3	tmem59-201	transmembrane protein 59 [Source:ZFIN;Acc:ZDB-GENE-070912-397]	0.086	Un_random	0	Uncharacterized protein [Source:UniProtKB/TrEMBL;Acc:H3DQG1]
Sequ36777EST3	6.423e-17	4	mknk1-202	MAP kinase interacting serine/threonine kinase 1 [Source:ZFIN;Acc:ZDB-GENE-080220-11]	3.022e-16	11	mknk1-202	MAP kinase interacting serine/threonine kinase 1 [Source:ZFIN;Acc:ZDB-GENE-080220-11]	5.596e-25	8	mknk1-201	MAP kinase interacting serine/threonine kinase 1 [Source:ZFIN;Acc:ZDB-GENE-080220-11]	2.793e-22	1	mknk1-201	MAP kinase interacting serine/threonine kinase 1 [Source:ZFIN;Acc:ZDB-GENE-080220-11]
Sequ13164EST3	5.8e-174	4	si:zfos-452g4.1-201	si:zfos-452g4.1 [Source:ZFIN;Acc:ZDB-GENE-030131-4791]	2.294e-115	23	SAC3D1-201	SAC3 domain containing 1 [Source:HGNC Symbol;Acc:30179]	2.524e-179	8	si:zfos-452g4.1-201	si:zfos-452g4.1 [Source:ZFIN;Acc:ZDB-GENE-030131-4791]	0	1	si:zfos-452g4.1-201	si:zfos-452g4.1 [Source:ZFIN;Acc:ZDB-GENE-030131-4791]
Sequ11466EST3	0.435	7	sema3bl-202	sema domain, immunoglobulin domain (Ig), short basic domain, secreted, (semaphorin) 3bl [Source:ZFIN;Acc:ZDB-GENE-030131-2956]	4.173e-45	22	cks2-001	CDC28 protein kinase regulatory subunit 2 [Source:ZFIN;Acc:ZDB-GENE-050208-508]	3.813e-45	8	cks2-201	CDC28 protein kinase regulatory subunit 2 [Source:ZFIN;Acc:ZDB-GENE-050208-508]	0.241	6	zgc:66014-201	zgc:66014 [Source:ZFIN;Acc:ZDB-GENE-040426-1507]
Sequ42565EST3	6.698e-93	4	dnttip2-201	deoxynucleotidyltransferase, terminal, interacting protein 2 [Source:ZFIN;Acc:ZDB-GENE-080513-5]	3.567e-97	8			4.896e-105	8	dnttip2-201	deoxynucleotidyltransferase, terminal, interacting protein 2 [Source:ZFIN;Acc:ZDB-GENE-080513-5]	8.017e-76	1	dnttip2-201	deoxynucleotidyltransferase, terminal, interacting protein 2 [Source:ZFIN;Acc:ZDB-GENE-080513-5]
Sequ36883EST3	7.119e-07	6	zgc:171719-201	zgc:171719 [Source:ZFIN;Acc:ZDB-GENE-070822-17]	2.96e-09	22	tpm4a-203	tropomyosin 4a [Source:ZFIN;Acc:ZDB-GENE-040426-2185]	6.746e-27	8	tpm4a-201	tropomyosin 4a [Source:ZFIN;Acc:ZDB-GENE-040426-2185]	7.408e-07	Un_random	0	Uncharacterized protein [Source:UniProtKB/TrEMBL;Acc:H3CHP2]
Sequ21811SNP2	1.226	14	larsb-201	leucyl-tRNA synthetase b [Source:ZFIN;Acc:ZDB-GENE-030114-7]	0.158	20	CABZ01118775.1-201	Uncharacterized protein [Source:UniProtKB/TrEMBL;Acc:E7FCK2]	3.819	4	0	0	0.107	15	xirp1-201	xin actin-binding repeat containing 1 [Source:ZFIN;Acc:ZDB-GENE-050221-2]
Sequ32592EST3	1.091e-64	4	tax1bp3-201	Tax1 (human T-cell leukemia virus type I) binding protein 3 [Source:ZFIN;Acc:ZDB-GENE-040426-2830]	3.707e-64	11	tax1bp3-001	Tax1 (human T-cell leukemia virus type I) binding protein 3 [Source:ZFIN;Acc:ZDB-GENE-040426-2830]	1.537e-62	8	tax1bp3-201	Tax1 (human T-cell leukemia virus type I) binding protein 3 [Source:ZFIN;Acc:ZDB-GENE-040426-2830]	5.137e-63	1	tax1bp3-201	Tax1 (human T-cell leukemia virus type I) binding protein 3 [Source:ZFIN;Acc:ZDB-GENE-040426-2830]
Sequ13846EST3	0	4	0	Uncharacterized protein [Source:UniProtKB/TrEMBL;Acc:H2MR95]	0	22	CABZ01090041.1-201	Uncharacterized protein [Source:UniProtKB/TrEMBL;Acc:F1QLA7]	0	8	0	0	0	1	0	Uncharacterized protein [Source:UniProtKB/TrEMBL;Acc:H3C039]
Sequ36101EST3	0.134	6	plcg2-201	phospholipase C, gamma 2 [Source:ZFIN;Acc:ZDB-GENE-030131-9532]	0.544	Zv9_NA779	CABZ01084877.1-201	Uncharacterized protein [Source:UniProtKB/TrEMBL;Acc:H9GYN9]	0.118	20	0	0	0.227	15	dmbx1a-201	diencephalon/mesencephalon homeobox 1a [Source:ZFIN;Acc:ZDB-GENE-020117-1]
Sequ13398EST3	0	4	cpox-201	coproporphyrinogen oxidase [Source:ZFIN;Acc:ZDB-GENE-030131-9884]	0	8	cpox-201	coproporphyrinogen oxidase [Source:ZFIN;Acc:ZDB-GENE-030131-9884]	0	8	cpox-201	coproporphyrinogen oxidase [Source:ZFIN;Acc:ZDB-GENE-030131-9884]	0	1	cpox-201	coproporphyrinogen oxidase [Source:ZFIN;Acc:ZDB-GENE-030131-9884]
Sequ20323EST2	0	4	aldh7a1-201	aldehyde dehydrogenase 7 family, member A1 [Source:ZFIN;Acc:ZDB-GENE-030131-6129]	0	10	aldh7a1-001	aldehyde dehydrogenase 7 family, member A1 [Source:ZFIN;Acc:ZDB-GENE-030131-6129]	0	8	aldh7a1-202	aldehyde dehydrogenase 7 family, member A1 [Source:ZFIN;Acc:ZDB-GENE-030131-6129]	0	1	aldh7a1-201	aldehyde dehydrogenase 7 family, member A1 [Source:ZFIN;Acc:ZDB-GENE-030131-6129]
Sequ10379EST2	6.711e-178	4	uox-201	urate oxidase [Source:ZFIN;Acc:ZDB-GENE-030826-24]	9.116e-157	11	uox-001	urate oxidase [Source:ZFIN;Acc:ZDB-GENE-030826-24]	3.618e-172	8	uox-202	urate oxidase [Source:ZFIN;Acc:ZDB-GENE-030826-24]	0	1	uox-201	urate oxidase [Source:ZFIN;Acc:ZDB-GENE-030826-24]
Sequ11170EST3	2.943e-94	4	ftsj-201	FtsJ homolog 3 (E. coli) [Source:ZFIN;Acc:ZDB-GENE-030131-9828]	7.049e-81	22	ftsj-001	FtsJ homolog 3 (E. coli) [Source:ZFIN;Acc:ZDB-GENE-030131-9828]	0.012	19	swap70b-202	SWAP switching B-cell complex subunit 70b [Source:ZFIN;Acc:ZDB-GENE-030131-3587]	3.265e-82	1	ftsj-201	FtsJ homolog 3 (E. coli) [Source:ZFIN;Acc:ZDB-GENE-030131-9828]
Sequ0548BAC
Sequ20294EST3	4.363e-64	4	0	Uncharacterized protein [Source:UniProtKB/TrEMBL;Acc:H2LSK0]	2.152e-19	22	si:ch211-276k2.2-001	si:ch211-276k2.2 [Source:ZFIN;Acc:ZDB-GENE-081105-158]	4.117e-69	8	0	0	1.727e-15	21	RTP4-201	receptor (chemosensory) transporter protein 4 [Source:HGNC Symbol;Acc:23992]
Sequ12399EST3	2.568e-43	4	kdm4b-201	lysine (K)-specific demethylase 4B [Source:ZFIN;Acc:ZDB-GENE-060503-664]	1.689e-35	22	kdm4b-201	lysine (K)-specific demethylase 4B [Source:ZFIN;Acc:ZDB-GENE-060503-664]	2.953e-52	8	kdm4b-201	lysine (K)-specific demethylase 4B [Source:ZFIN;Acc:ZDB-GENE-060503-664]	4.524e-43	1	kdm4b-201	lysine (K)-specific demethylase 4B [Source:ZFIN;Acc:ZDB-GENE-060503-664]
Sequ09473SNP2	0.021	scaffold1775	PLG-201	Oryzias latipes plasminogen (plg), mRNA. [Source:RefSeq mRNA;Acc:NM_001104845]	0.136	2	saga-001	S-antigen; retina and pineal gland (arrestin) a [Source:ZFIN;Acc:ZDB-GENE-040426-1538]	0.09	18	plg-203	plasminogen [Source:ZFIN;Acc:ZDB-GENE-030131-1411]	0.117	Un_random	pvalb6-201	parvalbumin 6 [Source:ZFIN;Acc:ZDB-GENE-040912-95]
Sequ06714EST2	7.687e-180	4	ncl-201	nucleolin [Source:ZFIN;Acc:ZDB-GENE-030131-6986]	1.85e-153	22	ncl-001	nucleolin [Source:ZFIN;Acc:ZDB-GENE-030131-6986]	2.321e-167	8	ncl-202	nucleolin [Source:ZFIN;Acc:ZDB-GENE-030131-6986]	2.723e-164	1	ncl-201	nucleolin [Source:ZFIN;Acc:ZDB-GENE-030131-6986]
Sequ25097EST3	0.525	ultracontig89	efhd2-201	EF-hand domain family, member D2 [Source:ZFIN;Acc:ZDB-GENE-060531-152]	0.138	6	TMEM45A-001	transmembrane protein 45A [Source:HGNC Symbol;Acc:25480]	6.225e-11	8	lsm4-201	LSM4 homolog, U6 small nuclear RNA associated (S. cerevisiae) [Source:ZFIN;Acc:ZDB-GENE-040426-1652]	0.744	4	myo5b-203	myosin VB [Source:ZFIN;Acc:ZDB-GENE-031219-7]
Sequ11293EST3	2.265e-159	4	prg4b-201	proteoglycan 4b [Source:ZFIN;Acc:ZDB-GENE-041014-324]	1.806e-126	20	prg4b-001	proteoglycan 4b [Source:ZFIN;Acc:ZDB-GENE-041014-324]	1.606e-81	8	0	0	3.446e-158	1	prg4b-201	proteoglycan 4b [Source:ZFIN;Acc:ZDB-GENE-041014-324]
Sequ42596EST3	3.641e-150	4	0	Uncharacterized protein [Source:UniProtKB/TrEMBL;Acc:H2M8L6]	8.252e-14	1	si:dkey-30k22.8-201	si:dkey-30k22.8 [Source:ZFIN;Acc:ZDB-GENE-090313-303]	7.119e-10	4	si:ch211-57f7.7-201	si:ch211-57f7.7 [Source:ZFIN;Acc:ZDB-GENE-090313-119]	1.076e-132	1	si:ch211-37e10.1-201	si:ch211-37e10.1 [Source:ZFIN;Acc:ZDB-GENE-131127-547]
Sequ15247EST3	1.243	scaffold2033	mvp-201	major vault protein [Source:ZFIN;Acc:ZDB-GENE-030826-33]	0.007513	22			0.222	15	cmpk2-201	cytidine monophosphate (UMP-CMP) kinase 2, mitochondrial [Source:ZFIN;Acc:ZDB-GENE-040724-24]	0.021	12	si:dkey-165i4.3-201	si:dkey-165i4.3 [Source:ZFIN;Acc:ZDB-GENE-070705-307]
Sequ57431EST3	2.637e-45	4	dnajc19-201	DnaJ (Hsp40) homolog, subfamily C, member 19 [Source:ZFIN;Acc:ZDB-GENE-040426-1730]	1.518e-39	22	dnajc19-001	DnaJ (Hsp40) homolog, subfamily C, member 19 [Source:ZFIN;Acc:ZDB-GENE-040426-1730]	1.702e-46	8	dnajc19-201	DnaJ (Hsp40) homolog, subfamily C, member 19 [Source:ZFIN;Acc:ZDB-GENE-040426-1730]	9.775e-45	1	dnajc19-201	DnaJ (Hsp40) homolog, subfamily C, member 19 [Source:ZFIN;Acc:ZDB-GENE-040426-1730]
Sequ11548EST3	8.099e-123	4	si:ch211-284e20.8-201	si:ch211-284e20.8 [Source:ZFIN;Acc:ZDB-GENE-050208-451]	2.14e-61	22	FETUB (3 of 3)-201	fetuin B [Source:HGNC Symbol;Acc:3658]	4.678e-132	8	si:ch211-284e20.8-201	si:ch211-284e20.8 [Source:ZFIN;Acc:ZDB-GENE-050208-451]	1.373e-114	1	si:ch211-284e20.8-201	si:ch211-284e20.8 [Source:ZFIN;Acc:ZDB-GENE-050208-451]
Sequ45198EST3	1.572e-120	4	eef1db-201	elongation factor-1, delta, b [Source:ZFIN;Acc:ZDB-GENE-030131-6544]	7.226e-106	20	eef1db-202	elongation factor-1, delta, b [Source:ZFIN;Acc:ZDB-GENE-030131-6544]	1.704e-120	8	eef1db (2 of 2)-201	elongation factor-1, delta, b [Source:ZFIN;Acc:ZDB-GENE-030131-6544]	1.206e-118	1	eef1db-201	elongation factor-1, delta, b [Source:ZFIN;Acc:ZDB-GENE-030131-6544]
Sequ12190SNP2	0.013	3	atic-201	5-aminoimidazole-4-carboxamide ribonucleotide formyltransferase/IMP cyclohydrolase [Source:ZFIN;Acc:ZDB-GENE-011212-4]	0.326	5	gal3st1-201	galactose-3-O-sulfotransferase 1 [Source:ZFIN;Acc:ZDB-GENE-060526-375]	0.115	13	gal3st1-201	galactose-3-O-sulfotransferase 1 [Source:ZFIN;Acc:ZDB-GENE-060526-375]	0.259	12	gal3st1-201	galactose-3-O-sulfotransferase 1 [Source:ZFIN;Acc:ZDB-GENE-060526-375]
Sequ42508EST3	9.805e-160	4	atpaf1-201	ATP synthase mitochondrial F1 complex assembly factor 1 [Source:ZFIN;Acc:ZDB-GENE-030219-10]	5.372e-146	22	atpaf1-001	ATP synthase mitochondrial F1 complex assembly factor 1 [Source:ZFIN;Acc:ZDB-GENE-030219-10]	2.692e-165	8	atpaf1-201	ATP synthase mitochondrial F1 complex assembly factor 1 [Source:ZFIN;Acc:ZDB-GENE-030219-10]	5.181e-53	Un_random	atpaf1-201	ATP synthase mitochondrial F1 complex assembly factor 1 [Source:ZFIN;Acc:ZDB-GENE-030219-10]
Sequ0962TUF
Sequ21122EST2	1.335e-124	4	gmds-202	GDP-mannose 4,6-dehydratase [Source:ZFIN;Acc:ZDB-GENE-050419-45]	0	20	gmds-001	GDP-mannose 4,6-dehydratase [Source:ZFIN;Acc:ZDB-GENE-050419-45]	6.782e-180	8	gmds-201	GDP-mannose 4,6-dehydratase [Source:ZFIN;Acc:ZDB-GENE-050419-45]	4.541e-174	1	gmds-201	GDP-mannose 4,6-dehydratase [Source:ZFIN;Acc:ZDB-GENE-050419-45]
Sequ18958EST3	4.615e-42	15	si:busm1-265n4.4-201	si:busm1-265n4.4 [Source:ZFIN;Acc:ZDB-GENE-040724-116]	8.245e-34	13	C13H6orf57-001	chromosome 6 open reading frame 57 [Source:HGNC Symbol;Acc:20957]	8.884e-40	6	si:busm1-265n4.4-201	si:busm1-265n4.4 [Source:ZFIN;Acc:ZDB-GENE-040724-116]	9.07e-42	Un_random	C6ORF57-201	Chromosome undetermined SCAF17652, whole genome shotgun sequence; Uncharacterized protein [Source:UniProtKB/TrEMBL;Acc:Q4RD07]
Sequ55052EST3	0.029	24	brms1lb-201	breast cancer metastasis-suppressor 1-like b [Source:ZFIN;Acc:ZDB-GENE-081031-54]	3.622e-17	11	C11H19orf25 (2 of 2)-001	chromosome 19 open reading frame 25 [Source:HGNC Symbol;Acc:26711]	5.358e-35	8	si:ch73-238c9.1-201	si:ch73-238c9.1 [Source:ZFIN;Acc:ZDB-GENE-131121-81]	6.787e-21	Un_random	si:ch73-238c9.1-201	si:ch73-238c9.1 [Source:ZFIN;Acc:ZDB-GENE-131121-81]
Sequ22439SNP2	5.093e-38	10	RNH1 (17 of 22)-201	ribonuclease/angiogenin inhibitor 1 [Source:HGNC Symbol;Acc:10074]	1.837e-44	4	si:ch73-289h5.1-001	si:ch73-289h5.1 [Source:ZFIN;Acc:ZDB-GENE-110913-36]	3.799e-105	8	TRIM14 (47 of 75)-201	tripartite motif containing 14 [Source:HGNC Symbol;Acc:16283]	4.275e-39	Un_random	0	Uncharacterized protein [Source:UniProtKB/TrEMBL;Acc:H3D903]
Sequ42422SNP3	3.764e-71	4	si:dkey-194e6.1-201	si:dkey-194e6.1 [Source:ZFIN;Acc:ZDB-GENE-100922-43]	8.879e-65	23	TMEM27-001	transmembrane protein 27 [Source:HGNC Symbol;Acc:29437]	9.131e-37	2	ace2-202	angiotensin I converting enzyme (peptidyl-dipeptidase A) 2 [Source:ZFIN;Acc:ZDB-GENE-041114-6]	1.091e-50	1	si:dkey-194e6.1-201	si:dkey-194e6.1 [Source:ZFIN;Acc:ZDB-GENE-100922-43]
Sequ0902TUF
SQ5	E-value	Chromosome	Gene	Description of gene	E-value	Chromosome	Gene	Description of gene	E-value	Group	Gene	Description of gene	E-value	Chromosome	Gene	Description of gene
Sequ55343EST3	5.44e-75	scaffold1365	tnpo3-201	transportin 3 [Source:ZFIN;Acc:ZDB-GENE-040426-708]	0	4	tnpo3-201	transportin 3 [Source:ZFIN;Acc:ZDB-GENE-040426-708]	0		tnpo3-201	transportin 3 [Source:ZFIN;Acc:ZDB-GENE-040426-708]	0	Un_random	tnpo3 (2 of 2)-201	transportin 3 [Source:ZFIN;Acc:ZDB-GENE-040426-708]
Sequ07142EST2	0	scaffold1249	lta4h-201	leukotriene A4 hydrolase [Source:ZFIN;Acc:ZDB-GENE-040426-2477]	0	4	lta4h-001	leukotriene A4 hydrolase [Source:ZFIN;Acc:ZDB-GENE-040426-2477]	0		lta4h-201	leukotriene A4 hydrolase [Source:ZFIN;Acc:ZDB-GENE-040426-2477]	0	Un_random	lta4h (2 of 2)-201	leukotriene A4 hydrolase [Source:ZFIN;Acc:ZDB-GENE-040426-2477]
Sequ45876SNP3	2.948e-136	scaffold2516	ncaph2-202	non-SMC condensin II complex, subunit H2 [Source:ZFIN;Acc:ZDB-GENE-041210-172]	7.157e-159	4	ncaph2-001	non-SMC condensin II complex, subunit H2 [Source:ZFIN;Acc:ZDB-GENE-041210-172]	3.231e-136		ncaph2-201	non-SMC condensin II complex, subunit H2 [Source:ZFIN;Acc:ZDB-GENE-041210-172]	4.6e-180	Un_random	ncaph2-201	non-SMC condensin II complex, subunit H2 [Source:ZFIN;Acc:ZDB-GENE-041210-172]
Sequ18715EST3	1.407e-40	ultracontig277	rpl18a-201	ribosomal protein L18a [Source:ZFIN;Acc:ZDB-GENE-040426-1071]	9.855e-44	4	rpl18a-001	ribosomal protein L18a [Source:ZFIN;Acc:ZDB-GENE-040426-1071]	2.937e-43		rpl18a-201	ribosomal protein L18a [Source:ZFIN;Acc:ZDB-GENE-040426-1071]	9.402e-43	Un_random	rpl18a-201	ribosomal protein L18a [Source:ZFIN;Acc:ZDB-GENE-040426-1071]
Sequ09514EST2	4.529e-135	ultracontig277	rtcb-201	RNA 2',3'-cyclic phosphate and 5'-OH ligase [Source:ZFIN;Acc:ZDB-GENE-040426-2096]	2.501e-173	4	rtcb-001	RNA 2',3'-cyclic phosphate and 5'-OH ligase [Source:ZFIN;Acc:ZDB-GENE-040426-2096]	2.466e-174		rtcb-201	RNA 2',3'-cyclic phosphate and 5'-OH ligase [Source:ZFIN;Acc:ZDB-GENE-040426-2096]	3.148e-123	Un_random	rtcb-201	RNA 2',3'-cyclic phosphate and 5'-OH ligase [Source:ZFIN;Acc:ZDB-GENE-040426-2096]
Sequ09514SNP2	4.529e-135	ultracontig277	rtcb-201	RNA 2',3'-cyclic phosphate and 5'-OH ligase [Source:ZFIN;Acc:ZDB-GENE-040426-2096]	2.501e-173	4	rtcb-001	RNA 2',3'-cyclic phosphate and 5'-OH ligase [Source:ZFIN;Acc:ZDB-GENE-040426-2096]	2.466e-174		rtcb-201	RNA 2',3'-cyclic phosphate and 5'-OH ligase [Source:ZFIN;Acc:ZDB-GENE-040426-2096]	3.148e-123	Un_random	rtcb-201	RNA 2',3'-cyclic phosphate and 5'-OH ligase [Source:ZFIN;Acc:ZDB-GENE-040426-2096]
Sequ21736EST2	2.139e-119	23	cct2-201	chaperonin containing TCP1, subunit 2 (beta) [Source:ZFIN;Acc:ZDB-GENE-020419-6]	3.337e-119	14	cct2-201	chaperonin containing TCP1, subunit 2 (beta) [Source:ZFIN;Acc:ZDB-GENE-020419-6]	7.833e-129		cct2-203	chaperonin containing TCP1, subunit 2 (beta) [Source:ZFIN;Acc:ZDB-GENE-020419-6]	4.216e-131	Un_random	cct2-201	chaperonin containing TCP1, subunit 2 (beta) [Source:ZFIN;Acc:ZDB-GENE-020419-6]
Sequ42615SNP3	1.808e-129	23	zgc:154045-201	zgc:154045 [Source:ZFIN;Acc:ZDB-GENE-060929-1062]	5.907e-91	4	RAB21-201	RAB21, member RAS oncogene family [Source:HGNC Symbol;Acc:18263]	4.579e-101		zgc:154045-202	zgc:154045 [Source:ZFIN;Acc:ZDB-GENE-060929-1062]	1.1e-137	Un_random	zgc:154045-202	zgc:154045 [Source:ZFIN;Acc:ZDB-GENE-060929-1062]
Sequ42615EST3	1.808e-129	23	zgc:154045-201	zgc:154045 [Source:ZFIN;Acc:ZDB-GENE-060929-1062]	5.907e-91	4	RAB21-201	RAB21, member RAS oncogene family [Source:HGNC Symbol;Acc:18263]	4.579e-101		zgc:154045-202	zgc:154045 [Source:ZFIN;Acc:ZDB-GENE-060929-1062]	1.1e-137	Un_random	zgc:154045-202	zgc:154045 [Source:ZFIN;Acc:ZDB-GENE-060929-1062]
Sequ23326EST3	0.026	17	yme1l1b-201	YME1-like 1b [Source:ZFIN;Acc:ZDB-GENE-070410-25]	0.404	23	igfbp6b-201	insulin-like growth factor binding protein 6b [Source:ZFIN;Acc:ZDB-GENE-090521-2]	0.035	2	ADAMTSL5-201	ADAMTS-like 5 [Source:HGNC Symbol;Acc:27912]	0.027	5	ADAMTSL5-201	ADAMTS-like 5 [Source:HGNC Symbol;Acc:27912]
Sequ0807TUF
Sequ11081EST3	2.024e-169	23	atp5c1-201	ATP synthase, H+ transporting, mitochondrial F1 complex, gamma polypeptide 1 [Source:ZFIN;Acc:ZDB-GENE-030131-8901]	3.814e-171	4	atp5c1-001	ATP synthase, H+ transporting, mitochondrial F1 complex, gamma polypeptide 1 [Source:ZFIN;Acc:ZDB-GENE-030131-8901]	0	4	atp5c1-201	ATP synthase, H+ transporting, mitochondrial F1 complex, gamma polypeptide 1 [Source:ZFIN;Acc:ZDB-GENE-030131-8901]	0	19	atp5c1-201	ATP synthase, H+ transporting, mitochondrial F1 complex, gamma polypeptide 1 [Source:ZFIN;Acc:ZDB-GENE-030131-8901]
Sequ15682EST2	1.99e-169	23	atp5c1-201	ATP synthase, H+ transporting, mitochondrial F1 complex, gamma polypeptide 1 [Source:ZFIN;Acc:ZDB-GENE-030131-8901]	3.748e-171	4	atp5c1-001	ATP synthase, H+ transporting, mitochondrial F1 complex, gamma polypeptide 1 [Source:ZFIN;Acc:ZDB-GENE-030131-8901]	0	4	atp5c1-201	ATP synthase, H+ transporting, mitochondrial F1 complex, gamma polypeptide 1 [Source:ZFIN;Acc:ZDB-GENE-030131-8901]	0	19	atp5c1-201	ATP synthase, H+ transporting, mitochondrial F1 complex, gamma polypeptide 1 [Source:ZFIN;Acc:ZDB-GENE-030131-8901]
Sequ0068TUF
Sequ12441EST3	0	23	0	Uncharacterized protein [Source:UniProtKB/TrEMBL;Acc:H2MPB4]	3.496e-114	3	CU672268.1-201	Uncharacterized protein [Source:UniProtKB/TrEMBL;Acc:F1QLN2]	0	4	0	0	0	19	si:dkey-33c14.6-201	si:dkey-33c14.6 [Source:ZFIN;Acc:ZDB-GENE-131120-188]
Sequ11526EST3	2.549e-42	23	eri1-201	exoribonuclease 1 [Source:ZFIN;Acc:ZDB-GENE-050522-39]	4.582e-34	21	eri1-001	exoribonuclease 1 [Source:ZFIN;Acc:ZDB-GENE-050522-39]	1.271e-55	4	eri1-201	exoribonuclease 1 [Source:ZFIN;Acc:ZDB-GENE-050522-39]	3.949e-39	19	eri1-201	exoribonuclease 1 [Source:ZFIN;Acc:ZDB-GENE-050522-39]
Sequ45495EST3	8.245e-68	23	ndufa12-201	NADH dehydrogenase (ubiquinone) 1 alpha subcomplex, 12 [Source:ZFIN;Acc:ZDB-GENE-050828-1]	1.803e-68	4			4.905e-87	3	ndufa12-201	NADH dehydrogenase (ubiquinone) 1 alpha subcomplex, 12 [Source:ZFIN;Acc:ZDB-GENE-050828-1]	9.619e-89	19	ndufa12-201	NADH dehydrogenase (ubiquinone) 1 alpha subcomplex, 12 [Source:ZFIN;Acc:ZDB-GENE-050828-1]
Sequ16102EST3	0	23	metap2b-201	methionyl aminopeptidase 2b [Source:ZFIN;Acc:ZDB-GENE-030131-2172]	0	25	metap2b-201	methionyl aminopeptidase 2b [Source:ZFIN;Acc:ZDB-GENE-030131-2172]	0	4	metap2b-201	methionyl aminopeptidase 2b [Source:ZFIN;Acc:ZDB-GENE-030131-2172]	0	19	metap2b-201	methionyl aminopeptidase 2b [Source:ZFIN;Acc:ZDB-GENE-030131-2172]
Sequ21104EST2	5.276e-114	23	tspan9b-201	tetraspanin 9b [Source:ZFIN;Acc:ZDB-GENE-040704-25]	1.678e-99	4	tspan9b-001	tetraspanin 9b [Source:ZFIN;Acc:ZDB-GENE-040704-25]	1.444e-123	4	tspan9b-201	tetraspanin 9b [Source:ZFIN;Acc:ZDB-GENE-040704-25]	1.744e-112	19	tspan9b-201	tetraspanin 9b [Source:ZFIN;Acc:ZDB-GENE-040704-25]
Sequ13023EST3	2.592e-113	23	tspan9b-201	tetraspanin 9b [Source:ZFIN;Acc:ZDB-GENE-040704-25]	5.289e-100	7	AMDHD1-201	amidohydrolase domain containing 1 [Source:HGNC Symbol;Acc:28577]	5.787e-124	4	tspan9b-201	tetraspanin 9b [Source:ZFIN;Acc:ZDB-GENE-040704-25]	9.788e-116	19	tspan9b-201	tetraspanin 9b [Source:ZFIN;Acc:ZDB-GENE-040704-25]
Sequ12892EST3	0	23	mterfd3 (1 of 2)-201	MTERF domain containing 3 [Source:ZFIN;Acc:ZDB-GENE-070424-91]	2.613e-140	18	mterfd3-201	MTERF domain containing 3 [Source:ZFIN;Acc:ZDB-GENE-070424-91]	0	4	mterfd3-201	MTERF domain containing 3 [Source:ZFIN;Acc:ZDB-GENE-070424-91]	7.834e-107	13	mterfd3-201	MTERF domain containing 3 [Source:ZFIN;Acc:ZDB-GENE-070424-91]
Sequ12621EST3	0	23	nup107-201	nucleoporin 107 [Source:ZFIN;Acc:ZDB-GENE-041210-245]	0	4	nup107-001	nucleoporin 107 [Source:ZFIN;Acc:ZDB-GENE-041210-245]	0		nup107-201	nucleoporin 107 [Source:ZFIN;Acc:ZDB-GENE-041210-245]	0	19	nup107 (1 of 2)-201	nucleoporin 107 [Source:ZFIN;Acc:ZDB-GENE-041210-245]
Sequ07368EST2	4.645e-161	23	nup107-201	nucleoporin 107 [Source:ZFIN;Acc:ZDB-GENE-041210-245]	5.967e-107	4	nup107-001	nucleoporin 107 [Source:ZFIN;Acc:ZDB-GENE-041210-245]	1.391e-163		nup107-201	nucleoporin 107 [Source:ZFIN;Acc:ZDB-GENE-041210-245]	3.494e-142	19	nup107 (1 of 2)-201	nucleoporin 107 [Source:ZFIN;Acc:ZDB-GENE-041210-245]
Sequ20114EST3	2.573	5	si:ch73-379i5.3-204	si:ch73-379i5.3 [Source:ZFIN;Acc:ZDB-GENE-131122-44]	8.409e-14	4	ppp1r12a-001	protein phosphatase 1, regulatory (inhibitor) subunit 12A [Source:ZFIN;Acc:ZDB-GENE-041011-3]	0.651	19	si:ch211-13k12.1-201	si:ch211-13k12.1 [Source:ZFIN;Acc:ZDB-GENE-050208-116]	9.542	7	0	ryanodine receptor 1a (skeletal) [Source:ZFIN;Acc:ZDB-GENE-020108-2]
Sequ14562EST3	0.078	scaffold3796	eno3-203	enolase 3, (beta, muscle) [Source:ZFIN;Acc:ZDB-GENE-031006-5]	1.438e-62	4	pawr-201	PRKC, apoptosis, WT1, regulator [Source:ZFIN;Acc:ZDB-GENE-041010-108]	2.483e-113	4	pawr-201	PRKC, apoptosis, WT1, regulator [Source:ZFIN;Acc:ZDB-GENE-041010-108]	1.177e-46	19	PAWR (1 of 2)-201	PRKC, apoptosis, WT1, regulator [Source:HGNC Symbol;Acc:8614]
Sequ43975EST3	1.779e-83	23	ptn-201	pleiotrophin [Source:ZFIN;Acc:ZDB-GENE-030624-1]	1.041e-55	4	ptn-001	pleiotrophin [Source:ZFIN;Acc:ZDB-GENE-030624-1]	1.461e-101	4	ptn-202	pleiotrophin [Source:ZFIN;Acc:ZDB-GENE-030624-1]	2.262e-64	19	ptn-201	pleiotrophin [Source:ZFIN;Acc:ZDB-GENE-030624-1]
Sequ43568EST3	4.473e-42	23	zgc:123180-201	zgc:123180 [Source:ZFIN;Acc:ZDB-GENE-051030-30]	2.587e-40	4	LLPH-001	LLP homolog, long-term synaptic facilitation (Aplysia) [Source:HGNC Symbol;Acc:28229]	9.382e-43	4	zgc:123180-201	zgc:123180 [Source:ZFIN;Acc:ZDB-GENE-051030-30]	8.725e-42	19	zgc:123180-201	zgc:123180 [Source:ZFIN;Acc:ZDB-GENE-051030-30]
Sequ55076EST3	3.461e-73	23	kdm7aa-201	lysine (K)-specific demethylase 7Aa [Source:ZFIN;Acc:ZDB-GENE-030131-9829]	3.093e-36	4	kdm7aa-201	lysine (K)-specific demethylase 7Aa [Source:ZFIN;Acc:ZDB-GENE-030131-9829]	1.815e-78	4	kdm7aa-201	lysine (K)-specific demethylase 7Aa [Source:ZFIN;Acc:ZDB-GENE-030131-9829]	1.49e-11	9	phf8-201	PHD finger protein 8 [Source:ZFIN;Acc:ZDB-GENE-060419-1]
Sequ20737SNP2	2.924e-05	23	0	Uncharacterized protein [Source:UniProtKB/TrEMBL;Acc:H2MM23]	2.336e-05	18	bcl2l13-201	BCL2-like 13 (apoptosis facilitator) [Source:ZFIN;Acc:ZDB-GENE-050419-215]	2.532e-64	4	0	0	0.143	16	eef1b2 (2 of 2)-201	eukaryotic translation elongation factor 1 beta 2 [Source:ZFIN;Acc:ZDB-GENE-030131-7310]
Sequ43806EST3	1.035e-59	23	gnptab-201	N-acetylglucosamine-1-phosphate transferase, alpha and beta subunits [Source:ZFIN;Acc:ZDB-GENE-030131-4714]	4.126e-61	4	gnptab-202	N-acetylglucosamine-1-phosphate transferase, alpha and beta subunits [Source:ZFIN;Acc:ZDB-GENE-030131-4714]	6.556e-64	4	gnptab-201	N-acetylglucosamine-1-phosphate transferase, alpha and beta subunits [Source:ZFIN;Acc:ZDB-GENE-030131-4714]	6.695e-62	19	gnptab-201	N-acetylglucosamine-1-phosphate transferase, alpha and beta subunits [Source:ZFIN;Acc:ZDB-GENE-030131-4714]
Sequ22051EST2	1.211e-121	23	btg1-201	B-cell translocation gene 1 [Source:ZFIN;Acc:ZDB-GENE-010726-1]	3.759e-94	4	btg1-001	B-cell translocation gene 1 [Source:ZFIN;Acc:ZDB-GENE-010726-1]	8.709e-73	4	btg1-201	B-cell translocation gene 1 [Source:ZFIN;Acc:ZDB-GENE-010726-1]	6.985e-100	19	btg1-201	B-cell translocation gene 1 [Source:ZFIN;Acc:ZDB-GENE-010726-1]
Sequ04666SNP1	1.31	4	ttc14-201	tetratricopeptide repeat domain 14 [Source:ZFIN;Acc:ZDB-GENE-050327-26]	0.514	6	cygb2-201	cytoglobin 2 [Source:ZFIN;Acc:ZDB-GENE-060920-1]	0.474	4	upf3b-202	UPF3 regulator of nonsense transcripts homolog B (yeast) [Source:ZFIN;Acc:ZDB-GENE-040426-1630]	0.078	4	si:ch211-132a5.3-204	si:ch211-132a5.3 [Source:ZFIN;Acc:ZDB-GENE-030131-5414]
Sequ06859EST2	1.21e-120	23	mest-201	mesoderm specific transcript [Source:ZFIN;Acc:ZDB-GENE-991111-5]	1.967e-108	4	mest-001	mesoderm specific transcript [Source:ZFIN;Acc:ZDB-GENE-991111-5]	1.486e-116	4	mest-201	mesoderm specific transcript [Source:ZFIN;Acc:ZDB-GENE-991111-5]	2.02e-114	19	mest-201	mesoderm specific transcript [Source:ZFIN;Acc:ZDB-GENE-991111-5]
Sequ14897EST3	0	23	mest-201	mesoderm specific transcript [Source:ZFIN;Acc:ZDB-GENE-991111-5]	0	4	mest-002	mesoderm specific transcript [Source:ZFIN;Acc:ZDB-GENE-991111-5]	0	4	mest-201	mesoderm specific transcript [Source:ZFIN;Acc:ZDB-GENE-991111-5]	0	19	mest-201	mesoderm specific transcript [Source:ZFIN;Acc:ZDB-GENE-991111-5]
Sequ11320EST3	4.756e-128	23	yeats4-201	YEATS domain containing 4 [Source:ZFIN;Acc:ZDB-GENE-040718-252]	9.886e-115	4	yeats4-001	YEATS domain containing 4 [Source:ZFIN;Acc:ZDB-GENE-040718-252]	4.15e-128	4	yeats4-201	YEATS domain containing 4 [Source:ZFIN;Acc:ZDB-GENE-040718-252]	2.029e-125	19	yeats4-201	YEATS domain containing 4 [Source:ZFIN;Acc:ZDB-GENE-040718-252]
Sequ0512TUF
Sequ42322EST3	0.005327	23	creb3l2-201	cAMP responsive element binding protein 3-like 2 [Source:ZFIN;Acc:ZDB-GENE-070112-1542]	0.006969	17	actc1b-201	actin, alpha, cardiac muscle 1b [Source:ZFIN;Acc:ZDB-GENE-000322-1]	0.012	8	jade3-201	jade family PHD finger 3 [Source:ZFIN;Acc:ZDB-GENE-030131-928]	0.096	10	0	Uncharacterized protein [Source:UniProtKB/TrEMBL;Acc:H3DQ42]
Sequ14850EST3	0.252	8	ADAM11 (1 of 2)-201	ADAM metallopeptidase domain 11 [Source:HGNC Symbol;Acc:189]	0.629	7	sdcbp-201	syndecan binding protein (syntenin) [Source:ZFIN;Acc:ZDB-GENE-081104-57]	0.16	5	adam11-201	a disintegrin and metalloproteinase domain 11 [Source:ZFIN;Acc:ZDB-GENE-070808-3]	0.262	2	adam11-201	a disintegrin and metalloproteinase domain 11 [Source:ZFIN;Acc:ZDB-GENE-070808-3]
Sequ13394EST3	9.156e-39	6	lyrm5b-201	LYR motif containing 5b [Source:ZFIN;Acc:ZDB-GENE-070424-20]	2.864e-37	25	lyrm5b-001	LYR motif containing 5b [Source:ZFIN;Acc:ZDB-GENE-070424-20]	3.067e-43	4	lyrm5b-201	LYR motif containing 5b [Source:ZFIN;Acc:ZDB-GENE-070424-20]	2.268e-49	19	lyrm5b-202	LYR motif containing 5b [Source:ZFIN;Acc:ZDB-GENE-070424-20]
Sequ43678EST3	2.304e-38	3	si:ch211-258f14.5-201	si:ch211-258f14.5 [Source:ZFIN;Acc:ZDB-GENE-070705-152]	1.879e-32	4	COA6-002	cytochrome c oxidase assembly factor 6 homolog (S. cerevisiae) [Source:HGNC Symbol;Acc:18025]	4.252e-40	4	si:ch211-258f14.5-201	si:ch211-258f14.5 [Source:ZFIN;Acc:ZDB-GENE-070705-152]	0.024	Un_random	trappc1-201	trafficking protein particle complex 1 [Source:ZFIN;Acc:ZDB-GENE-040718-242]
Sequ43151EST3	0	scaffold860	slc26a5-201	solute carrier family 26, member 5 [Source:ZFIN;Acc:ZDB-GENE-030131-1566]	0	4	slc26a5-001	solute carrier family 26, member 5 [Source:ZFIN;Acc:ZDB-GENE-030131-1566]	0	4	slc26a5-201	solute carrier family 26, member 5 [Source:ZFIN;Acc:ZDB-GENE-030131-1566]	0	Un_random	slc26a5-201	solute carrier family 26, member 5 [Source:ZFIN;Acc:ZDB-GENE-030131-1566]
Sequ46098EST3	0.022	11	PHC1 (1 of 2)-201	polyhomeotic homolog 1 (Drosophila) [Source:HGNC Symbol;Acc:3182]	0.004358	23	ncoa6-201	nuclear receptor coactivator 6 [Source:ZFIN;Acc:ZDB-GENE-080403-12]	0.014		ncoa6-201	nuclear receptor coactivator 6 [Source:ZFIN;Acc:ZDB-GENE-080403-12]	0.031	Un_random	aprt-201	adenine phosphoribosyl transferase [Source:ZFIN;Acc:ZDB-GENE-040426-1492]
Sequ43080EST3	0	23	hspa14-201	heat shock protein 14 [Source:ZFIN;Acc:ZDB-GENE-041210-73]	0	4	hspa14-001	heat shock protein 14 [Source:ZFIN;Acc:ZDB-GENE-041210-73]	0	4	hspa14-201	heat shock protein 14 [Source:ZFIN;Acc:ZDB-GENE-041210-73]	4.922e-83	3	0	0
Sequ11907EST3	3.964e-177	23	slc25a3b-201	solute carrier family 25 (mitochondrial carrier; phosphate carrier), member 3b [Source:ZFIN;Acc:ZDB-GENE-040426-1916]	0	25	slc25a3b-001	solute carrier family 25 (mitochondrial carrier; phosphate carrier), member 3b [Source:ZFIN;Acc:ZDB-GENE-040426-1916]	4.416e-153		slc25a3b-201	solute carrier family 25 (mitochondrial carrier; phosphate carrier), member 3b [Source:ZFIN;Acc:ZDB-GENE-040426-1916]	0	Un_random	slc25a3b-201	solute carrier family 25 (mitochondrial carrier; phosphate carrier), member 3b [Source:ZFIN;Acc:ZDB-GENE-040426-1916]
Sequ46440EST3	5.256e-23	ultracontig240	0	Uncharacterized protein [Source:UniProtKB/TrEMBL;Acc:H2N088]	1.31e-18	4	BX005380.2-201	Uncharacterized protein [Source:UniProtKB/TrEMBL;Acc:E7F1U5]	3.907e-17	20	0	0	1.213	14	si:ch73-212j7.1-201	si:ch73-212j7.1 [Source:ZFIN;Acc:ZDB-GENE-081104-258]
Sequ0604TUF
SQ6	E-value	Chromosome	Gene	Description of gene	E-value	Chromosome	Gene	Description of gene	E-value	Group	Gene	Description of gene	E-value	Chromosome	Gene	Description of gene
Sequ44862SNP3	1.808e-74	21	fundc1-201	FUN14 domain containing 1 [Source:ZFIN;Acc:ZDB-GENE-040718-466]	1.312e-54	9	fundc1-001	FUN14 domain containing 1 [Source:ZFIN;Acc:ZDB-GENE-040718-466]	7.935e-84	16	0	0	4.393e-56	3	FUNDC1-201	FUN14 domain-containing protein 1 [Source:UniProtKB/Swiss-Prot;Acc:Q4RY26]
Sequ13190EST3	1.148e-39	scaffold498	0	Uncharacterized protein [Source:UniProtKB/TrEMBL;Acc:H2MW85]	2.396e-92	9	ttna-001	titin a [Source:ZFIN;Acc:ZDB-GENE-030113-2]	1.333e-62		ttnb-201	titin b [Source:ZFIN;Acc:ZDB-GENE-030616-413]	2.484e-21	Un_random	TTN-201	titin [Source:HGNC Symbol;Acc:12403]
Sequ24391SNP2	0.955	6	zwilch-201	Zwilch, kinetochore associated, homolog (Drosophila) [Source:ZFIN;Acc:ZDB-GENE-050420-101]	1.722	23	usp19-201	ubiquitin specific peptidase 19 [Source:ZFIN;Acc:ZDB-GENE-030131-3055]	1.139		ssr1 (3 of 13)-202	signal sequence receptor, alpha [Source:ZFIN;Acc:ZDB-GENE-030826-28]	0.28	9	0	0
Sequ0168BAC
Sequ20020EST3	0	21	esd-201	esterase D/formylglutathione hydrolase [Source:ZFIN;Acc:ZDB-GENE-050417-328]	0	9			0	16	esd-201	esterase D/formylglutathione hydrolase [Source:ZFIN;Acc:ZDB-GENE-050417-328]	3.815e-137	Un_random	esd (1 of 2)-201	esterase D/formylglutathione hydrolase [Source:ZFIN;Acc:ZDB-GENE-050417-328]
Sequ42953SNP3	0	21	lcp1-201	lymphocyte cytosolic plastin 1 [Source:ZFIN;Acc:ZDB-GENE-991213-5]	0	9	lcp1-201	0	0	16	lcp1-201	lymphocyte cytosolic plastin 1 [Source:ZFIN;Acc:ZDB-GENE-991213-5]	0	Un_random	lcp1 (1 of 2)-201	lymphocyte cytosolic plastin 1 [Source:ZFIN;Acc:ZDB-GENE-991213-5]
Sequ11901EST3	3.487e-109	21	alg11 (2 of 2)-201	asparagine-linked glycosylation 11, alpha-1,2-mannosyltransferase homolog (yeast) [Source:ZFIN;Acc:ZDB-GENE-030131-7282]	2.633e-102	1	alg11-001	asparagine-linked glycosylation 11, alpha-1,2-mannosyltransferase homolog (yeast) [Source:ZFIN;Acc:ZDB-GENE-030131-7282]	7.275e-108	1	alg11 (2 of 2)-203	asparagine-linked glycosylation 11, alpha-1,2-mannosyltransferase homolog (yeast) [Source:ZFIN;Acc:ZDB-GENE-030131-7282]	2.857e-106	3	alg11-201	asparagine-linked glycosylation 11, alpha-1,2-mannosyltransferase homolog (yeast) [Source:ZFIN;Acc:ZDB-GENE-030131-7282]
Sequ16628EST3	0.206	10	zgc:171223-201	zgc:171223 [Source:ZFIN;Acc:ZDB-GENE-070928-7]	0.514	4	TRHDE (1 of 2)-201	thyrotropin-releasing hormone degrading enzyme [Source:HGNC Symbol;Acc:30748]	0.34	8	psmd1-202	proteasome (prosome, macropain) 26S subunit, non-ATPase, 1 [Source:ZFIN;Acc:ZDB-GENE-040426-810]	2.726	2	hdac4 (2 of 2)-202	histone deacetylase 4 [Source:ZFIN;Acc:ZDB-GENE-061013-95]
Sequ11087EST3	0	scaffold2265	idh1-201	isocitrate dehydrogenase 1 (NADP+), soluble [Source:ZFIN;Acc:ZDB-GENE-031006-1]	0	9	idh1-201	isocitrate dehydrogenase 1 (NADP+), soluble [Source:ZFIN;Acc:ZDB-GENE-031006-1]	0	16	idh1-202	isocitrate dehydrogenase 1 (NADP+), soluble [Source:ZFIN;Acc:ZDB-GENE-031006-1]	0	2	idh1-201	isocitrate dehydrogenase 1 (NADP+), soluble [Source:ZFIN;Acc:ZDB-GENE-031006-1]
Sequ44483EST3	0.093	8	col1-201	Oryzias latipes collagen type I alpha 1 (col1), mRNA. [Source:RefSeq mRNA;Acc:NM_001122918]	5.633e-05	9	satb2-001	SATB homeobox 2 [Source:ZFIN;Acc:ZDB-GENE-070912-212]	1.594e-06	16	satb2 (1 of 2)-201	SATB homeobox 2 [Source:ZFIN;Acc:ZDB-GENE-070912-212]	8.896e-06	2	satb2 (1 of 2)-201	SATB homeobox 2 [Source:ZFIN;Acc:ZDB-GENE-070912-212]
Sequ20681SNP2	1.081e-83	ultracontig244	hspd1-202	heat shock 60kD protein 1 (chaperonin) [Source:ZFIN;Acc:ZDB-GENE-021206-1]	4.048e-84	9	hspd1-001	heat shock 60kD protein 1 (chaperonin) [Source:ZFIN;Acc:ZDB-GENE-021206-1]	1.151e-85	16	hspd1-201	heat shock 60kD protein 1 (chaperonin) [Source:ZFIN;Acc:ZDB-GENE-021206-1]	1.388e-82	2	hspd1-201	heat shock 60kD protein 1 (chaperonin) [Source:ZFIN;Acc:ZDB-GENE-021206-1]
Sequ14234SNP3	0	ultracontig244	hspd1-202	heat shock 60kD protein 1 (chaperonin) [Source:ZFIN;Acc:ZDB-GENE-021206-1]	0	9	hspd1-001	heat shock 60kD protein 1 (chaperonin) [Source:ZFIN;Acc:ZDB-GENE-021206-1]	0	16	hspd1-201	heat shock 60kD protein 1 (chaperonin) [Source:ZFIN;Acc:ZDB-GENE-021206-1]	0	2	hspd1-201	heat shock 60kD protein 1 (chaperonin) [Source:ZFIN;Acc:ZDB-GENE-021206-1]
Sequ08137EST2	2.875e-132	scaffold2106	sf3b1 (2 of 2)-201	splicing factor 3b, subunit 1 [Source:ZFIN;Acc:ZDB-GENE-040827-3]	1.84e-131	9	sf3b1-001	splicing factor 3b, subunit 1 [Source:ZFIN;Acc:ZDB-GENE-040827-3]	3.746e-133	16	sf3b1-201	splicing factor 3b, subunit 1 [Source:ZFIN;Acc:ZDB-GENE-040827-3]	4.877e-134	Un_random	SF3B1-202	Uncharacterized protein [Source:UniProtKB/TrEMBL;Acc:H3DR39]
Sequ07939EST2	2.743e-118	ultracontig246	etv5a (2 of 2)-201	ets variant 5a [Source:ZFIN;Acc:ZDB-GENE-030131-9572]	7.268e-128	9	etv5a-201	ets variant 5a [Source:ZFIN;Acc:ZDB-GENE-030131-9572]	4.819e-87	1	etv5b-201	ets variant 5b [Source:ZFIN;Acc:ZDB-GENE-991228-4]	8.172e-121	2	etv5a-201	ets variant 5a [Source:ZFIN;Acc:ZDB-GENE-030131-9572]
Sequ20479EST2	0	21	ndufa10-201	NADH dehydrogenase (ubiquinone) 1 alpha subcomplex, 10 [Source:ZFIN;Acc:ZDB-GENE-030131-670]	1.076e-178	9	ndufa10-201	NADH dehydrogenase (ubiquinone) 1 alpha subcomplex, 10 [Source:ZFIN;Acc:ZDB-GENE-030131-670]	0	16	ndufa10-201	NADH dehydrogenase (ubiquinone) 1 alpha subcomplex, 10 [Source:ZFIN;Acc:ZDB-GENE-030131-670]	0	2	ndufa10-201	NADH dehydrogenase (ubiquinone) 1 alpha subcomplex, 10 [Source:ZFIN;Acc:ZDB-GENE-030131-670]
Sequ36223EST3	0.284	23	ptprz1b-201	protein tyrosine phosphatase, receptor-type, Z polypeptide 1b [Source:ZFIN;Acc:ZDB-GENE-050506-100]	0.006142	21	CABZ01072040.1-201	Uncharacterized protein [Source:UniProtKB/TrEMBL;Acc:F1QQV5]	0.091	17	0	0	0.117	Un_random	0	si:ch211-207n2.6 [Source:ZFIN;Acc:ZDB-GENE-131126-3]
Sequ28383EST3	1.934e-19	21	cox17-201	COX17 cytochrome c oxidase assembly homolog (S. cerevisiae) [Source:ZFIN;Acc:ZDB-GENE-040912-91]	8.117e-26	9	cox17-001	COX17 cytochrome c oxidase assembly homolog (S. cerevisiae) [Source:ZFIN;Acc:ZDB-GENE-040912-91]	0	21	cry-dash-201	cryptochrome DASH [Source:ZFIN;Acc:ZDB-GENE-040617-2]	3.034e-34	2	cox17-201	COX17 cytochrome c oxidase assembly homolog (S. cerevisiae) [Source:ZFIN;Acc:ZDB-GENE-040912-91]
Sequ06257SNP2	4.125e-56	21	hao2-201	hydroxyacid oxidase 2 (long chain) [Source:ZFIN;Acc:ZDB-GENE-040426-1239]	5.86e-53	9	hao2-201	hydroxyacid oxidase 2 (long chain) [Source:ZFIN;Acc:ZDB-GENE-040426-1239]	2.608e-36	11	hao1-202	hydroxyacid oxidase (glycolate oxidase) 1 [Source:ZFIN;Acc:ZDB-GENE-060519-2]	8.083e-60	2	hao2-201	hydroxyacid oxidase 2 (long chain) [Source:ZFIN;Acc:ZDB-GENE-040426-1239]
Sequ15139EST3	0	21	hao2-201	hydroxyacid oxidase 2 (long chain) [Source:ZFIN;Acc:ZDB-GENE-040426-1239]	0	9	hao2-201	hydroxyacid oxidase 2 (long chain) [Source:ZFIN;Acc:ZDB-GENE-040426-1239]	2.22e-118	11	hao1-202	hydroxyacid oxidase (glycolate oxidase) 1 [Source:ZFIN;Acc:ZDB-GENE-060519-2]	0	2	hao2-201	hydroxyacid oxidase 2 (long chain) [Source:ZFIN;Acc:ZDB-GENE-040426-1239]
Sequ22996EST2	0	21	RDX (2 of 2)-201	radixin [Source:HGNC Symbol;Acc:9944]	4.927e-171	20	ezrb-001	ezrin b [Source:ZFIN;Acc:ZDB-GENE-050803-1]	1.322e-179	1	RDX-201	radixin [Source:HGNC Symbol;Acc:9944]	0	3	RDX (2 of 3)-201	radixin [Source:HGNC Symbol;Acc:9944]
Sequ11519EST3	5.01e-109	21	arl5a-201	ADP-ribosylation factor-like 5A [Source:ZFIN;Acc:ZDB-GENE-040718-28]	3.499e-121	9	arl5a-001	ADP-ribosylation factor-like 5A [Source:ZFIN;Acc:ZDB-GENE-040718-28]	2.023e-130		arl5a-202	ADP-ribosylation factor-like 5A [Source:ZFIN;Acc:ZDB-GENE-040718-28]	1.385e-138	2	arl5a-201	ADP-ribosylation factor-like 5A [Source:ZFIN;Acc:ZDB-GENE-040718-28]
Sequ15015EST3	2.766e-136	21	tsn-201	translin [Source:ZFIN;Acc:ZDB-GENE-030131-6039]	3.762e-129	9	tsn-001	translin [Source:ZFIN;Acc:ZDB-GENE-030131-6039]	2.492e-129		tsn-201	translin [Source:ZFIN;Acc:ZDB-GENE-030131-6039]	3.056e-133	2	tsn-201	translin [Source:ZFIN;Acc:ZDB-GENE-030131-6039]
Sequ0432TUF
Sequ21295EST3	0.185	ultracontig70	0	Uncharacterized protein [Source:UniProtKB/TrEMBL;Acc:H2N0E1]	0.0003416	9	usp9-202	ubiquitin specific peptidase 9 [Source:ZFIN;Acc:ZDB-GENE-061019-1]	0.118	4	0	0	0.102	Un_random	gorab-201	golgin, rab6-interacting [Source:ZFIN;Acc:ZDB-GENE-040426-1384]
Sequ18749EST3	1.326e-62	21	dnajc15-201	DnaJ (Hsp40) homolog, subfamily C, member 15 [Source:ZFIN;Acc:ZDB-GENE-040801-216]	9.634e-60	9	dnajc15-001	DnaJ (Hsp40) homolog, subfamily C, member 15 [Source:ZFIN;Acc:ZDB-GENE-040801-216]	4.361e-66	16	dnajc15-201	DnaJ (Hsp40) homolog, subfamily C, member 15 [Source:ZFIN;Acc:ZDB-GENE-040801-216]	1.264e-29	1	dnajc19-201	DnaJ (Hsp40) homolog, subfamily C, member 19 [Source:ZFIN;Acc:ZDB-GENE-040426-1730]
Sequ45605EST3	9.665e-70	21	dhrs12-201	dehydrogenase/reductase (SDR family) member 12 [Source:ZFIN;Acc:ZDB-GENE-060929-1134]	4.464e-61	9	dhrs12-001	dehydrogenase/reductase (SDR family) member 12 [Source:ZFIN;Acc:ZDB-GENE-060929-1134]	6.077e-70		dhrs12-201	dehydrogenase/reductase (SDR family) member 12 [Source:ZFIN;Acc:ZDB-GENE-060929-1134]	4.923e-69	14	dhrs12-201	dehydrogenase/reductase (SDR family) member 12 [Source:ZFIN;Acc:ZDB-GENE-060929-1134]
Sequ07210EST2	1.286e-111	21	med14-201	mediator complex subunit 14 [Source:ZFIN;Acc:ZDB-GENE-030131-8867]	1.838e-104	9	med14-001	mediator complex subunit 14 [Source:ZFIN;Acc:ZDB-GENE-030131-8867]	1.418e-161	16	med14-201	mediator complex subunit 14 [Source:ZFIN;Acc:ZDB-GENE-030131-8867]	1.349e-126	2	med14-201	mediator complex subunit 14 [Source:ZFIN;Acc:ZDB-GENE-030131-8867]
Sequ06738EST2	7.289e-130	21	uchl3-201	ubiquitin carboxyl-terminal esterase L3 (ubiquitin thiolesterase) [Source:ZFIN;Acc:ZDB-GENE-050522-158]	1.986e-109	9	uchl3-001	ubiquitin carboxyl-terminal esterase L3 (ubiquitin thiolesterase) [Source:ZFIN;Acc:ZDB-GENE-050522-158]	4.461e-134	16	uchl3-201	ubiquitin carboxyl-terminal esterase L3 (ubiquitin thiolesterase) [Source:ZFIN;Acc:ZDB-GENE-050522-158]	4.365e-91	2	lmo7a (1 of 2)-201	LIM domain only 7a [Source:ZFIN;Acc:ZDB-GENE-030219-74]
Sequ06106EST2	0	21	atp6ap2-201	ATPase, H+ transporting, lysosomal accessory protein 2 [Source:ZFIN;Acc:ZDB-GENE-040426-1960]	8.109e-157	22	atp6ap2-001	ATPase, H+ transporting, lysosomal accessory protein 2 [Source:ZFIN;Acc:ZDB-GENE-040426-1960]	0	16	atp6ap2-201	ATPase, H+ transporting, lysosomal accessory protein 2 [Source:ZFIN;Acc:ZDB-GENE-040426-1960]	1.967e-179	2	atp6ap2-201	ATPase, H+ transporting, lysosomal accessory protein 2 [Source:ZFIN;Acc:ZDB-GENE-040426-1960]
Sequ42470EST3	9.623e-113	scaffold2969	cmss1-201	cms1 ribosomal small subunit homolog (yeast) [Source:ZFIN;Acc:ZDB-GENE-041010-146]	3.321e-96	9	cmss1-001	cms1 ribosomal small subunit homolog (yeast) [Source:ZFIN;Acc:ZDB-GENE-041010-146]	6.788e-116	16	cmss1-201	cms1 ribosomal small subunit homolog (yeast) [Source:ZFIN;Acc:ZDB-GENE-041010-146]	3.301e-99	2	cmss1-201	cms1 ribosomal small subunit homolog (yeast) [Source:ZFIN;Acc:ZDB-GENE-041010-146]
Sequ20808SNP2	1.502e-136	21	rnaseh2b-201	ribonuclease H2, subunit B [Source:ZFIN;Acc:ZDB-GENE-040426-1090]	1.075e-140	9	rnaseh2b-001	ribonuclease H2, subunit B [Source:ZFIN;Acc:ZDB-GENE-040426-1090]	1.89e-170	16	rnaseh2b-201	ribonuclease H2, subunit B [Source:ZFIN;Acc:ZDB-GENE-040426-1090]	6.241e-167	2	rnaseh2b-201	ribonuclease H2, subunit B [Source:ZFIN;Acc:ZDB-GENE-040426-1090]
Sequ20808EST2	1.502e-136	21	rnaseh2b-201	ribonuclease H2, subunit B [Source:ZFIN;Acc:ZDB-GENE-040426-1090]	1.075e-140	9	rnaseh2b-001	ribonuclease H2, subunit B [Source:ZFIN;Acc:ZDB-GENE-040426-1090]	1.89e-170	16	rnaseh2b-201	ribonuclease H2, subunit B [Source:ZFIN;Acc:ZDB-GENE-040426-1090]	6.241e-167	2	rnaseh2b-201	ribonuclease H2, subunit B [Source:ZFIN;Acc:ZDB-GENE-040426-1090]
Sequ14380SNP3	0	21	trim13-201	tripartite motif-containing 13 [Source:ZFIN;Acc:ZDB-GENE-050522-516]	2.815e-150	9	trim13-001	tripartite motif-containing 13 [Source:ZFIN;Acc:ZDB-GENE-050522-516]	0	16	trim13-201	tripartite motif-containing 13 [Source:ZFIN;Acc:ZDB-GENE-050522-516]	4.286e-47	16	si:ch211-196b13.7-201	si:ch211-196b13.7 [Source:ZFIN;Acc:ZDB-GENE-131120-14]
Sequ14380EST3	0	21	trim13-201	tripartite motif-containing 13 [Source:ZFIN;Acc:ZDB-GENE-050522-516]	2.815e-150	9	trim13-001	tripartite motif-containing 13 [Source:ZFIN;Acc:ZDB-GENE-050522-516]	0	16	trim13-201	tripartite motif-containing 13 [Source:ZFIN;Acc:ZDB-GENE-050522-516]	4.286e-47	16	si:ch211-196b13.7-201	si:ch211-196b13.7 [Source:ZFIN;Acc:ZDB-GENE-131120-14]
Sequ07074SNP2	3.428e-77	21	mrpl30-201	mitochondrial ribosomal protein L30 [Source:ZFIN;Acc:ZDB-GENE-050522-240]	1.745e-61	9	C9H2orf15-001	chromosome 2 open reading frame 15 [Source:HGNC Symbol;Acc:28436]	1.255e-34	16	mrpl30-201	mitochondrial ribosomal protein L30 [Source:ZFIN;Acc:ZDB-GENE-050522-240]	3.296e-88	2	mrpl30-201	mitochondrial ribosomal protein L30 [Source:ZFIN;Acc:ZDB-GENE-050522-240]
Sequ44833EST3	2.343e-145	21	creg2-201	cellular repressor of E1A-stimulated genes 2 [Source:ZFIN;Acc:ZDB-GENE-041114-173]	6.302e-116	9			2.432e-142	16	creg2-202	cellular repressor of E1A-stimulated genes 2 [Source:ZFIN;Acc:ZDB-GENE-041114-173]	2.296e-52	3	creg1-201	cellular repressor of E1A-stimulated genes 1 [Source:ZFIN;Acc:ZDB-GENE-070112-2042]
Sequ28237EST2	6.494e-112	21	zgc:55512-201	zgc:55512 [Source:ZFIN;Acc:ZDB-GENE-030131-4195]	2.976e-104	9	zgc:55512-001	zgc:55512 [Source:ZFIN;Acc:ZDB-GENE-030131-4195]	1.317e-167	16	zgc:55512-202	zgc:55512 [Source:ZFIN;Acc:ZDB-GENE-030131-4195]	5.037e-98	7	ube2b-201	ubiquitin-conjugating enzyme E2B (RAD6 homolog) [Source:ZFIN;Acc:ZDB-GENE-040718-247]
Sequ28145SNP2	1.376	24	atad2b-201	ATPase family, AAA domain containing 2B [Source:ZFIN;Acc:ZDB-GENE-110411-210]	0.745	13	ubr2-202	ubiquitin protein ligase E3 component n-recognin 2 [Source:ZFIN;Acc:ZDB-GENE-081107-29]	0.926	20	PKLR-201	pyruvate kinase, liver and RBC [Source:HGNC Symbol;Acc:9020]	4.03e-09	2	0	lysosomal-associated membrane protein 1 [Source:ZFIN;Acc:ZDB-GENE-030131-9303]
Sequ12785EST3	1.049e-66	21	bcl9-201	B-cell CLL/lymphoma 9 [Source:ZFIN;Acc:ZDB-GENE-090313-135]	1.616e-22	1	bcl9-201	B-cell CLL/lymphoma 9 [Source:ZFIN;Acc:ZDB-GENE-090313-135]	8.328e-69	16	bcl9-201	B-cell CLL/lymphoma 9 [Source:ZFIN;Acc:ZDB-GENE-090313-135]	4.142e-66	2	bcl9-201	B-cell CLL/lymphoma 9 [Source:ZFIN;Acc:ZDB-GENE-090313-135]
Sequ03443SNP1	0.19	16	rpz4 (2 of 3)-201	rapunzel 4 [Source:ZFIN;Acc:ZDB-GENE-050417-472]	2.242	18	chd2-201	chromodomain helicase DNA binding protein 2 [Source:ZFIN;Acc:ZDB-GENE-050419-256]	0.119		0	0	0.194	15	DAD1-201	Chromosome 15 SCAF14542, whole genome shotgun sequence; Uncharacterized protein [Source:UniProtKB/TrEMBL;Acc:Q4SNQ2]
Sequ23303EST3	2.861e-99	21	mid1-201	midline 1 [Source:ZFIN;Acc:ZDB-GENE-110411-205]	2.944e-92	9	mid1-201	midline 1 [Source:ZFIN;Acc:ZDB-GENE-110411-205]	8.825e-103	16	mid1-201	midline 1 [Source:ZFIN;Acc:ZDB-GENE-110411-205]	1.148e-103	2	mid1-202	midline 1 [Source:ZFIN;Acc:ZDB-GENE-110411-205]
Sequ21110EST2	1.643e-129	21	nfe2l2a-201	nuclear factor (erythroid-derived 2)-like 2a [Source:ZFIN;Acc:ZDB-GENE-030723-2]	2.229e-90	9	nfe2l2a-001	nuclear factor (erythroid-derived 2)-like 2a [Source:ZFIN;Acc:ZDB-GENE-030723-2]	2.072e-179	16	nfe2l2a-201	nuclear factor (erythroid-derived 2)-like 2a [Source:ZFIN;Acc:ZDB-GENE-030723-2]	8.603e-116	2	nfe2l2a-201	nuclear factor (erythroid-derived 2)-like 2a [Source:ZFIN;Acc:ZDB-GENE-030723-2]
Sequ42321EST3	1.447e-125	21	hnrnpa3-201	heterogeneous nuclear ribonucleoprotein A3 [Source:ZFIN;Acc:ZDB-GENE-060224-1]	5.576e-116	9	hnrnpa3-003	heterogeneous nuclear ribonucleoprotein A3 [Source:ZFIN;Acc:ZDB-GENE-060224-1]	0	16	hnrnpa3-202	heterogeneous nuclear ribonucleoprotein A3 [Source:ZFIN;Acc:ZDB-GENE-060224-1]	3.407e-156	2	hnrnpa3-202	heterogeneous nuclear ribonucleoprotein A3 [Source:ZFIN;Acc:ZDB-GENE-060224-1]
Sequ14922EST3	0.043	19	si:ch73-92e20.2-201	si:ch73-92e20.2 [Source:ZFIN;Acc:ZDB-GENE-130531-70]	1.319	4	nrip2-001	nuclear receptor interacting protein 2 [Source:ZFIN;Acc:ZDB-GENE-030131-9425]	0.024	6	UBTD1 (2 of 2)-201	ubiquitin domain containing 1 [Source:HGNC Symbol;Acc:25683]	1.328	12	SERPIND1-201	Chromosome 12 SCAF14993, whole genome shotgun sequence; Uncharacterized protein [Source:UniProtKB/TrEMBL;Acc:Q4RUU7]
Sequ12388EST3	0	21	hat1-201	histone acetyltransferase 1 [Source:ZFIN;Acc:ZDB-GENE-040912-99]	0	9	hat1-201	histone acetyltransferase 1 [Source:ZFIN;Acc:ZDB-GENE-040912-99]	0	16	hat1-201	histone acetyltransferase 1 [Source:ZFIN;Acc:ZDB-GENE-040912-99]	0	2	hat1-201	histone acetyltransferase 1 [Source:ZFIN;Acc:ZDB-GENE-040912-99]
Sequ28777SNP2	8.817e-26	21	nostrin-201	nitric oxide synthase trafficker [Source:ZFIN;Acc:ZDB-GENE-070522-2]	1.032e-24	9	nostrin-001	nitric oxide synthase trafficker [Source:ZFIN;Acc:ZDB-GENE-070522-2]	1.383e-25	16	nostrin-201	nitric oxide synthase trafficker [Source:ZFIN;Acc:ZDB-GENE-070522-2]	2.437e-10	2	arhgef7a-201	Rho guanine nucleotide exchange factor (GEF) 7a [Source:ZFIN;Acc:ZDB-GENE-060322-11]
Sequ01024SNP2	4.464e-103	21	dhrs9-201	dehydrogenase/reductase (SDR family) member 9 [Source:ZFIN;Acc:ZDB-GENE-030131-1249]	2.66e-85	9	dhrs9-001	dehydrogenase/reductase (SDR family) member 9 [Source:ZFIN;Acc:ZDB-GENE-030131-1249]	2.07e-91	1	dhrs9-202	dehydrogenase/reductase (SDR family) member 9 [Source:ZFIN;Acc:ZDB-GENE-030131-1249]	1.114e-97	2	rdh1-201	retinol dehydrogenase 1 [Source:ZFIN;Acc:ZDB-GENE-030912-15]
Sequ28162EST2	0	21	phgdh-202	phosphoglycerate dehydrogenase [Source:ZFIN;Acc:ZDB-GENE-030131-647]	0	9	phgdh-001	phosphoglycerate dehydrogenase [Source:ZFIN;Acc:ZDB-GENE-030131-647]	0	16	phgdh-201	phosphoglycerate dehydrogenase [Source:ZFIN;Acc:ZDB-GENE-030131-647]	0	2	phgdh-201	phosphoglycerate dehydrogenase [Source:ZFIN;Acc:ZDB-GENE-030131-647]
Sequ14818EST3	2.124	3	VPS13C-201	vacuolar protein sorting 13 homolog C (S. cerevisiae) [Source:HGNC Symbol;Acc:23594]	0.635	5	ak5l-001	adenylate kinase 5, like [Source:ZFIN;Acc:ZDB-GENE-050410-2]	0.741	6	vstm4a-201	V-set and transmembrane domain containing 4a [Source:ZFIN;Acc:ZDB-GENE-060810-69]	0.092	3	micall2a-201	mical-like 2a [Source:ZFIN;Acc:ZDB-GENE-030131-5409]
Sequ44012EST3	2.681	scaffold3859	0	Uncharacterized protein [Source:UniProtKB/TrEMBL;Acc:H2MYS5]	0.004968	8	APEH (3 of 4)-201	acylaminoacyl-peptide hydrolase [Source:HGNC Symbol;Acc:586]	0.134		psmb11 (5 of 5)-202	proteasome (prosome, macropain) subunit, beta type, 11 [Source:ZFIN;Acc:ZDB-GENE-001208-1]	0.085	12	si:dkey-46a10.2-201	si:dkey-46a10.2 [Source:ZFIN;Acc:ZDB-GENE-081104-415]
Sequ15340SNP3	0	21	bzw1a (2 of 2)-201	basic leucine zipper and W2 domains 1a [Source:ZFIN;Acc:ZDB-GENE-030131-3951]	0	22	bzw1a-001	basic leucine zipper and W2 domains 1a [Source:ZFIN;Acc:ZDB-GENE-030131-3951]	0	16	bzw1a (1 of 2)-201	basic leucine zipper and W2 domains 1a [Source:ZFIN;Acc:ZDB-GENE-030131-3951]	0	3	bzw1a (2 of 2)-201	basic leucine zipper and W2 domains 1a [Source:ZFIN;Acc:ZDB-GENE-030131-3951]
Sequ15340EST3	0	21	bzw1a (2 of 2)-201	basic leucine zipper and W2 domains 1a [Source:ZFIN;Acc:ZDB-GENE-030131-3951]	0	22	bzw1a-001	basic leucine zipper and W2 domains 1a [Source:ZFIN;Acc:ZDB-GENE-030131-3951]	0	16	bzw1a (1 of 2)-201	basic leucine zipper and W2 domains 1a [Source:ZFIN;Acc:ZDB-GENE-030131-3951]	0	3	bzw1a (2 of 2)-201	basic leucine zipper and W2 domains 1a [Source:ZFIN;Acc:ZDB-GENE-030131-3951]
Sequ20837SNP2	4.431e-86	ultracontig256	tmem177-202	transmembrane protein 177 [Source:ZFIN;Acc:ZDB-GENE-030131-993]	1.518e-73	9	tmem177-001	transmembrane protein 177 [Source:ZFIN;Acc:ZDB-GENE-030131-993]	4.918e-85	16	tmem177-202	transmembrane protein 177 [Source:ZFIN;Acc:ZDB-GENE-030131-993]	1.106e-80	2	tmem177-201	transmembrane protein 177 [Source:ZFIN;Acc:ZDB-GENE-030131-993]
Sequ00611SNP1	0.154	13	sorl1 (2 of 2)-201	sortilin-related receptor, L(DLR class) A repeats containing [Source:ZFIN;Acc:ZDB-GENE-050208-22]	0.509	11	TAF4 (2 of 2)-201	TAF4 RNA polymerase II, TATA box binding protein (TBP)-associated factor, 135kDa [Source:HGNC Symbol;Acc:11537]	0.661	18	tram2-202	translocation associated membrane protein 2 [Source:ZFIN;Acc:ZDB-GENE-040426-2024]	0.513	16	cux1a-201	cut-like homeobox 1a [Source:ZFIN;Acc:ZDB-GENE-030131-5868]
Sequ22211SNP2	0.362	16	itga10-202	integrin, alpha 10 [Source:ZFIN;Acc:ZDB-GENE-100922-54]	0.093	21	or115-9-201	odorant receptor, family F, subfamily 115, member 9 [Source:ZFIN;Acc:ZDB-GENE-070806-11]	0.423	4	fat2-201	FAT tumor suppressor homolog 2 (Drosophila) [Source:ZFIN;Acc:ZDB-GENE-111031-1]	0.376	Un_random	gabbr1a-201	gamma-aminobutyric acid (GABA) B receptor, 1a [Source:ZFIN;Acc:ZDB-GENE-030904-5]
Sequ0526TUF
Sequ15378EST3	1.473e-42	scaffold4084	nifk-201	nucleolar protein interacting with the FHA domain of MKI67 [Source:ZFIN;Acc:ZDB-GENE-021231-4]	1.433e-83	9	nifk-001	nucleolar protein interacting with the FHA domain of MKI67 [Source:ZFIN;Acc:ZDB-GENE-021231-4]	1.483e-90	16	nifk-202	nucleolar protein interacting with the FHA domain of MKI67 [Source:ZFIN;Acc:ZDB-GENE-021231-4]	1.25e-94	2	nifk-201	nucleolar protein interacting with the FHA domain of MKI67 [Source:ZFIN;Acc:ZDB-GENE-021231-4]
Sequ20855EST3	4.77e-91	21	cops8-201	COP9 constitutive photomorphogenic homolog subunit 8 (Arabidopsis) [Source:ZFIN;Acc:ZDB-GENE-040426-982]	1.966e-92	9	cops8-001	COP9 constitutive photomorphogenic homolog subunit 8 (Arabidopsis) [Source:ZFIN;Acc:ZDB-GENE-040426-982]	4.43e-98	16	cops8-201	COP9 constitutive photomorphogenic homolog subunit 8 (Arabidopsis) [Source:ZFIN;Acc:ZDB-GENE-040426-982]	2.304e-96	2	cops8-201	COP9 constitutive photomorphogenic homolog subunit 8 (Arabidopsis) [Source:ZFIN;Acc:ZDB-GENE-040426-982]
Sequ42262EST3	0	21	si:dkeyp-117b8.1-201	si:dkeyp-117b8.1 [Source:ZFIN;Acc:ZDB-GENE-060526-361]	0	5	SYMPK-201	symplekin [Source:HGNC Symbol;Acc:22935]	0	16	si:dkeyp-117b8.1-202	si:dkeyp-117b8.1 [Source:ZFIN;Acc:ZDB-GENE-060526-361]	0	2	si:dkeyp-117b8.1-201	si:dkeyp-117b8.1 [Source:ZFIN;Acc:ZDB-GENE-060526-361]
Sequ23354SNP2	1.21	ultracontig188	si:ch1073-288b7.1-202	si:ch1073-288b7.1 [Source:ZFIN;Acc:ZDB-GENE-131125-22]	0.126	24	si:ch73-334d15.2-201	si:ch73-334d15.2 [Source:ZFIN;Acc:ZDB-GENE-091204-158]	0.083	13	CIT (2 of 2)-201	citron (rho-interacting, serine/threonine kinase 21) [Source:HGNC Symbol;Acc:1985]	0.099	12	CIT (3 of 3)-201	citron (rho-interacting, serine/threonine kinase 21) [Source:HGNC Symbol;Acc:1985]
Sequ24334EST3	0	21	bcs1l-201	BCS1-like (yeast) [Source:ZFIN;Acc:ZDB-GENE-040426-938]	0	9	bcs1l-001	BCS1-like (yeast) [Source:ZFIN;Acc:ZDB-GENE-040426-938]	0	16	cyp27a7-205	cytochrome P450, family 27, subfamily A, polypeptide 7 [Source:ZFIN;Acc:ZDB-GENE-081104-519]	0	2	bcs1l-201	BCS1-like (yeast) [Source:ZFIN;Acc:ZDB-GENE-040426-938]
Sequ18849EST3	2.124e-43	ultracontig256	rrp1-201	ribosomal RNA processing 1 homolog (S. cerevisiae) [Source:ZFIN;Acc:ZDB-GENE-030131-9837]	2.43e-17	9	rrp1-201	ribosomal RNA processing 1 homolog (S. cerevisiae) [Source:ZFIN;Acc:ZDB-GENE-030131-9837]	1.482e-49	16	rrp1-202	ribosomal RNA processing 1 homolog (S. cerevisiae) [Source:ZFIN;Acc:ZDB-GENE-030131-9837]	2.46e-23	Un_random	rrp1-201	ribosomal RNA processing 1 homolog (S. cerevisiae) [Source:ZFIN;Acc:ZDB-GENE-030131-9837]
Sequ48779EST3	8.272e-20	ultracontig256	0	Uncharacterized protein [Source:UniProtKB/TrEMBL;Acc:H2N2W1]	4.247e-15	9	ndufv3-002	NADH dehydrogenase (ubiquinone) flavoprotein 3 [Source:ZFIN;Acc:ZDB-GENE-030131-6500]	0.247	2	cilp-201	cartilage intermediate layer protein, nucleotide pyrophosphohydrolase [Source:ZFIN;Acc:ZDB-GENE-050208-76]	1.235e-18	Un_random	NDUFV3-201	Uncharacterized protein [Source:UniProtKB/TrEMBL;Acc:H3C5D1]
Sequ22375EST3	0.294	6	myo9ab-202	myosin IXAb [Source:ZFIN;Acc:ZDB-GENE-080424-6]	0.563	23	PPM1K (2 of 2)-201	protein phosphatase, Mg2+/Mn2+ dependent, 1K [Source:HGNC Symbol;Acc:25415]	0.187	13	riok2-202	RIO kinase 2 (yeast) [Source:ZFIN;Acc:ZDB-GENE-040426-2913]	0.033	2	trrap (1 of 2)-201	transformation/transcription domain-associated protein [Source:ZFIN;Acc:ZDB-GENE-050809-47]
Sequ0671TUF
SQ7	E-value	Chromosome	Gene	Description of gene	E-value	Chromosome	Gene	Description of gene	E-value	Group	Gene	Description of gene	E-value	Chromosome	Gene	Description of gene
Sequ20606EST3	0.396	13	prdm10-201	PR domain containing 10 [Source:ZFIN;Acc:ZDB-GENE-050419-74]	1.319	11	dhrs3b-002	dehydrogenase/reductase (SDR family) member 3b [Source:ZFIN;Acc:ZDB-GENE-041010-172]	1.212	8	atp10a-201	ATPase, class V, type 10A [Source:ZFIN;Acc:ZDB-GENE-101102-1]	0.157	12	ggt1a-201	gamma-glutamyltransferase 1a [Source:ZFIN;Acc:ZDB-GENE-040426-1388]
Sequ07015EST2	1.533e-164	ultracontig221	rnls-201	renalase, FAD-dependent amine oxidase [Source:ZFIN;Acc:ZDB-GENE-040718-351]	2.095e-122	12	rnls-001	renalase, FAD-dependent amine oxidase [Source:ZFIN;Acc:ZDB-GENE-040718-351]					3.177e-135	Un_random	rnls-201	renalase, FAD-dependent amine oxidase [Source:ZFIN;Acc:ZDB-GENE-040718-351]
Sequ54928EST3	0	scaffold884	noc3l-202	nucleolar complex associated 3 homolog (S. cerevisiae) [Source:ZFIN;Acc:ZDB-GENE-030131-9878]	0	12	noc3l-001	nucleolar complex associated 3 homolog (S. cerevisiae) [Source:ZFIN;Acc:ZDB-GENE-030131-9878]	0	5	noc3l-201	nucleolar complex associated 3 homolog (S. cerevisiae) [Source:ZFIN;Acc:ZDB-GENE-030131-9878]	0	Un_random	noc3l-201	nucleolar complex associated 3 homolog (S. cerevisiae) [Source:ZFIN;Acc:ZDB-GENE-030131-9878]
Sequ1041TUF
Sequ48668EST3	3.321e-94	19	nme2a-201	NME/NM23 nucleoside diphosphate kinase 2a [Source:ZFIN;Acc:ZDB-GENE-030131-7656]	3.704e-80	19	nme2b.2-204	NME/NM23 nucleoside diphosphate kinase 2b, tandem duplicate 2 [Source:ZFIN;Acc:ZDB-GENE-000210-33]	6.384e-96		nme2a-201	NME/NM23 nucleoside diphosphate kinase 2a [Source:ZFIN;Acc:ZDB-GENE-030131-7656]	4.029e-92	Un_random	nme2a-201	NME/NM23 nucleoside diphosphate kinase 2a [Source:ZFIN;Acc:ZDB-GENE-030131-7656]
Sequ01113SNP1	1.18	24	lama2-201	laminin, alpha 2 [Source:ZFIN;Acc:ZDB-GENE-060119-1]	0.222	16	nbn-001	nibrin [Source:ZFIN;Acc:ZDB-GENE-041008-35]	1.915	4	adra1bb-201	adrenergic receptor, alpha 1bb [Source:ZFIN;Acc:ZDB-GENE-041114-51]	4.304	2_random	SPOCK2 (2 of 3)-201	sparc/osteonectin, cwcv and kazal-like domains proteoglycan (testican) 2 [Source:HGNC Symbol;Acc:13564]
Sequ15754EST3	2.307e-65	19	mrpl27-201	mitochondrial ribosomal protein L27 [Source:ZFIN;Acc:ZDB-GENE-050522-129]	1.829e-47	12	mrpl27-001	mitochondrial ribosomal protein L27 [Source:ZFIN;Acc:ZDB-GENE-050522-129]	4.122e-70		mrpl27-201	mitochondrial ribosomal protein L27 [Source:ZFIN;Acc:ZDB-GENE-050522-129]	8.493e-49	Un_random	mrpl27-201	mitochondrial ribosomal protein L27 [Source:ZFIN;Acc:ZDB-GENE-050522-129]
Sequ21691SNP2	4.004e-99	scaffold801	zgc:195081-201	zgc:195081 [Source:ZFIN;Acc:ZDB-GENE-081022-180]	1.425e-88	12	OGFOD3-001	2-oxoglutarate and iron-dependent oxygenase domain containing 3 [Source:HGNC Symbol;Acc:26174]	1.825e-159	5	zgc:195081-201	zgc:195081 [Source:ZFIN;Acc:ZDB-GENE-081022-180]	7.334e-06	1	leprel1-202	leprecan-like 1 [Source:ZFIN;Acc:ZDB-GENE-061207-44]
Sequ21258EST3	4.056e-82	scaffold1234	zgc:91940-201	zgc:91940 [Source:ZFIN;Acc:ZDB-GENE-040718-418]	1.282e-84	12	C12H17orf62 (1 of 2)-001	chromosome 17 open reading frame 62 [Source:HGNC Symbol;Acc:28672]	1.3e-94	5	zgc:91940-201	zgc:91940 [Source:ZFIN;Acc:ZDB-GENE-040718-418]	2.228e-91	2	zgc:91940-201	zgc:91940 [Source:ZFIN;Acc:ZDB-GENE-040718-418]
Sequ16566EST3	8.186e-120	scaffold4665	hexdc-201	hexosaminidase (glycosyl hydrolase family 20, catalytic domain) containing [Source:ZFIN;Acc:ZDB-GENE-060929-448]	1.717e-90	12	hexdc-001	hexosaminidase (glycosyl hydrolase family 20, catalytic domain) containing [Source:ZFIN;Acc:ZDB-GENE-060929-448]	2.019e-129	5	hexdc-201	hexosaminidase (glycosyl hydrolase family 20, catalytic domain) containing [Source:ZFIN;Acc:ZDB-GENE-060929-448]	7.794e-128	2	hexdc-201	hexosaminidase (glycosyl hydrolase family 20, catalytic domain) containing [Source:ZFIN;Acc:ZDB-GENE-060929-448]
Sequ15125EST3	2.728e-73	scaffold6243	mrpl38-201	mitochondrial ribosomal protein L38 [Source:ZFIN;Acc:ZDB-GENE-040426-2373]	1.154e-131	12	mrpl38-001	mitochondrial ribosomal protein L38 [Source:ZFIN;Acc:ZDB-GENE-040426-2373]	1.117e-120	5	mrpl38-201	mitochondrial ribosomal protein L38 [Source:ZFIN;Acc:ZDB-GENE-040426-2373]	0.0002101	12	PEBP1-201	Chromosome 12 SCAF14996, whole genome shotgun sequence; Uncharacterized protein [Source:UniProtKB/TrEMBL;Acc:Q4RTW8]
Sequ21258SNP3	4.056e-82	scaffold1234	zgc:91940-201	zgc:91940 [Source:ZFIN;Acc:ZDB-GENE-040718-418]	1.282e-84	12	C12H17orf62 (1 of 2)-001	chromosome 17 open reading frame 62 [Source:HGNC Symbol;Acc:28672]	1.3e-94	5	zgc:91940-201	zgc:91940 [Source:ZFIN;Acc:ZDB-GENE-040718-418]	2.228e-91	2	zgc:91940-201	zgc:91940 [Source:ZFIN;Acc:ZDB-GENE-040718-418]
Sequ21235SNP2	1.029	3	trpm7-201	transient receptor potential cation channel, subfamily M, member 7 [Source:ZFIN;Acc:ZDB-GENE-021115-2]	3.483	19	RPRD1A-201	regulation of nuclear pre-mRNA domain containing 1A [Source:HGNC Symbol;Acc:25560]	0.251	2	muc5f-202	mucin 5f [Source:ZFIN;Acc:ZDB-GENE-110411-240]	1.072	5	trpm7-202	transient receptor potential cation channel, subfamily M, member 7 [Source:ZFIN;Acc:ZDB-GENE-021115-2]
Sequ19970EST3	0.0008777	19	MPRIP (3 of 3)-201	myosin phosphatase Rho interacting protein [Source:HGNC Symbol;Acc:30321]	1.469e-09	12	MPRIP (1 of 4)-201	myosin phosphatase Rho interacting protein [Source:HGNC Symbol;Acc:30321]	6.774e-34		MPRIP (1 of 3)-201	myosin phosphatase Rho interacting protein [Source:HGNC Symbol;Acc:30321]	0.078	16	stim1a-201	stromal interaction molecule 1a [Source:ZFIN;Acc:ZDB-GENE-060503-914]
Sequ44844EST3	1.087e-119	19	si:dkey-16i5.10-201	si:dkey-16i5.10 [Source:ZFIN;Acc:ZDB-GENE-130603-67]	6.32e-101	12	RSL1D1-001	ribosomal L1 domain containing 1 [Source:HGNC Symbol;Acc:24534]	2.659e-114	5	si:dkey-16i5.10-201	si:dkey-16i5.10 [Source:ZFIN;Acc:ZDB-GENE-130603-67]	1.78e-120	2	si:dkey-16i5.10-201	si:dkey-16i5.10 [Source:ZFIN;Acc:ZDB-GENE-130603-67]
Sequ44865EST3	1.407e-71	19	phf5a-201	PHD finger protein 5A [Source:ZFIN;Acc:ZDB-GENE-021219-3]	1.14e-69	12	phf5a-001	PHD finger protein 5A [Source:ZFIN;Acc:ZDB-GENE-021219-3]	5.518e-70	5	phf5a-201	PHD finger protein 5A [Source:ZFIN;Acc:ZDB-GENE-021219-3]	2.534e-70	2	phf5a-201	PHD finger protein 5A [Source:ZFIN;Acc:ZDB-GENE-021219-3]
Sequ48726EST3	0.862	13	phldb1b-201	pleckstrin homology-like domain, family B, member 1b [Source:ZFIN;Acc:ZDB-GENE-121114-8]	0.126	23	plod3-201	procollagen-lysine, 2-oxoglutarate 5-dioxygenase 3 [Source:ZFIN;Acc:ZDB-GENE-021031-4]	0.742	19	trhr2-201	thyrotropin releasing hormone receptor 2 [Source:ZFIN;Acc:ZDB-GENE-050419-193]	0.25	15	wu:fc66f06-201	wu:fc66f06 [Source:ZFIN;Acc:ZDB-GENE-031118-196]
Sequ28254EST2	1.591e-86	19	si:ch73-139e5.3-201	si:ch73-139e5.3 [Source:ZFIN;Acc:ZDB-GENE-130531-80]	6.69e-119	12	KCTD17-001	potassium channel tetramerization domain containing 17 [Source:HGNC Symbol;Acc:25705]	2.102e-123	5	si:ch73-139e5.3-201	si:ch73-139e5.3 [Source:ZFIN;Acc:ZDB-GENE-130531-80]	2.055e-122	2	si:ch73-139e5.3-201	si:ch73-139e5.3 [Source:ZFIN;Acc:ZDB-GENE-130531-80]
Sequ21748SNP2	0.273	5	si:dkey-19e4.5-201	si:dkey-19e4.5 [Source:ZFIN;Acc:ZDB-GENE-030131-1852]	0.053	11	C11H12orf10-201	chromosome 12 open reading frame 10 [Source:HGNC Symbol;Acc:17590]	0.487	12	bcas2-202	breast carcinoma amplified sequence 2 [Source:ZFIN;Acc:ZDB-GENE-030408-5]	0.293	14	kif26bb-202	kinesin family member 26Bb [Source:ZFIN;Acc:ZDB-GENE-041001-188]
Sequ47785EST3	9.182e-56	19	0	Uncharacterized protein [Source:UniProtKB/TrEMBL;Acc:H2LD48]	6.492e-134	12	zdhhc4-001	zinc finger, DHHC-type containing 4 [Source:ZFIN;Acc:ZDB-GENE-030131-9031]	6.332e-163	5	zdhhc4-201	zinc finger, DHHC-type containing 4 [Source:ZFIN;Acc:ZDB-GENE-030131-9031]	3.281e-165	2	ZDHHC4-201	Chromosome 2 SCAF14738, whole genome shotgun sequence.; Uncharacterized protein [Source:UniProtKB/TrEMBL;Acc:Q4S4G0]
Sequ20513EST3	0.181	5	il17rd-201	interleukin 17 receptor D [Source:ZFIN;Acc:ZDB-GENE-020320-5]	0.233	8	nfic-201	nuclear factor I/C [Source:ZFIN;Acc:ZDB-GENE-080305-2]	3.752	10	0	0	4.841e-83	Un_random	gpatch4-201	G patch domain containing 4 [Source:ZFIN;Acc:ZDB-GENE-041008-158]
Sequ42767EST3	0.077	14	rbm27-201	RNA binding motif protein 27 [Source:ZFIN;Acc:ZDB-GENE-110411-31]	1.005e-10	12	si:dkey-21c1.1-001	si:dkey-21c1.1 [Source:ZFIN;Acc:ZDB-GENE-130603-45]	0.03	4	med19a-201	mediator complex subunit 19a [Source:ZFIN;Acc:ZDB-GENE-060929-232]	0.067	11	slc41a1-201	solute carrier family 41, member 1 [Source:ZFIN;Acc:ZDB-GENE-030131-4700]
Sequ20098EST3	0.025	16	zgc:158689-201	zgc:158689 [Source:ZFIN;Acc:ZDB-GENE-070112-1902]	6.227e-30	12	C12H17orf89-001	chromosome 17 open reading frame 89 [Source:HGNC Symbol;Acc:33551]	0.148	5	polr3a-202	polymerase (RNA) III (DNA directed) polypeptide A [Source:ZFIN;Acc:ZDB-GENE-050208-103]	0.036	1	med12-201	mediator of RNA polymerase II transcription, subunit 12 homolog [Source:ZFIN;Acc:ZDB-GENE-060125-1]
Sequ12242EST3	2.471e-157	19	luc7l-201	LUC7-like (S. cerevisiae) [Source:ZFIN;Acc:ZDB-GENE-040625-111]	2.663e-145	24	luc7l-001	LUC7-like (S. cerevisiae) [Source:ZFIN;Acc:ZDB-GENE-040625-111]	4.078e-155	5	luc7l-202	LUC7-like (S. cerevisiae) [Source:ZFIN;Acc:ZDB-GENE-040625-111]	4.323e-138	2	luc7l-201	LUC7-like (S. cerevisiae) [Source:ZFIN;Acc:ZDB-GENE-040625-111]
Sequ28147EST2	3.675e-119	19	ATP6V0C (1 of 2)-201	ATPase, H+ transporting, lysosomal 16kDa, V0 subunit c [Source:HGNC Symbol;Acc:855]	3.197e-74	24	atp6v0cb-001	ATPase, H+ transporting, lysosomal, V0 subunit c, b [Source:ZFIN;Acc:ZDB-GENE-030131-4127]	2.263e-142	5	ATP6V0C (1 of 2)-201	ATPase, H+ transporting, lysosomal 16kDa, V0 subunit c [Source:HGNC Symbol;Acc:855]	1.499e-85	2	ATP6V0C (2 of 2)-201	ATPase, H+ transporting, lysosomal 16kDa, V0 subunit c [Source:HGNC Symbol;Acc:855]
Sequ28147SNP2	3.675e-119	19	ATP6V0C (1 of 2)-201	ATPase, H+ transporting, lysosomal 16kDa, V0 subunit c [Source:HGNC Symbol;Acc:855]	3.197e-74	24	atp6v0cb-001	ATPase, H+ transporting, lysosomal, V0 subunit c, b [Source:ZFIN;Acc:ZDB-GENE-030131-4127]	2.263e-142	5	ATP6V0C (1 of 2)-201	ATPase, H+ transporting, lysosomal 16kDa, V0 subunit c [Source:HGNC Symbol;Acc:855]	1.499e-85	2	ATP6V0C (2 of 2)-201	ATPase, H+ transporting, lysosomal 16kDa, V0 subunit c [Source:HGNC Symbol;Acc:855]
Sequ0825TUF
Sequ56357EST3	0.131	18	CAAP1-201	caspase activity and apoptosis inhibitor 1 [Source:HGNC Symbol;Acc:25834]	0.002464	12	MTR-201	5-methyltetrahydrofolate-homocysteine methyltransferase [Source:HGNC Symbol;Acc:7468]	0.431		GAS7 (1 of 2)-202	growth arrest-specific 7 [Source:HGNC Symbol;Acc:4169]	0.122	2	im:6909388 (1 of 2)-201	im:6909388 [Source:ZFIN;Acc:ZDB-GENE-041008-22]
Sequ06823EST2	0	19	eif3c-201	eukaryotic translation initiation factor 3, subunit C [Source:ZFIN;Acc:ZDB-GENE-030131-6166]	0	12	eif3c-001	eukaryotic translation initiation factor 3, subunit C [Source:ZFIN;Acc:ZDB-GENE-030131-6166]	0	5	eif3c-201	eukaryotic translation initiation factor 3, subunit C [Source:ZFIN;Acc:ZDB-GENE-030131-6166]	0	15	eif3c-201	eukaryotic translation initiation factor 3, subunit C [Source:ZFIN;Acc:ZDB-GENE-030131-6166]
Sequ06489EST2	0	19	pelo-201	pelota homolog (Drosophila) [Source:ZFIN;Acc:ZDB-GENE-040426-1074]	0	12	pelo-001	pelota homolog (Drosophila) [Source:ZFIN;Acc:ZDB-GENE-040426-1074]	0	5	pelo-202	pelota homolog (Drosophila) [Source:ZFIN;Acc:ZDB-GENE-040426-1074]	0	2	PELO-201	Chromosome 2 SCAF15106, whole genome shotgun sequence.; Uncharacterized protein [Source:UniProtKB/TrEMBL;Acc:Q4RG23]
Sequ43491EST3	2.513e-89	19	pagr1-201	PAXIP1 associated glutamate-rich protein 1 [Source:ZFIN;Acc:ZDB-GENE-030131-4801]	2.194e-64	12	pagr1-002	PAXIP1 associated glutamate-rich protein 1 [Source:ZFIN;Acc:ZDB-GENE-030131-4801]	1.201e-88	5	pagr1-201	PAXIP1 associated glutamate-rich protein 1 [Source:ZFIN;Acc:ZDB-GENE-030131-4801]	4.459e-93	2	pagr1-201	PAXIP1 associated glutamate-rich protein 1 [Source:ZFIN;Acc:ZDB-GENE-030131-4801]
Sequ21189EST3	1.063e-100	19	0	Uncharacterized protein [Source:UniProtKB/TrEMBL;Acc:H2LME1]	5.536e-80	3	zgc:153733-001	zgc:153733 [Source:ZFIN;Acc:ZDB-GENE-060825-273]	3.837e-74	5	0	0	7.224e-87	2	0	Uncharacterized protein [Source:UniProtKB/TrEMBL;Acc:H3C5R0]
Sequ00005SNP1	0.875	14	zgc:171684-201	zgc:171684 [Source:ZFIN;Acc:ZDB-GENE-070928-20]	1.353	5			0.376	5	cabp5a-201	calcium binding protein 5a [Source:ZFIN;Acc:ZDB-GENE-040426-1655]	0.513	17	PLCB1 (1 of 2)-201	phospholipase C, beta 1 (phosphoinositide-specific) [Source:HGNC Symbol;Acc:15917]
Sequ09293SNP2	6.776e-112	19	crygmx-202	crystallin, gamma MX [Source:ZFIN;Acc:ZDB-GENE-030131-7732]	3.55e-95	12	crygmx-201	crystallin, gamma MX [Source:ZFIN;Acc:ZDB-GENE-030131-7732]	4.452e-111	5	crygmx-201	crystallin, gamma MX [Source:ZFIN;Acc:ZDB-GENE-030131-7732]	7.339e-122	2_random	crygmx-201	crystallin, gamma MX [Source:ZFIN;Acc:ZDB-GENE-030131-7732]
Sequ13969EST3	0	16	fkbp10b-201	FK506 binding protein 10b [Source:ZFIN;Acc:ZDB-GENE-030131-3101]	0	12	fkbp10b-001	FK506 binding protein 10b [Source:ZFIN;Acc:ZDB-GENE-030131-3101]	0	5	fkbp10b-201	FK506 binding protein 10b [Source:ZFIN;Acc:ZDB-GENE-030131-3101]	0	2_random	fkbp10b-201	FK506 binding protein 10b [Source:ZFIN;Acc:ZDB-GENE-030131-3101]
Sequ11493EST3	1.72e-26	16	DNAJC7 (2 of 2)-201	DnaJ (Hsp40) homolog, subfamily C, member 7 [Source:HGNC Symbol;Acc:12392]	5.53e-17	3	dnajc7-001	DnaJ (Hsp40) homolog, subfamily C, member 7 [Source:ZFIN;Acc:ZDB-GENE-040426-2483]	5.654e-21	5	DNAJC7 (1 of 2)-201	DnaJ (Hsp40) homolog, subfamily C, member 7 [Source:HGNC Symbol;Acc:12392]	2.651e-20	2_random	DNAJC7 (1 of 2)-201	DnaJ (Hsp40) homolog, subfamily C, member 7 [Source:HGNC Symbol;Acc:12392]
Sequ43757EST3	1.862e-95	19	VCL (1 of 2)-202	vinculin [Source:HGNC Symbol;Acc:12665]	8.74e-95	13	vcla-201	vinculin a [Source:ZFIN;Acc:ZDB-GENE-050506-61]	2.226e-95	5	VCL (1 of 2)-202	vinculin [Source:HGNC Symbol;Acc:12665]	3.963e-96	2_random	VCL (1 of 2)-202	vinculin [Source:HGNC Symbol;Acc:12665]
Sequ28416EST3	0.412	8	colgalt1-201	collagen beta(1-O)galactosyltransferase 1 [Source:ZFIN;Acc:ZDB-GENE-070720-6]	0.621	3	pih1d1-004	PIH1 domain containing 1 [Source:ZFIN;Acc:ZDB-GENE-050309-147]	1.36	7	c2cd2l-202	c2cd2-like [Source:ZFIN;Acc:ZDB-GENE-041019-1]	0.244	5	KCNG4 (1 of 2)-201	potassium voltage-gated channel, subfamily G, member 4 [Source:HGNC Symbol;Acc:19697]
Sequ12349EST3	5.803e-153	scaffold402	tbcc-201	tubulin folding cofactor C [Source:ZFIN;Acc:ZDB-GENE-041008-103]	1.717e-122	12	tbcc-001	tubulin folding cofactor C [Source:ZFIN;Acc:ZDB-GENE-041008-103]	4.498e-159	5	tbcc-201	tubulin folding cofactor C [Source:ZFIN;Acc:ZDB-GENE-041008-103]	1.602e-156	6	tbcc-201	tubulin folding cofactor C [Source:ZFIN;Acc:ZDB-GENE-041008-103]
Sequ04627EST3	0.054	7	acvrl1-201	activin A receptor type II-like 1 [Source:ZFIN;Acc:ZDB-GENE-021003-1]	7.217e-131	12	tmem101-201	transmembrane protein 101 [Source:ZFIN;Acc:ZDB-GENE-121214-289]	1.3e-149	5	tmem101-201	transmembrane protein 101 [Source:ZFIN;Acc:ZDB-GENE-121214-289]	2.54e-140	2	TMEM101-201	Chromosome 2 SCAF14976, whole genome shotgun sequence.; Uncharacterized protein [Source:UniProtKB/TrEMBL;Acc:Q4RYG2]
Sequ56042EST3	1.331	3	usp47-201	ubiquitin specific peptidase 47 [Source:ZFIN;Acc:ZDB-GENE-070719-7]	0.73	6	mtx2-001	metaxin 2 [Source:ZFIN;Acc:ZDB-GENE-021210-2]	0.697	17	si:dkey-91f15.6-201	si:dkey-91f15.6 [Source:ZFIN;Acc:ZDB-GENE-030131-4591]	2.036	Un_random	nppa-201	natriuretic peptide precursor A [Source:ZFIN;Acc:ZDB-GENE-030131-95]
Sequ13429SNP3	0	19	0	Uncharacterized protein [Source:UniProtKB/TrEMBL;Acc:H2M8Z8]	0	12	dhx8-001	DEAH (Asp-Glu-Ala-His) box polypeptide 8 [Source:ZFIN;Acc:ZDB-GENE-050809-39]	0	5	DHX8 (1 of 2)-201	DEAH (Asp-Glu-Ala-His) box polypeptide 8 [Source:HGNC Symbol;Acc:2749]	0	Un_random	dhx8-201	DEAH (Asp-Glu-Ala-His) box polypeptide 8 [Source:ZFIN;Acc:ZDB-GENE-050809-39]
Sequ44487EST3	3.586e-168	19	etv4-201	ets variant gene 4 [Source:ZFIN;Acc:ZDB-GENE-990415-71]	7.76e-173	12	etv4-001	ets variant gene 4 [Source:ZFIN;Acc:ZDB-GENE-990415-71]	1.818e-169	5	etv4-201	ets variant gene 4 [Source:ZFIN;Acc:ZDB-GENE-990415-71]	8.421e-170	2	etv4-201	ets variant gene 4 [Source:ZFIN;Acc:ZDB-GENE-990415-71]
Sequ12861EST3	1.892e-170	ultracontig231	psme3-201	proteasome activator subunit 3 [Source:ZFIN;Acc:ZDB-GENE-991110-19]	1.868e-155	12	psme3-001	proteasome activator subunit 3 [Source:ZFIN;Acc:ZDB-GENE-991110-19]	2.147e-166	5	psme3-201	proteasome activator subunit 3 [Source:ZFIN;Acc:ZDB-GENE-991110-19]	2.787e-171	2	PSME3-201	Chromosome 2 SCAF14976, whole genome shotgun sequence; Uncharacterized protein [Source:UniProtKB/TrEMBL;Acc:Q4RYJ6]
Sequ11446EST3	1.097e-43	19	coa3-201	cytochrome C oxidase assembly factor 3 [Source:ZFIN;Acc:ZDB-GENE-060810-187]	1.451e-35	12	coa3-201	cytochrome C oxidase assembly factor 3 [Source:ZFIN;Acc:ZDB-GENE-060810-187]	5.966e-18	5	CNTD1-201	cyclin N-terminal domain containing 1 [Source:HGNC Symbol;Acc:26847]	7.099e-10	2	CNTD1-201	cyclin N-terminal domain containing 1 [Source:HGNC Symbol;Acc:26847]
Sequ12349SNP3	5.803e-153	scaffold402	tbcc-201	tubulin folding cofactor C [Source:ZFIN;Acc:ZDB-GENE-041008-103]	1.717e-122	12	tbcc-001	tubulin folding cofactor C [Source:ZFIN;Acc:ZDB-GENE-041008-103]	4.498e-159	5	tbcc-201	tubulin folding cofactor C [Source:ZFIN;Acc:ZDB-GENE-041008-103]	1.602e-156	6	tbcc-201	tubulin folding cofactor C [Source:ZFIN;Acc:ZDB-GENE-041008-103]
Sequ06907SNP2	0.348	5	slc6a14-201	solute carrier family 6 (amino acid transporter), member 14 [Source:ZFIN;Acc:ZDB-GENE-130411-2]	0.333	23	erbb3b-202	v-erb-b2 erythroblastic leukemia viral oncogene homolog 3b [Source:ZFIN;Acc:ZDB-GENE-050107-1]	0.304	12	plch2a-201	phospholipase C, eta 2a [Source:ZFIN;Acc:ZDB-GENE-030131-6367]	1.774	20	plscr3b-201	phospholipid scramblase 3b [Source:ZFIN;Acc:ZDB-GENE-040426-2517]
Sequ19093EST3	8.545e-66	14	TYR (1 of 2)-201	tyrosinase [Source:HGNC Symbol;Acc:12442]	1.543e-74	15	tyr-202	tyrosinase [Source:ZFIN;Acc:ZDB-GENE-991026-3]	1.3e-58	1	tyr-201	tyrosinase [Source:ZFIN;Acc:ZDB-GENE-991026-3]	2.378e-64	7	TYR (2 of 2)-201	tyrosinase [Source:HGNC Symbol;Acc:12442]
Sequ11639EST3	0.215	14	zgc:162320-201	zgc:162320 [Source:ZFIN;Acc:ZDB-GENE-070424-68]	3.07e-84	12	armc7-001	armadillo repeat containing 7 [Source:ZFIN;Acc:ZDB-GENE-060929-288]	3.114e-97	5	armc7-201	armadillo repeat containing 7 [Source:ZFIN;Acc:ZDB-GENE-060929-288]	2.605e-107	2	armc7-201	armadillo repeat containing 7 [Source:ZFIN;Acc:ZDB-GENE-060929-288]
Sequ14368EST3	0.922	14	wnt11r-201	wingless-type MMTV integration site family, member 11, related [Source:ZFIN;Acc:ZDB-GENE-980526-249]	0.884	9	slc38a11-202	solute carrier family 38, member 11 [Source:ZFIN;Acc:ZDB-GENE-050417-122]	0.016	5	chuk-201	conserved helix-loop-helix ubiquitous kinase [Source:ZFIN;Acc:ZDB-GENE-040426-1069]	0.004342	Un_random	prrc1 (2 of 2)-201	proline-rich coiled-coil 1 [Source:ZFIN;Acc:ZDB-GENE-041024-9]
Sequ19035EST3	0.534	17	stk17a-202	serine/threonine kinase 17a [Source:ZFIN;Acc:ZDB-GENE-030131-5556]	2.51	12	slc16a3-201	solute carrier family 16 (monocarboxylic acid transporters), member 3 [Source:ZFIN;Acc:ZDB-GENE-030131-5487]	5.304e-15	5	0	0	2.722	Un_random	fbxo7-201	F-box protein 7 [Source:ZFIN;Acc:ZDB-GENE-050913-68]
Sequ24111EST3	1.186e-72	19	0	Uncharacterized protein [Source:UniProtKB/TrEMBL;Acc:H2MG44]	1.226e-57	3	apnl-201	actinoporin-like protein [Source:ZFIN;Acc:ZDB-GENE-030131-8907]	1.215e-78	11	0	0	5.575e-95	2	0	Chromosome 2 SCAF14705, whole genome shotgun sequence; Uncharacterized protein [Source:UniProtKB/TrEMBL;Acc:Q4S8J6]
Sequ19658EST3	3.675e-64	ultracontig221	chmp6b-203	chromatin modifying protein 6b [Source:ZFIN;Acc:ZDB-GENE-040924-2]	3.127e-59	12	chmp6b-201	chromatin modifying protein 6b [Source:ZFIN;Acc:ZDB-GENE-040924-2]	6.83e-68		chmp6b-201	chromatin modifying protein 6b [Source:ZFIN;Acc:ZDB-GENE-040924-2]	1.303e-66	2	chmp6b-201	chromatin modifying protein 6b [Source:ZFIN;Acc:ZDB-GENE-040924-2]
Sequ15558EST3	1.079e-43	19	si:rp71-19m20.1-201	si:rp71-19m20.1 [Source:ZFIN;Acc:ZDB-GENE-030131-3509]	9.198e-34	12	C12H10orf88-001	chromosome 10 open reading frame 88 [Source:HGNC Symbol;Acc:25822]	4.29e-90		si:rp71-19m20.1-201	si:rp71-19m20.1 [Source:ZFIN;Acc:ZDB-GENE-030131-3509]	0.067	Un_random	dennd6b-202	DENN/MADD domain containing 6B [Source:ZFIN;Acc:ZDB-GENE-030131-9382]
Sequ00662SNP1	0.738	19	0	Uncharacterized protein [Source:UniProtKB/TrEMBL;Acc:H2LI48]	0.505	11	diaph3-201	diaphanous homolog 3 (Drosophila) [Source:ZFIN;Acc:ZDB-GENE-040801-144]	0.342	4	TRIM35 (28 of 28)-202	tripartite motif containing 35 [Source:HGNC Symbol;Acc:16285]	7.096	Un_random	dhodh-201	dihydroorotate dehydrogenase [Source:ZFIN;Acc:ZDB-GENE-030131-3157]
Sequ43584EST3	7.159e-126	19	cox11-201	COX11 cytochrome c oxidase assembly homolog (yeast) [Source:ZFIN;Acc:ZDB-GENE-050506-82]	2.935e-126	12	cox11-001	COX11 cytochrome c oxidase assembly homolog (yeast) [Source:ZFIN;Acc:ZDB-GENE-050506-82]	3.842e-135	5	cox11-201	COX11 cytochrome c oxidase assembly homolog (yeast) [Source:ZFIN;Acc:ZDB-GENE-050506-82]	1.132e-129	2	cox11-201	COX11 cytochrome c oxidase assembly homolog (yeast) [Source:ZFIN;Acc:ZDB-GENE-050506-82]
Sequ36821EST3	1.676e-28	19	tfam-201	transcription factor A, mitochondrial [Source:ZFIN;Acc:ZDB-GENE-061013-552]	7.405e-71	12	tfam-001	transcription factor A, mitochondrial [Source:ZFIN;Acc:ZDB-GENE-061013-552]	1.065e-110		tfam-202	transcription factor A, mitochondrial [Source:ZFIN;Acc:ZDB-GENE-061013-552]	2.411e-54	Un_random	tfam-201	transcription factor A, mitochondrial [Source:ZFIN;Acc:ZDB-GENE-061013-552]
Sequ20397SNP2	0.236	14	rrm1 (2 of 2)-201	ribonucleotide reductase M1 polypeptide [Source:ZFIN;Acc:ZDB-GENE-990415-247]	0.02	22	irf6-201	interferon regulatory factor 6 [Source:ZFIN;Acc:ZDB-GENE-040426-1137]	0.285	3	ubxn7-201	UBX domain protein 7 [Source:ZFIN;Acc:ZDB-GENE-040704-8]	0.638	7	trim3b-201	tripartite motif-containing 3b [Source:ZFIN;Acc:ZDB-GENE-070112-1132]
Sequ0382BAC
SQ8	E-value	Chromosome	Gene	Description of gene	E-value	Chromosome	Gene	Description of gene	E-value	Group	Gene	Description of gene	E-value	Chromosome	Gene	Description of gene
Sequ28622SNP2	2.024e-07	1	mdha-201	Oryzias latipes cytosolic malate dehydrogenase A (mdha), mRNA. [Source:RefSeq mRNA;Acc:NM_001163134]	2.256e-07	17			7.705e-26		MDH1 (1 of 2)-201	malate dehydrogenase 1, NAD (soluble) [Source:HGNC Symbol;Acc:6970]	1.24e-11	17	MDH1 (2 of 2)-201	malate dehydrogenase 1, NAD (soluble) [Source:HGNC Symbol;Acc:6970]
Sequ28458EST2	1.874e-127	15	crls1-201	cardiolipin synthase 1 [Source:ZFIN;Acc:ZDB-GENE-040426-2519]	7.051e-107	17	crls1-001	cardiolipin synthase 1 [Source:ZFIN;Acc:ZDB-GENE-040426-2519]	8.324e-123	6	crls1-201	cardiolipin synthase 1 [Source:ZFIN;Acc:ZDB-GENE-040426-2519]	1.72e-165	17	crls1-201	cardiolipin synthase 1 [Source:ZFIN;Acc:ZDB-GENE-040426-2519]
Sequ0431TUF
Sequ36033EST3	2.299e-166	15	yipf3-201	Yip1 domain family, member 3 [Source:ZFIN;Acc:ZDB-GENE-030131-6443]	3.277e-178	13	yipf3-001	Yip1 domain family, member 3 [Source:ZFIN;Acc:ZDB-GENE-030131-6443]	0	6	yipf3-201	Yip1 domain family, member 3 [Source:ZFIN;Acc:ZDB-GENE-030131-6443]	0	17	yipf3-201	Yip1 domain family, member 3 [Source:ZFIN;Acc:ZDB-GENE-030131-6443]
Sequ15694EST2	2.226e-137	15	yipf3-201	Yip1 domain family, member 3 [Source:ZFIN;Acc:ZDB-GENE-030131-6443]	1.347e-132	13	yipf3-001	Yip1 domain family, member 3 [Source:ZFIN;Acc:ZDB-GENE-030131-6443]	1.379e-147	6	yipf3-201	Yip1 domain family, member 3 [Source:ZFIN;Acc:ZDB-GENE-030131-6443]	1.096e-146	17	yipf3-201	Yip1 domain family, member 3 [Source:ZFIN;Acc:ZDB-GENE-030131-6443]
Sequ56324EST3	0.456	21	zgc:123096-201	zgc:123096 [Source:ZFIN;Acc:ZDB-GENE-050506-22]	0.314	4	foxm1-201	forkhead box M1 [Source:ZFIN;Acc:ZDB-GENE-040426-1275]	2.649	12	celsr3-201	cadherin, EGF LAG seven-pass G-type receptor 3 [Source:ZFIN;Acc:ZDB-GENE-070122-3]	2.25	Un_random	NPTX1 (1 of 4)-201	neuronal pentraxin I [Source:HGNC Symbol;Acc:7952]
Sequ22662EST3	7.09e-45	15	sncga-201	synuclein, gamma a [Source:ZFIN;Acc:ZDB-GENE-050417-18]	3.225e-34	12	sncgb-201	synuclein, gamma b (breast cancer-specific protein 1) [Source:ZFIN;Acc:ZDB-GENE-050522-235]	4.74e-42		0	0	2.044e-41	Un_random	sncga-202	synuclein, gamma a [Source:ZFIN;Acc:ZDB-GENE-050417-18]
Sequ17114EST3	1.122e-112	15	gins1-203	GINS complex subunit 1 (Psf1 homolog) [Source:ZFIN;Acc:ZDB-GENE-041010-184]	1.615e-117	13	gins1-201	GINS complex subunit 1 (Psf1 homolog) [Source:ZFIN;Acc:ZDB-GENE-041010-184]	1.306e-123	6	gins1-201	GINS complex subunit 1 (Psf1 homolog) [Source:ZFIN;Acc:ZDB-GENE-041010-184]	2.337e-116	17	GINS1-201	Chromosome 17 SCAF14760, whole genome shotgun sequence.; Uncharacterized protein [Source:UniProtKB/TrEMBL;Acc:Q4S2N7]
Sequ20094EST3	0.011	15	col19a1-201	collagen, type XIX, alpha 1 [Source:ZFIN;Acc:ZDB-GENE-090312-196]	1.469e-25	12	cox7a3-001	cytochrome c oxidase subunit VIIa polypeptide 3 [Source:ZFIN;Acc:ZDB-GENE-030131-7691]	2.799e-33	5	cox7a3-201	cytochrome c oxidase subunit VIIa polypeptide 3 [Source:ZFIN;Acc:ZDB-GENE-030131-7691]	4.466e-33	2	COX7A2L-201	Uncharacterized protein [Source:UniProtKB/TrEMBL;Acc:H3CD77]
Sequ44026EST3	1.34e-153	15	20BHSD-201	Oryzias latipes 20-beta-hydroxysteroid dehydrogenase (hsd20b), mRNA. [Source:RefSeq mRNA;Acc:NM_001137588]	1.187e-136	1	cbr1-001	carbonyl reductase 1 [Source:ZFIN;Acc:ZDB-GENE-030902-2]	2.592e-159	6	cbr1-201	carbonyl reductase 1 [Source:ZFIN;Acc:ZDB-GENE-030902-2]	3.918e-154	17	CBR3-201	Chromosome 17 SCAF14597, whole genome shotgun sequence.; Uncharacterized protein [Source:UniProtKB/TrEMBL;Acc:Q4SG74]
Sequ16779SNP3	0	scaffold894	cdc5l-202	CDC5 cell division cycle 5-like (S. pombe) [Source:ZFIN;Acc:ZDB-GENE-040426-821]	7.54e-150	17	cdc5l-001	CDC5 cell division cycle 5-like (S. pombe) [Source:ZFIN;Acc:ZDB-GENE-040426-821]	0	6	cdc5l-201	CDC5 cell division cycle 5-like (S. pombe) [Source:ZFIN;Acc:ZDB-GENE-040426-821]	0	17	cdc5l-201	CDC5 cell division cycle 5-like (S. pombe) [Source:ZFIN;Acc:ZDB-GENE-040426-821]
Sequ16197EST3	6.202e-64	scaffold927	0	Uncharacterized protein [Source:UniProtKB/TrEMBL;Acc:H2MWH8]	3.401e-65	6	cycsb-001	cytochrome c, somatic b [Source:ZFIN;Acc:ZDB-GENE-040625-38]	1.755e-80	6	0	0	1.811e-65	17	CYC-201	Cytochrome c [Source:UniProtKB/Swiss-Prot;Acc:Q4SG99]
Sequ12653SNP3	1.059e-146	scaffold927	zc3h15-201	zinc finger CCCH-type containing 15 [Source:ZFIN;Acc:ZDB-GENE-030131-6239]	1.221e-133	9	zc3h15-001	zinc finger CCCH-type containing 15 [Source:ZFIN;Acc:ZDB-GENE-030131-6239]	3.843e-175	6	zc3h15-201	zinc finger CCCH-type containing 15 [Source:ZFIN;Acc:ZDB-GENE-030131-6239]	1.233e-147	17	ZC3H15-201	Chromosome 17 SCAF14597, whole genome shotgun sequence.; Uncharacterized protein [Source:UniProtKB/TrEMBL;Acc:Q4SG97]
Sequ00889SNP1	1.46	15	abcc2-201	ATP-binding cassette, sub-family C (CFTR/MRP), member 2 [Source:ZFIN;Acc:ZDB-GENE-040426-1523]	3.067	10	cldn5b-201	claudin 5b [Source:ZFIN;Acc:ZDB-GENE-041010-140]	1.514	4	PARP11-202	poly (ADP-ribose) polymerase family, member 11 [Source:HGNC Symbol;Acc:1186]	0.373	7	NOP16-201	Nucleolar protein 16 [Source:UniProtKB/Swiss-Prot;Acc:Q4SQ06]
Sequ12653EST3	1.059e-146	scaffold927	zc3h15-201	zinc finger CCCH-type containing 15 [Source:ZFIN;Acc:ZDB-GENE-030131-6239]	1.221e-133	9	zc3h15-001	zinc finger CCCH-type containing 15 [Source:ZFIN;Acc:ZDB-GENE-030131-6239]	3.843e-175	6	zc3h15-201	zinc finger CCCH-type containing 15 [Source:ZFIN;Acc:ZDB-GENE-030131-6239]	1.233e-147	17	ZC3H15-201	Chromosome 17 SCAF14597, whole genome shotgun sequence.; Uncharacterized protein [Source:UniProtKB/TrEMBL;Acc:Q4SG97]
Sequ13696EST3	1.61e-35	scaffold212	zgc:73185-201	zgc:73185 [Source:ZFIN;Acc:ZDB-GENE-040426-1965]	3.918e-91	7	fam96b-201	family with sequence similarity 96, member B [Source:ZFIN;Acc:ZDB-GENE-040718-148]	7.808e-83	6	fam96b-201	family with sequence similarity 96, member B [Source:ZFIN;Acc:ZDB-GENE-040718-148]	3.925e-94	17	fam96b-201	family with sequence similarity 96, member B [Source:ZFIN;Acc:ZDB-GENE-040718-148]
Sequ17632EST3	0	15	MDHB-201	Oryzias latipes cytosolic malate dehydrogenase B (mdhb), mRNA. [Source:RefSeq mRNA;Acc:NM_001104836]	0	1	mdh1aa-001	malate dehydrogenase 1Aa, NAD (soluble) [Source:ZFIN;Acc:ZDB-GENE-040204-1]	0		MDH1 (1 of 2)-202	malate dehydrogenase 1, NAD (soluble) [Source:HGNC Symbol;Acc:6970]	0	Un_random	mdh1aa-201	malate dehydrogenase 1Aa, NAD (soluble) [Source:ZFIN;Acc:ZDB-GENE-040204-1]
Sequ55497EST3	0.122	20	0	Uncharacterized protein [Source:UniProtKB/TrEMBL;Acc:H2M9Q3]	0.221	16	shc1-001	SHC (Src homology 2 domain containing) transforming protein 1 [Source:ZFIN;Acc:ZDB-GENE-030131-2538]	0.982	13	inpp5e-201	inositol polyphosphate-5-phosphatase [Source:ZFIN;Acc:ZDB-GENE-050809-23]	1.614	Un_random	inpp5e-201	inositol polyphosphate-5-phosphatase [Source:ZFIN;Acc:ZDB-GENE-050809-23]
Sequ42725EST3	1.06e-161	15	actr2a-201	ARP2 actin-related protein 2a homolog (yeast) [Source:ZFIN;Acc:ZDB-GENE-040426-2894]	7.407e-162	13	actr2b-001	ARP2 actin-related protein 2b homolog (yeast) [Source:ZFIN;Acc:ZDB-GENE-050410-4]	3.686e-157		actr2a (1 of 2)-201	ARP2 actin-related protein 2a homolog (yeast) [Source:ZFIN;Acc:ZDB-GENE-040426-2894]	7.422e-161	17	actr2a-201	ARP2 actin-related protein 2a homolog (yeast) [Source:ZFIN;Acc:ZDB-GENE-040426-2894]
Sequ18706EST3	3.86e-122	15	pno1-201	Oryzias latipes partner of Nob1 (pno1), mRNA. [Source:RefSeq mRNA;Acc:NM_001104783]	9.132e-112	13	pno1-001	partner of NOB1 homolog (S. cerevisiae) [Source:ZFIN;Acc:ZDB-GENE-040426-1419]	2.572e-124	6	pno1-201	partner of NOB1 homolog (S. cerevisiae) [Source:ZFIN;Acc:ZDB-GENE-040426-1419]	7.555e-134	17	PNO1-201	Chromosome 17 SCAF14597, whole genome shotgun sequence.; Uncharacterized protein [Source:UniProtKB/TrEMBL;Acc:Q4SGE5]
Sequ20930EST2	0	15	lrpprc-201	leucine-rich PPR-motif containing [Source:ZFIN;Acc:ZDB-GENE-030131-7887]	6.813e-139	13	lrpprc-001	leucine-rich PPR-motif containing [Source:ZFIN;Acc:ZDB-GENE-030131-7887]	0	6	lrpprc-201	leucine-rich PPR-motif containing [Source:ZFIN;Acc:ZDB-GENE-030131-7887]	1.594e-168	17	lrpprc-201	leucine-rich PPR-motif containing [Source:ZFIN;Acc:ZDB-GENE-030131-7887]
Sequ06880SNP2	3.011e-82	15	adss-201	adenylosuccinate synthase [Source:ZFIN;Acc:ZDB-GENE-050417-337]	5.461e-78	13	adss-001	adenylosuccinate synthase [Source:ZFIN;Acc:ZDB-GENE-050417-337]	7.74e-75	6	adss-201	adenylosuccinate synthase [Source:ZFIN;Acc:ZDB-GENE-050417-337]	7.496e-77	17	adss-201	adenylosuccinate synthase [Source:ZFIN;Acc:ZDB-GENE-050417-337]
Sequ08595SNP2	0.356	10	si:dkey-106m10.4-201	si:dkey-106m10.4 [Source:ZFIN;Acc:ZDB-GENE-091113-40]	0.641	8	FAM150A-002	family with sequence similarity 150, member A [Source:HGNC Symbol;Acc:33775]	0.587	10	slc39a4-201	solute carrier family 39 (zinc transporter), member 4 [Source:ZFIN;Acc:ZDB-GENE-060315-8]	0.055	1	prrc2c (2 of 2)-201	proline-rich coiled-coil 2C [Source:ZFIN;Acc:ZDB-GENE-081104-156]
Sequ13292EST3	0.57	14	alg8-201	asparagine-linked glycosylation 8 homolog (yeast, alpha-1,3-glucosyltransferase) [Source:ZFIN;Acc:ZDB-GENE-030131-5812]	0.747	8			0.939	9	psmd12-204	proteasome (prosome, macropain) 26S subunit, non-ATPase, 12 [Source:ZFIN;Acc:ZDB-GENE-030131-617]	0.129	12	GLDC-201	glycine dehydrogenase (decarboxylating) [Source:HGNC Symbol;Acc:4313]
Sequ18524EST3	0.501	17	myo10-201	myosin X [Source:ZFIN;Acc:ZDB-GENE-070912-277]	1.848e-45	17	mrp63-001	mitochondrial ribosomal protein 63 [Source:ZFIN;Acc:ZDB-GENE-040426-1745]	3.443e-58	6	mrp63-201	mitochondrial ribosomal protein 63 [Source:ZFIN;Acc:ZDB-GENE-040426-1745]	0.277	10	cdc25-201	cell division cycle 25 homolog [Source:ZFIN;Acc:ZDB-GENE-000330-5]
Sequ0610TUF
Sequ02777SNP1	1.236	6	kif23-201	kinesin family member 23 [Source:ZFIN;Acc:ZDB-GENE-991019-4]	0.45	1	gyg2-001	glycogenin 2 [Source:ZFIN;Acc:ZDB-GENE-080723-74]	0.568	7	si:ch211-55a7.1-201	si:ch211-55a7.1 [Source:ZFIN;Acc:ZDB-GENE-091118-93]	3.314	12	frmd3-203	FERM domain containing 3 [Source:ZFIN;Acc:ZDB-GENE-070523-1]
Sequ02929SNP1	0.355	19	sdk2b-201	sidekick homolog 2b (chicken) [Source:ZFIN;Acc:ZDB-GENE-030131-8203]	0.275	12	sdk2b-201	sidekick homolog 2b (chicken) [Source:ZFIN;Acc:ZDB-GENE-030131-8203]	0.236	5	sdk2b-202	sidekick homolog 2b (chicken) [Source:ZFIN;Acc:ZDB-GENE-030131-8203]	0.112	2	sdk2b-202	sidekick homolog 2b (chicken) [Source:ZFIN;Acc:ZDB-GENE-030131-8203]
Sequ11750EST3	0	15	atp6v1ba-201	ATPase, H+ transporting, lysosomal, V1 subunit B, member a [Source:ZFIN;Acc:ZDB-GENE-030711-3]	0	17	atp6v1ba-001	ATPase, H+ transporting, lysosomal, V1 subunit B, member a [Source:ZFIN;Acc:ZDB-GENE-030711-3]	0		atp6v1ba-201	ATPase, H+ transporting, lysosomal, V1 subunit B, member a [Source:ZFIN;Acc:ZDB-GENE-030711-3]	0	Un_random	atp6v1ba-201	ATPase, H+ transporting, lysosomal, V1 subunit B, member a [Source:ZFIN;Acc:ZDB-GENE-030711-3]
Sequ14773EST3	1.344e-148	ultracontig66	0	Uncharacterized protein [Source:UniProtKB/TrEMBL;Acc:H2N196]	6.326e-156	7	cdh1-201	cadherin 1, epithelial [Source:ZFIN;Acc:ZDB-GENE-010606-1]	0	6	cdh1-201	cadherin 1, epithelial [Source:ZFIN;Acc:ZDB-GENE-010606-1]	0	Un_random	0	Uncharacterized protein [Source:UniProtKB/TrEMBL;Acc:H3BYY6]
Sequ19007EST3	0.029	9	0	Uncharacterized protein [Source:UniProtKB/TrEMBL;Acc:H2L6U3]	5.606e-11	17	fam98a-201	family with sequence similarity 98, member A [Source:ZFIN;Acc:ZDB-GENE-091202-6]	6.716e-15	6	fam98a-201	family with sequence similarity 98, member A [Source:ZFIN;Acc:ZDB-GENE-091202-6]	3.026e-10	18	fam98a-201	family with sequence similarity 98, member A [Source:ZFIN;Acc:ZDB-GENE-091202-6]
Sequ05005SNP1	0.581	21	0	Uncharacterized protein [Source:UniProtKB/TrEMBL;Acc:H2MVJ8]	1.408	3	CREBBP (1 of 3)-201	CREB binding protein [Source:HGNC Symbol;Acc:2348]	0.358	12	qars-202	glutaminyl-tRNA synthetase [Source:ZFIN;Acc:ZDB-GENE-040426-1011]	1.124	4	slc4a5-205	solute carrier family 4, sodium bicarbonate cotransporter, member 5 [Source:ZFIN;Acc:ZDB-GENE-091112-19]
Sequ13876EST3	0	scaffold521	CDK1-201	Oryzias latipes cell division cycle 2 (cdc2), mRNA. [Source:RefSeq mRNA;Acc:NM_001104839]	0	17	cdk1-001	cyclin-dependent kinase 1 [Source:ZFIN;Acc:ZDB-GENE-010320-1]	0	6	cdk1-202	cyclin-dependent kinase 1 [Source:ZFIN;Acc:ZDB-GENE-010320-1]	0	Un_random	cdk1-201	cyclin-dependent kinase 1 [Source:ZFIN;Acc:ZDB-GENE-010320-1]
Sequ21898EST2	5.574e-168	scaffold521	galm-201	galactose mutarotase [Source:ZFIN;Acc:ZDB-GENE-040718-66]	1.02e-151	13	galm-001	galactose mutarotase [Source:ZFIN;Acc:ZDB-GENE-040718-66]	0	6	galm-203	galactose mutarotase [Source:ZFIN;Acc:ZDB-GENE-040718-66]	3.116e-73	Un_random	galm-202	galactose mutarotase [Source:ZFIN;Acc:ZDB-GENE-040718-66]
Sequ0883TUF
Sequ09658SNP2	2.813	21	snx4 (2 of 2)-202	sorting nexin 4 [Source:ZFIN;Acc:ZDB-GENE-030131-1923]	0.546	Zv9_NA324	NFAT5 (1 of 2)-201	nuclear factor of activated T-cells 5, tonicity-responsive [Source:HGNC Symbol;Acc:7774]	0.215		RAP1GDS1-201	RAP1, GTP-GDP dissociation stimulator 1 [Source:HGNC Symbol;Acc:9859]	0.817	2	snx4 (2 of 3)-201	sorting nexin 4 [Source:ZFIN;Acc:ZDB-GENE-030131-1923]
Sequ02608SNP1	0.204	23	gnptab-201	N-acetylglucosamine-1-phosphate transferase, alpha and beta subunits [Source:ZFIN;Acc:ZDB-GENE-030131-4714]	0.492	3	CASKIN1 (2 of 2)-001	CASK interacting protein 1 [Source:HGNC Symbol;Acc:20879]	0.026	4	si:ch211-59d17.9-201	si:ch211-59d17.9 [Source:ZFIN;Acc:ZDB-GENE-030131-9888]	0.00469	15	ugt1b5-202	UDP glucuronosyltransferase 1 family, polypeptide B5 [Source:ZFIN;Acc:ZDB-GENE-080227-14]
Sequ07341SNP2	0.645	7	rad21l1-201	RAD21-like 1 (S. pombe) [Source:ZFIN;Acc:ZDB-GENE-061103-505]	1.137	6	ap1m3-201	adaptor-related protein complex 1, mu 3 subunit [Source:ZFIN;Acc:ZDB-GENE-040801-159]	1.064	9	si:dkey-82j4.2-201	si:dkey-82j4.2 [Source:ZFIN;Acc:ZDB-GENE-090312-139]	0.188	18	si:dkey-82j4.2-201	si:dkey-82j4.2 [Source:ZFIN;Acc:ZDB-GENE-090312-139]
Sequ01309SNP2	0.191	3	syt7b-203	synaptotagmin VIIb [Source:ZFIN;Acc:ZDB-GENE-090601-6]	0.0001916	13	smap1-201	stromal membrane-associated protein 1 [Source:ZFIN;Acc:ZDB-GENE-060920-2]	0.034	17	DNTTIP1-201	deoxynucleotidyltransferase, terminal, interacting protein 1 [Source:HGNC Symbol;Acc:16160]	0.041	13	si:ch73-168o14.2-202	si:ch73-168o14.2 [Source:ZFIN;Acc:ZDB-GENE-131125-67]
Sequ18754EST3	3.792e-17	15	ide (2 of 2)-201	insulin-degrading enzyme [Source:ZFIN;Acc:ZDB-GENE-070410-85]	2.448e-16	13	ide-201	insulin-degrading enzyme [Source:ZFIN;Acc:ZDB-GENE-070410-85]	0.331	4	si:ch211-59d17.9-201	si:ch211-59d17.9 [Source:ZFIN;Acc:ZDB-GENE-030131-9888]	0.059	15	ugt1b5-202	UDP glucuronosyltransferase 1 family, polypeptide B5 [Source:ZFIN;Acc:ZDB-GENE-080227-14]
Sequ54955EST3	0.112	4	0	Uncharacterized protein [Source:UniProtKB/TrEMBL;Acc:H2LM43]	0.593	4	CABZ01032454.1-201	Uncharacterized protein [Source:UniProtKB/TrEMBL;Acc:E7F4F9]	0.904	20	0	0	2.033	1	mfn1b-201	mitofusin 1b [Source:ZFIN;Acc:ZDB-GENE-040426-1553]
Sequ17141EST3	6.219e-63	15	CAM-D-201	Calmodulin-A [Source:UniProtKB/Swiss-Prot;Acc:P62150]	3.083e-38	13	calm3b-201	calmodulin 3b (phosphorylase kinase, delta) [Source:ZFIN;Acc:ZDB-GENE-030131-527]	2.27e-131	6	calm3b-201	calmodulin 3b (phosphorylase kinase, delta) [Source:ZFIN;Acc:ZDB-GENE-030131-527]	3.263e-109	Un_random	calm3b-201	calmodulin 3b (phosphorylase kinase, delta) [Source:ZFIN;Acc:ZDB-GENE-030131-527]
Sequ28870EST2	2.751e-145	15	tsnax-201	translin-associated factor X [Source:ZFIN;Acc:ZDB-GENE-050913-80]	8.22e-132	13	tsnax-201	translin-associated factor X [Source:ZFIN;Acc:ZDB-GENE-050913-80]	4.32e-154	6	tsnax-201	translin-associated factor X [Source:ZFIN;Acc:ZDB-GENE-050913-80]	2.038e-138	17	tsnax-201	translin-associated factor X [Source:ZFIN;Acc:ZDB-GENE-050913-80]
Sequ16275EST3	0.156	1	traf5-201	Tnf receptor-associated factor 5 [Source:ZFIN;Acc:ZDB-GENE-071120-3]	0.203	10			0.351	5	zdhhc6-201	zinc finger, DHHC-type containing 6 [Source:ZFIN;Acc:ZDB-GENE-030131-3189]	1.091	2	si:rp71-68g1.4-201	si:rp71-68g1.4 [Source:ZFIN;Acc:ZDB-GENE-070912-715]
Sequ20883EST2	1.615e-148	15	im:6908224-201	im:6908224 [Source:ZFIN;Acc:ZDB-GENE-050809-12]	3.22e-126	13	MRPL2-201	mitochondrial ribosomal protein L2 [Source:HGNC Symbol;Acc:14056]	4.821e-155	6	im:6908224-202	im:6908224 [Source:ZFIN;Acc:ZDB-GENE-050809-12]	1.448e-151	17	im:6908224-201	im:6908224 [Source:ZFIN;Acc:ZDB-GENE-050809-12]
Sequ21050EST2	0	15	eif3s6ip-201	eukaryotic translation initiation factor 3, subunit 6 interacting protein [Source:ZFIN;Acc:ZDB-GENE-040426-2138]	0	13	eif3s6ip-202	eukaryotic translation initiation factor 3, subunit 6 interacting protein [Source:ZFIN;Acc:ZDB-GENE-040426-2138]	0	6	eif3s6ip-202	eukaryotic translation initiation factor 3, subunit 6 interacting protein [Source:ZFIN;Acc:ZDB-GENE-040426-2138]	0	17	eif3s6ip-201	eukaryotic translation initiation factor 3, subunit 6 interacting protein [Source:ZFIN;Acc:ZDB-GENE-040426-2138]
Sequ19017EST3	2.959e-54	15	cox5b2-201	cytochrome c oxidase subunit Vb 2 [Source:ZFIN;Acc:ZDB-GENE-060825-71]	1.47e-50	13	cox5b2-201	cytochrome c oxidase subunit Vb 2 [Source:ZFIN;Acc:ZDB-GENE-060825-71]	7.155e-47		zgc:86599 (2 of 2)-201	zgc:86599 [Source:ZFIN;Acc:ZDB-GENE-040625-180]	5.822e-50	17	cox5b2-201	cytochrome c oxidase subunit Vb 2 [Source:ZFIN;Acc:ZDB-GENE-060825-71]
Sequ10692EST2	6.212e-104	15	micu1-201	mitochondrial calcium uptake 1 [Source:ZFIN;Acc:ZDB-GENE-070410-22]	1.488e-99	13	micu1-001	mitochondrial calcium uptake 1 [Source:ZFIN;Acc:ZDB-GENE-070410-22]	1.753e-120	6	micu1-201	mitochondrial calcium uptake 1 [Source:ZFIN;Acc:ZDB-GENE-070410-22]	3.036e-99	17	micu1-201	mitochondrial calcium uptake 1 [Source:ZFIN;Acc:ZDB-GENE-070410-22]
Sequ14384EST3	0	15	fam135a-202	family with sequence similarity 135, member A [Source:ZFIN;Acc:ZDB-GENE-080130-1]	0	13	fam135a-201	family with sequence similarity 135, member A [Source:ZFIN;Acc:ZDB-GENE-080130-1]	0	6	fam135a-201	family with sequence similarity 135, member A [Source:ZFIN;Acc:ZDB-GENE-080130-1]	0	17	fam135a-201	family with sequence similarity 135, member A [Source:ZFIN;Acc:ZDB-GENE-080130-1]
Sequ36118EST3	1.973e-173	15	klhl31-201	kelch-like 31 (Drosophila) [Source:ZFIN;Acc:ZDB-GENE-030131-2052]	0	13	klhl31-203	kelch-like 31 (Drosophila) [Source:ZFIN;Acc:ZDB-GENE-030131-2052]	7.219e-175	6	klhl31-202	kelch-like 31 (Drosophila) [Source:ZFIN;Acc:ZDB-GENE-030131-2052]	0	17	klhl31-201	kelch-like 31 (Drosophila) [Source:ZFIN;Acc:ZDB-GENE-030131-2052]
Sequ28389EST2	0	15	klhl31-201	kelch-like 31 (Drosophila) [Source:ZFIN;Acc:ZDB-GENE-030131-2052]	0	13	klhl31-203	kelch-like 31 (Drosophila) [Source:ZFIN;Acc:ZDB-GENE-030131-2052]	0	6	klhl31-201	kelch-like 31 (Drosophila) [Source:ZFIN;Acc:ZDB-GENE-030131-2052]	0	17	klhl31-201	kelch-like 31 (Drosophila) [Source:ZFIN;Acc:ZDB-GENE-030131-2052]
Sequ00914SNP2	1.902e-11	20	tmem14ca-201	transmembrane protein 14Ca [Source:ZFIN;Acc:ZDB-GENE-060825-156]	3.823e-13	13	TMEM14A-002	transmembrane protein 14A [Source:HGNC Symbol;Acc:21076]	1.701e-34	6	zgc:163080-201	zgc:163080 [Source:ZFIN;Acc:ZDB-GENE-070410-137]	2.336e-27	17	zgc:163080-201	zgc:163080 [Source:ZFIN;Acc:ZDB-GENE-070410-137]
Sequ44964EST3	0.294	12	nup214-201	nucleoporin 214 [Source:ZFIN;Acc:ZDB-GENE-110203-3]	0.387	2	gtpbp4-002	GTP binding protein 4 [Source:ZFIN;Acc:ZDB-GENE-030131-5982]	0.072	7	TYR (2 of 2)-201	tyrosinase [Source:HGNC Symbol;Acc:12442]	0.425	12	0	Uncharacterized protein [Source:UniProtKB/TrEMBL;Acc:H3CKG7]
Sequ46170EST3	0.482	13	0	Uncharacterized protein [Source:UniProtKB/TrEMBL;Acc:H2LW56]	0.13	3	axin1-001	axin 1 [Source:ZFIN;Acc:ZDB-GENE-000403-1]	0.467	16	0	0	0.193	12	RASGEF1B (2 of 2)-201	RasGEF domain family, member 1B [Source:HGNC Symbol;Acc:24881]
Sequ0507BAC
Sequ06602EST2	0	15	rrp12-202	ribosomal RNA processing 12 homolog (S. cerevisiae) [Source:ZFIN;Acc:ZDB-GENE-050706-182]	0	13	rrp12-001	ribosomal RNA processing 12 homolog (S. cerevisiae) [Source:ZFIN;Acc:ZDB-GENE-050706-182]	0	6	rrp12-201	ribosomal RNA processing 12 homolog (S. cerevisiae) [Source:ZFIN;Acc:ZDB-GENE-050706-182]	0	17	rrp12-201	ribosomal RNA processing 12 homolog (S. cerevisiae) [Source:ZFIN;Acc:ZDB-GENE-050706-182]
Sequ11527EST3	1.077e-172	15	pprc1-201	peroxisome proliferator-activated receptor gamma, coactivator-related 1 [Source:ZFIN;Acc:ZDB-GENE-030131-9858]	0	13	pprc1-201	peroxisome proliferator-activated receptor gamma, coactivator-related 1 [Source:ZFIN;Acc:ZDB-GENE-030131-9858]	0	6	pprc1-201	peroxisome proliferator-activated receptor gamma, coactivator-related 1 [Source:ZFIN;Acc:ZDB-GENE-030131-9858]	3.848e-61	17	pprc1-201	peroxisome proliferator-activated receptor gamma, coactivator-related 1 [Source:ZFIN;Acc:ZDB-GENE-030131-9858]
Sequ42368EST3	5.179e-100	15	selu-201	Oryzias latipes selenoprotein U (selu), mRNA. [Source:RefSeq mRNA;Acc:NM_001193545]	2.837e-96	13	fam213aa-001	family with sequence similarity 213, member Aa [Source:ZFIN;Acc:ZDB-GENE-030131-2459]	1.323e-114	6	fam213aa-201	family with sequence similarity 213, member Aa [Source:ZFIN;Acc:ZDB-GENE-030131-2459]	2.019e-57	2	fam213ab-201	family with sequence similarity 213, member Ab [Source:ZFIN;Acc:ZDB-GENE-060929-88]
Sequ12589EST3	5.132e-120	scaffold1138	eif4e1c-201	eukaryotic translation initiation factor 4E family member 1c [Source:ZFIN;Acc:ZDB-GENE-050417-398]	2.599e-136	13	eif4e1c-001	eukaryotic translation initiation factor 4E family member 1c [Source:ZFIN;Acc:ZDB-GENE-050417-398]	4.084e-174	6	eif4e1c-203	eukaryotic translation initiation factor 4E family member 1c [Source:ZFIN;Acc:ZDB-GENE-050417-398]	2.995e-108	17	eif4e1c-201	eukaryotic translation initiation factor 4E family member 1c [Source:ZFIN;Acc:ZDB-GENE-050417-398]
Sequ45271EST3	8.567e-75	15	fuom-201	fucose mutarotase [Source:ZFIN;Acc:ZDB-GENE-030616-618]	3.012e-57	13	fuom-001	fucose mutarotase [Source:ZFIN;Acc:ZDB-GENE-030616-618]	1.105e-75	6	fuom-201	fucose mutarotase [Source:ZFIN;Acc:ZDB-GENE-030616-618]	5.074e-72	17	fuom-201	fucose mutarotase [Source:ZFIN;Acc:ZDB-GENE-030616-618]
Sequ02141SNP1	0.017	ultracontig140	atp8b5b (3 of 3)-202	ATPase, class I, type 8B, member 5b [Source:ZFIN;Acc:ZDB-GENE-120502-1]	0.499	17	foxo3a-001	forkhead box O3A [Source:ZFIN;Acc:ZDB-GENE-050116-1]	0.969	6	zgc:64043-201	zgc:64043 [Source:ZFIN;Acc:ZDB-GENE-040426-1348]	0.796	9	plcg1-201	phospholipase C, gamma 1 [Source:ZFIN;Acc:ZDB-GENE-030421-3]
SQ9	E-value	Chromosome	Gene	Description of gene	E-value	Chromosome	Gene	Description of gene	E-value	Group	Gene	Description of gene	E-value	Chromosome	Gene	Description of gene
Sequ18730EST3	4.96e-145	3	zgc:112160-201	zgc:112160 [Source:ZFIN;Acc:ZDB-GENE-050417-229]	1.51e-151	7	zgc:136461-001	zgc:136461 [Source:ZFIN;Acc:ZDB-GENE-060519-7]	4.177e-161	2	ctrb1-201	chymotrypsinogen B1 [Source:ZFIN;Acc:ZDB-GENE-030131-1171]	2.078e-154	5	ctrb1-201	chymotrypsinogen B1 [Source:ZFIN;Acc:ZDB-GENE-030131-1171]
Sequ03720SNP1	0.294	ultracontig115	csnk1a1-202	casein kinase 1, alpha 1 [Source:ZFIN;Acc:ZDB-GENE-020419-19]	0.977	9	gtdc1-001	glycosyltransferase-like domain containing 1 [Source:ZFIN;Acc:ZDB-GENE-050417-8]	0.899	1	DGKD-202	diacylglycerol kinase, delta 130kDa [Source:HGNC Symbol;Acc:2851]	0.062	6	MYOM1 (1 of 2)-201	myomesin 1 [Source:HGNC Symbol;Acc:7613]
Sequ46801EST3	2.395e-66	ultracontig49	gtf2a2-201	general transcription factor IIA, 2 [Source:ZFIN;Acc:ZDB-GENE-050522-513]	2.624e-63	7	gtf2a2-001	general transcription factor IIA, 2 [Source:ZFIN;Acc:ZDB-GENE-050522-513]	9.274e-68	2	gtf2a2-201	general transcription factor IIA, 2 [Source:ZFIN;Acc:ZDB-GENE-050522-513]	1.139e-61	5	gtf2a2-201	general transcription factor IIA, 2 [Source:ZFIN;Acc:ZDB-GENE-050522-513]
Sequ13613EST3	0	3	hsd17b12b-201	hydroxysteroid (17-beta) dehydrogenase 12b [Source:ZFIN;Acc:ZDB-GENE-030131-1346]	3.829e-150	7	hsd17b12b-201	hydroxysteroid (17-beta) dehydrogenase 12b [Source:ZFIN;Acc:ZDB-GENE-030131-1346]	0	2	hsd17b12b-201	hydroxysteroid (17-beta) dehydrogenase 12b [Source:ZFIN;Acc:ZDB-GENE-030131-1346]	2.484e-131	5	hsd17b12b-201	hydroxysteroid (17-beta) dehydrogenase 12b [Source:ZFIN;Acc:ZDB-GENE-030131-1346]
Sequ0374BAC
Sequ01071SNP1	0.336	21	asnsd1-201	asparagine synthetase domain containing 1 [Source:ZFIN;Acc:ZDB-GENE-030616-362]	0.814	17	fyna-202	FYN oncogene related to SRC, FGR, YES a [Source:ZFIN;Acc:ZDB-GENE-030903-5]	0.059		tg-201	thyroglobulin [Source:ZFIN;Acc:ZDB-GENE-030519-1]	0.473	2_random	zmiz1b-201	zinc finger, MIZ-type containing 1b [Source:ZFIN;Acc:ZDB-GENE-120206-3]
Sequ09223EST2	5.437e-130	3	prmt3-201	protein arginine methyltransferase 3 [Source:ZFIN;Acc:ZDB-GENE-041105-1]	5.265e-120	7	prmt3-001	protein arginine methyltransferase 3 [Source:ZFIN;Acc:ZDB-GENE-041105-1]	2.625e-127	2	prmt3-201	protein arginine methyltransferase 3 [Source:ZFIN;Acc:ZDB-GENE-041105-1]	1.138e-87	5	prmt3-203	protein arginine methyltransferase 3 [Source:ZFIN;Acc:ZDB-GENE-041105-1]
Sequ13732EST3	0	3	prmt3-201	protein arginine methyltransferase 3 [Source:ZFIN;Acc:ZDB-GENE-041105-1]	0	7	prmt3-001	protein arginine methyltransferase 3 [Source:ZFIN;Acc:ZDB-GENE-041105-1]	0	2	prmt3-201	protein arginine methyltransferase 3 [Source:ZFIN;Acc:ZDB-GENE-041105-1]	0	5	prmt3-202	protein arginine methyltransferase 3 [Source:ZFIN;Acc:ZDB-GENE-041105-1]
Sequ11555EST3	2.207e-131	ultracontig39	aph1b-201	anterior pharynx defective 1B [Source:ZFIN;Acc:ZDB-GENE-031118-31]	1.429e-130	7	aph1b-001	anterior pharynx defective 1B [Source:ZFIN;Acc:ZDB-GENE-031118-31]	1.515e-144	2	aph1b-201	anterior pharynx defective 1B [Source:ZFIN;Acc:ZDB-GENE-031118-31]	7.858e-113	5	aph1b-201	anterior pharynx defective 1B [Source:ZFIN;Acc:ZDB-GENE-031118-31]
Sequ12659EST3	1.52e-147	scaffold400	atp6v0d1-201	ATPase, H+ transporting, V0 subunit D isoform 1 [Source:ZFIN;Acc:ZDB-GENE-030131-1531]	0	7	atp6v0d1-001	ATPase, H+ transporting, V0 subunit D isoform 1 [Source:ZFIN;Acc:ZDB-GENE-030131-1531]	0	2	atp6v0d1-203	ATPase, H+ transporting, V0 subunit D isoform 1 [Source:ZFIN;Acc:ZDB-GENE-030131-1531]	0	5	atp6v0d1-201	ATPase, H+ transporting, V0 subunit D isoform 1 [Source:ZFIN;Acc:ZDB-GENE-030131-1531]
Sequ14470EST3	3.162e-101	scaffold1092	hddc3-201	HD domain containing 3 [Source:ZFIN;Acc:ZDB-GENE-050417-377]	0	7	vps33b-001	vacuolar protein sorting 33B [Source:ZFIN;Acc:ZDB-GENE-050327-73]	0	2	vps33b-202	vacuolar protein sorting 33B [Source:ZFIN;Acc:ZDB-GENE-050327-73]	1.489e-103	5	hddc3-201	HD domain containing 3 [Source:ZFIN;Acc:ZDB-GENE-050417-377]
Sequ15577EST3	3.67e-177	scaffold1049	mfap1-201	microfibrillar-associated protein 1 [Source:ZFIN;Acc:ZDB-GENE-040426-1075]	3.432e-163	7	mfap1-001	microfibrillar-associated protein 1 [Source:ZFIN;Acc:ZDB-GENE-040426-1075]	0	2	mfap1-202	microfibrillar-associated protein 1 [Source:ZFIN;Acc:ZDB-GENE-040426-1075]	9.81e-166	5	mfap1-201	microfibrillar-associated protein 1 [Source:ZFIN;Acc:ZDB-GENE-040426-1075]
Sequ02834SNP1	2.906e-39	3	map1aa-201	microtubule-associated protein 1Aa [Source:ZFIN;Acc:ZDB-GENE-100426-2]	6.425e-32	7	map1aa-201	microtubule-associated protein 1Aa [Source:ZFIN;Acc:ZDB-GENE-100426-2]	7.79e-44	2	map1aa-201	microtubule-associated protein 1Aa [Source:ZFIN;Acc:ZDB-GENE-100426-2]	1.215e-38	5	map1aa-201	microtubule-associated protein 1Aa [Source:ZFIN;Acc:ZDB-GENE-100426-2]
Sequ21767EST2	0	3	psmd13-201	proteasome (prosome, macropain) 26S subunit, non-ATPase, 13 [Source:ZFIN;Acc:ZDB-GENE-040426-1004]	0	25			0		psmd13-201	proteasome (prosome, macropain) 26S subunit, non-ATPase, 13 [Source:ZFIN;Acc:ZDB-GENE-040426-1004]	9.514e-90	Un_random	psmd13 (2 of 2)-201	proteasome (prosome, macropain) 26S subunit, non-ATPase, 13 [Source:ZFIN;Acc:ZDB-GENE-040426-1004]
Sequ19121EST3	0	3	ck2a2a-201	casein kinase 2 alpha 2a [Source:ZFIN;Acc:ZDB-GENE-990415-28]	0	25	ck2a2b-201	casein kinase 2 alpha 2b [Source:ZFIN;Acc:ZDB-GENE-090406-4]	0		ck2a2a-202	casein kinase 2 alpha 2a [Source:ZFIN;Acc:ZDB-GENE-990415-28]	2.414e-176	Un_random	0	0
Sequ06704EST2	2.353e-118	3	ctsd-202	cathepsin D [Source:ZFIN;Acc:ZDB-GENE-010131-8]	5.8e-114	18			3.292e-116	2	ctsd-201	cathepsin D [Source:ZFIN;Acc:ZDB-GENE-010131-8]	1.522e-116	5	ctsd-201	cathepsin D [Source:ZFIN;Acc:ZDB-GENE-010131-8]
Sequ14984EST3	2.743e-172	3	snx1b-201	sorting nexin 1b [Source:ZFIN;Acc:ZDB-GENE-050913-82]	5.948e-153	25	snx1a-201	sorting nexin 1a [Source:ZFIN;Acc:ZDB-GENE-060302-3]	1.82e-170	2	snx1b-201	sorting nexin 1b [Source:ZFIN;Acc:ZDB-GENE-050913-82]	2.358e-171	5	snx1b (2 of 2)-201	sorting nexin 1b [Source:ZFIN;Acc:ZDB-GENE-050913-82]
Sequ16852EST3	2.739e-88	scaffold400	cars-201	cysteinyl-tRNA synthetase [Source:ZFIN;Acc:ZDB-GENE-030328-29]	0	7	cars-002	cysteinyl-tRNA synthetase [Source:ZFIN;Acc:ZDB-GENE-030328-29]	0	2	cars-201	cysteinyl-tRNA synthetase [Source:ZFIN;Acc:ZDB-GENE-030328-29]	0	5	cars-201	cysteinyl-tRNA synthetase [Source:ZFIN;Acc:ZDB-GENE-030328-29]
Sequ16599EST3	1.535e-144	3	zrsr2-201	zinc finger (CCCH type), RNA-binding motif and serine/arginine rich 2 [Source:ZFIN;Acc:ZDB-GENE-030131-1495]	1.647e-113	11	zrsr2-001	zinc finger (CCCH type), RNA-binding motif and serine/arginine rich 2 [Source:ZFIN;Acc:ZDB-GENE-030131-1495]	1.058e-155	2	zrsr2-201	zinc finger (CCCH type), RNA-binding motif and serine/arginine rich 2 [Source:ZFIN;Acc:ZDB-GENE-030131-1495]	1.671e-157	5	zrsr2-201	zinc finger (CCCH type), RNA-binding motif and serine/arginine rich 2 [Source:ZFIN;Acc:ZDB-GENE-030131-1495]
Sequ14226EST3	1.113	23	wnk1b (2 of 2)-201	WNK lysine deficient protein kinase 1b [Source:ZFIN;Acc:ZDB-GENE-030131-2656]	0.01	4	e2f7-001	E2F transcription factor 7 [Source:ZFIN;Acc:ZDB-GENE-030131-3527]	0.518		enpep-201	glutamyl aminopeptidase [Source:ZFIN;Acc:ZDB-GENE-050309-218]	0.815	16	si:ch211-203b20.7 (1 of 2)-201	si:ch211-203b20.7 [Source:ZFIN;Acc:ZDB-GENE-060503-302]
Sequ20924EST2	5.168e-135	3	gtf2f2a-203	general transcription factor IIF, polypeptide 2a [Source:ZFIN;Acc:ZDB-GENE-040625-131]	9.917e-123	1	gtf2f2a-001	general transcription factor IIF, polypeptide 2a [Source:ZFIN;Acc:ZDB-GENE-040625-131]	2.095e-135	2	gtf2f2a-203	general transcription factor IIF, polypeptide 2a [Source:ZFIN;Acc:ZDB-GENE-040625-131]	1.757e-82	2	gtf2f2b-201	general transcription factor IIF, polypeptide 2b [Source:ZFIN;Acc:ZDB-GENE-050417-374]
Sequ15719EST3	0	3	morf4l1-202	mortality factor 4 like 1 [Source:ZFIN;Acc:ZDB-GENE-040718-348]	0	18			0	2	0	0	0	5	0	Uncharacterized protein [Source:UniProtKB/TrEMBL;Acc:H3CVZ0]
Sequ20932EST2	1.417e-150	3	morf4l1-202	mortality factor 4 like 1 [Source:ZFIN;Acc:ZDB-GENE-040718-348]	2.373e-145	18			5.352e-171	2	0	0	5.166e-149	5	0	Uncharacterized protein [Source:UniProtKB/TrEMBL;Acc:H3CVZ0]
Sequ06484SNP2	0.225	scaffold683	0	Uncharacterized protein [Source:UniProtKB/TrEMBL;Acc:H2MXN2]	0.245	3	PKN1 (2 of 2)-201	protein kinase N1 [Source:HGNC Symbol;Acc:9405]	1.317	1	zgc:153039-201	zgc:153039 [Source:ZFIN;Acc:ZDB-GENE-060929-736]	1.153	Un_random	aip (1 of 2)-201	aryl hydrocarbon receptor interacting protein [Source:ZFIN;Acc:ZDB-GENE-030131-6735]
Sequ0711TUF
Sequ23165EST2	1.221e-139	3	mrpl16-201	mitochondrial ribosomal protein L16 [Source:ZFIN;Acc:ZDB-GENE-041122-1]	8.542e-100	1	mrpl16-001	mitochondrial ribosomal protein L16 [Source:ZFIN;Acc:ZDB-GENE-041122-1]	5.888e-146	2	mrpl16-201	mitochondrial ribosomal protein L16 [Source:ZFIN;Acc:ZDB-GENE-041122-1]	1.154e-122	5	mrpl16-201	mitochondrial ribosomal protein L16 [Source:ZFIN;Acc:ZDB-GENE-041122-1]
Sequ10925EST2	1.402e-159	3	ercc5-201	excision repair cross-complementing rodent repair deficiency, complementation group 5 (xeroderma pigmentosum, complementation group G (Cockayne syndrome)) [Source:ZFIN;Acc:ZDB-GENE-050327-28]	4.05e-150	1	ercc5-001	excision repair cross-complementing rodent repair deficiency, complementation group 5 (xeroderma pigmentosum, complementation group G (Cockayne syndrome)) [Source:ZFIN;Acc:ZDB-GENE-050327-28]	2.757e-154	2	ercc5-201	excision repair cross-complementing rodent repair deficiency, complementation group 5 (xeroderma pigmentosum, complementation group G (Cockayne syndrome)) [Source:ZFIN;Acc:ZDB-GENE-050327-28]	3.24e-129	5	0	excision repair cross-complementing rodent repair deficiency, complementation group 5 (xeroderma pigmentosum, complementation group G (Cockayne syndrome)) [Source:ZFIN;Acc:ZDB-GENE-050327-28]
Sequ19698EST3	1.08e-87	3	TRAPPC2L-201	trafficking protein particle complex 2-like [Source:HGNC Symbol;Acc:30887]	5.818e-29	7	pabpn1l-201	poly(A) binding protein, nuclear 1, like [Source:ZFIN;Acc:ZDB-GENE-080709-5]	0.004608	9	0	0	8.673e-83	5	TRAPPC2L-201	trafficking protein particle complex 2-like [Source:HGNC Symbol;Acc:30887]
Sequ11010EST3	1.317e-124	3	fth1a-201	ferritin, heavy polypeptide 1a [Source:ZFIN;Acc:ZDB-GENE-000831-2]	4.508e-113	7	fth1a-201	ferritin, heavy polypeptide 1a [Source:ZFIN;Acc:ZDB-GENE-000831-2]	1.272e-134	2	fth1a-201	ferritin, heavy polypeptide 1a [Source:ZFIN;Acc:ZDB-GENE-000831-2]	5.981e-127	Un_random	FTHL17-201	Ferritin [Source:UniProtKB/TrEMBL;Acc:Q4T4T6]
Sequ15664EST3	1.128e-48	3	slc39a13-201	solute carrier family 39 (zinc transporter), member 13 [Source:ZFIN;Acc:ZDB-GENE-030616-17]	1.73e-42	7	slc39a13-201	solute carrier family 39 (zinc transporter), member 13 [Source:ZFIN;Acc:ZDB-GENE-030616-17]	1.392e-65	2	slc39a13-202	solute carrier family 39 (zinc transporter), member 13 [Source:ZFIN;Acc:ZDB-GENE-030616-17]	1.743e-45	5	slc39a13-201	solute carrier family 39 (zinc transporter), member 13 [Source:ZFIN;Acc:ZDB-GENE-030616-17]
Sequ06315EST2	3.969e-166	3	copb1-201	coatomer protein complex, subunit beta 1 [Source:ZFIN;Acc:ZDB-GENE-030219-38]	9.863e-162	7	copb1-001	coatomer protein complex, subunit beta 1 [Source:ZFIN;Acc:ZDB-GENE-030219-38]	1.945e-164	2	copb1-202	coatomer protein complex, subunit beta 1 [Source:ZFIN;Acc:ZDB-GENE-030219-38]	1.072e-165	5	copb1-201	coatomer protein complex, subunit beta 1 [Source:ZFIN;Acc:ZDB-GENE-030219-38]
Sequ13788EST3	0.195	17	DPP9 (1 of 2)-201	dipeptidyl-peptidase 9 [Source:HGNC Symbol;Acc:18648]	3.021	7	mrc1a-201	mannose receptor, C type 1a [Source:ZFIN;Acc:ZDB-GENE-090915-4]	0.299	6	CACUL1-201	CDK2-associated, cullin domain 1 [Source:HGNC Symbol;Acc:23727]	1.272	13	gtf2h1-201	general transcription factor II H, polypeptide 1 [Source:ZFIN;Acc:ZDB-GENE-040912-164]
Sequ08248EST2	2.971e-22	3	ipo7-201	importin 7 [Source:ZFIN;Acc:ZDB-GENE-030131-458]	1.125e-64	7	ipo7-201	importin 7 [Source:ZFIN;Acc:ZDB-GENE-030131-458]	1.748e-16	2	ipo7-201	importin 7 [Source:ZFIN;Acc:ZDB-GENE-030131-458]	4.674e-15	5	ipo7-201	importin 7 [Source:ZFIN;Acc:ZDB-GENE-030131-458]
Sequ20034EST3	0	3	btbd10b-201	BTB (POZ) domain containing 10b [Source:ZFIN;Acc:ZDB-GENE-080104-5]	0	7	btbd10b-201	BTB (POZ) domain containing 10b [Source:ZFIN;Acc:ZDB-GENE-080104-5]	0	2	btbd10b-201	BTB (POZ) domain containing 10b [Source:ZFIN;Acc:ZDB-GENE-080104-5]	0	5	btbd10b-201	BTB (POZ) domain containing 10b [Source:ZFIN;Acc:ZDB-GENE-080104-5]
Sequ21025EST2	0	3	kars-202	lysyl-tRNA synthetase [Source:ZFIN;Acc:ZDB-GENE-021115-8]	0	7	kars-202	lysyl-tRNA synthetase [Source:ZFIN;Acc:ZDB-GENE-021115-8]	0	2	kars-202	lysyl-tRNA synthetase [Source:ZFIN;Acc:ZDB-GENE-021115-8]	0	5	kars-201	lysyl-tRNA synthetase [Source:ZFIN;Acc:ZDB-GENE-021115-8]
Sequ28205SNP2	2.996e-95	3	vrk3-201	vaccinia related kinase 3 [Source:ZFIN;Acc:ZDB-GENE-030131-246]	1.52e-65	7	vrk3-001	vaccinia related kinase 3 [Source:ZFIN;Acc:ZDB-GENE-030131-246]	3.473e-77	2	vrk3-201	vaccinia related kinase 3 [Source:ZFIN;Acc:ZDB-GENE-030131-246]	1.602e-84	5	vrk3-201	vaccinia related kinase 3 [Source:ZFIN;Acc:ZDB-GENE-030131-246]
Sequ07377EST2	4.762e-119	3	cpsf5-201	cleavage and polyadenylation specific factor 5 [Source:ZFIN;Acc:ZDB-GENE-040426-1316]	4.218e-118	18	cpsf5-001	cleavage and polyadenylation specific factor 5 [Source:ZFIN;Acc:ZDB-GENE-040426-1316]	3.826e-122	2	cpsf5-201	cleavage and polyadenylation specific factor 5 [Source:ZFIN;Acc:ZDB-GENE-040426-1316]	1.392e-119	5	NUDT21-201	Chromosome 5 SCAF14581, whole genome shotgun sequence.; Uncharacterized protein [Source:UniProtKB/TrEMBL;Acc:Q4SIH0]
Sequ14301EST3	0	3	rh50-201	Oryzias latipes 50 kD glycoprotein (rh50), mRNA. [Source:RefSeq mRNA;Acc:NM_001122902]	0	7	rhcga-001	Rhesus blood group, C glycoprotein a [Source:ZFIN;Acc:ZDB-GENE-070424-81]	0	2	rhcg-201	Rh family, C glycoprotein (rhcg), mRNA [Source:RefSeq mRNA;Acc:NM_001267646]	0	Un_random	RHCG (2 of 3)-201	Rh family, C glycoprotein [Source:HGNC Symbol;Acc:18140]
Sequ36818EST3	2.077	24	fzd3a-201	frizzled homolog 3a [Source:ZFIN;Acc:ZDB-GENE-990415-225]	0.243	22	ccnt2b-001	cyclin T2b [Source:ZFIN;Acc:ZDB-GENE-030131-183]	5.089e-05	2	cgnl1-201	cingulin-like 1 [Source:ZFIN;Acc:ZDB-GENE-071009-2]	0.834	13	zgc:56106-202	zgc:56106 [Source:ZFIN;Acc:ZDB-GENE-040426-904]
Sequ16587EST3	7.463e-79	3	cyba-201	cytochrome b-245, alpha polypeptide [Source:ZFIN;Acc:ZDB-GENE-040426-1526]	8.946e-75	18	cyba-001	cytochrome b-245, alpha polypeptide [Source:ZFIN;Acc:ZDB-GENE-040426-1526]	5.179e-96	2	cyba-201	cytochrome b-245, alpha polypeptide [Source:ZFIN;Acc:ZDB-GENE-040426-1526]	9.336e-79	5	CYBA-201	Predicted cytochrome b-245, alpha polypeptide; Uncharacterized protein [Source:UniProtKB/TrEMBL;Acc:A7E3P1]
Sequ29132EST3	0.346	22	si:dkey-1f12.3-201	si:dkey-1f12.3 [Source:ZFIN;Acc:ZDB-GENE-030131-1677]	0.311	10	taar16a-001	trace amine associated receptor 16a [Source:ZFIN;Acc:ZDB-GENE-100514-1]	3.105	19	znf592-201	zinc finger protein 592 [Source:ZFIN;Acc:ZDB-GENE-030131-9613]	2.736	8	gpatch3 (2 of 2)-201	G patch domain containing 3 [Source:ZFIN;Acc:ZDB-GENE-070112-902]
Sequ20385EST2	0	3	eif3m-201	eukaryotic translation initiation factor 3, subunit M [Source:ZFIN;Acc:ZDB-GENE-040426-2643]	0	18	eif3m-001	eukaryotic translation initiation factor 3, subunit M [Source:ZFIN;Acc:ZDB-GENE-040426-2643]	0	2	eif3m-201	eukaryotic translation initiation factor 3, subunit M [Source:ZFIN;Acc:ZDB-GENE-040426-2643]	0	5	eif3m-201	eukaryotic translation initiation factor 3, subunit M [Source:ZFIN;Acc:ZDB-GENE-040426-2643]
SequCaspa8EST	4.13e-31	3	ctsba-201	cathepsin B, a [Source:ZFIN;Acc:ZDB-GENE-040426-2650]	1.85e-26	17	ctsba-006	cathepsin B, a [Source:ZFIN;Acc:ZDB-GENE-040426-2650]	8.645e-30	2	ctsba-204	cathepsin B, a [Source:ZFIN;Acc:ZDB-GENE-040426-2650]	2.669e-29	5	ctsba-201	cathepsin B, a [Source:ZFIN;Acc:ZDB-GENE-040426-2650]
Sequ07400SNP2	3.288e-168	3	psmb1-201	proteasome (prosome, macropain) subunit, beta type, 1 [Source:ZFIN;Acc:ZDB-GENE-040618-2]	1.514e-151	13	psmb1-001	proteasome (prosome, macropain) subunit, beta type, 1 [Source:ZFIN;Acc:ZDB-GENE-040618-2]	1.164e-179	2	psmb1-201	proteasome (prosome, macropain) subunit, beta type, 1 [Source:ZFIN;Acc:ZDB-GENE-040618-2]	8.651e-151	5	psmb1-201	proteasome (prosome, macropain) subunit, beta type, 1 [Source:ZFIN;Acc:ZDB-GENE-040618-2]
Sequ07400EST2	3.288e-168	3	psmb1-201	proteasome (prosome, macropain) subunit, beta type, 1 [Source:ZFIN;Acc:ZDB-GENE-040618-2]	1.514e-151	13	psmb1-001	proteasome (prosome, macropain) subunit, beta type, 1 [Source:ZFIN;Acc:ZDB-GENE-040618-2]	1.164e-179	2	psmb1-201	proteasome (prosome, macropain) subunit, beta type, 1 [Source:ZFIN;Acc:ZDB-GENE-040618-2]	8.651e-151	5	psmb1-201	proteasome (prosome, macropain) subunit, beta type, 1 [Source:ZFIN;Acc:ZDB-GENE-040618-2]
Sequ12563EST3	7.189e-123	3	zfand3-201	zinc finger, AN1-type domain 3 [Source:ZFIN;Acc:ZDB-GENE-050706-134]	2.892e-93	13	zfand3-001	zinc finger, AN1-type domain 3 [Source:ZFIN;Acc:ZDB-GENE-050706-134]	4.586e-123	2	ZFAND3 (2 of 2)-201	zinc finger, AN1-type domain 3 [Source:HGNC Symbol;Acc:18019]	4.121e-74	5	ZFAND3 (2 of 2)-201	zinc finger, AN1-type domain 3 [Source:HGNC Symbol;Acc:18019]
Sequ13166EST3	5.638e-113	ultracontig149	spcs2-201	signal peptidase complex subunit 2 homolog (S. cerevisiae) [Source:ZFIN;Acc:ZDB-GENE-050320-32]	6.897e-108	15	spcs2-001	signal peptidase complex subunit 2 homolog (S. cerevisiae) [Source:ZFIN;Acc:ZDB-GENE-050320-32]	1.181e-111	1	spcs2-201	signal peptidase complex subunit 2 homolog (S. cerevisiae) [Source:ZFIN;Acc:ZDB-GENE-050320-32]	1.648e-108	Un_random	spcs2-201	signal peptidase complex subunit 2 homolog (S. cerevisiae) [Source:ZFIN;Acc:ZDB-GENE-050320-32]
Sequ02010SNP1	0.052	13	dner-201	delta/notch-like EGF repeat containing [Source:ZFIN;Acc:ZDB-GENE-130502-1]	0.133	15	HSPA8 (1 of 2)-001	heat shock 70kDa protein 8 [Source:HGNC Symbol;Acc:5241]	0.046	19	RPL27A-202	ribosomal protein L27a [Source:HGNC Symbol;Acc:10329]	0.04	13	RPL27A-201	ribosomal protein L27a [Source:HGNC Symbol;Acc:10329]
Sequ55699EST3	1.315e-72	ultracontig188	selenbp1-201	selenium binding protein 1 [Source:ZFIN;Acc:ZDB-GENE-040426-1436]	7.846e-67	16	selenbp1-001	selenium binding protein 1 [Source:ZFIN;Acc:ZDB-GENE-040426-1436]	4.097e-72	20	selenbp1-202	selenium binding protein 1 [Source:ZFIN;Acc:ZDB-GENE-040426-1436]	1.071e-61	Un_random	selenbp1-201	selenium binding protein 1 [Source:ZFIN;Acc:ZDB-GENE-040426-1436]
Sequ12114EST3	0.004217	3	KIAA0355-201	KIAA0355 [Source:HGNC Symbol;Acc:29016]	7.542e-55	13	KIAA0355-201	KIAA0355 [Source:HGNC Symbol;Acc:29016]	0.0002107	2	KIAA0355-201	KIAA0355 [Source:HGNC Symbol;Acc:29016]	0.272	3	pcid2-201	PCI domain containing 2 [Source:ZFIN;Acc:ZDB-GENE-041114-79]
Sequ01215SNP1	0.956	13	v2rx1-201	vomeronasal 2 receptor, x1 [Source:ZFIN;Acc:ZDB-GENE-050419-175]	0.316	14	gpc2-202	glypican 2 [Source:ZFIN;Acc:ZDB-GENE-050302-31]	0.124	16	asb1-201	ankyrin repeat and SOCS box-containing 1 [Source:ZFIN;Acc:ZDB-GENE-040718-234]	0.744	Un_random	snap25a-201	synaptosome-associated protein 25a [Source:ZFIN;Acc:ZDB-GENE-980526-468]
Sequ18588EST3	0.291	9	KIAA0825 (1 of 2)-201	KIAA0825 [Source:HGNC Symbol;Acc:28532]	0.682	24	CT573356.3-201	Uncharacterized protein [Source:UniProtKB/TrEMBL;Acc:E7EYB1]	0.854	9	b3gntl1-203	UDP-GlcNAc:betaGal beta-1,3-N-acetylglucosaminyltransferase-like 1 [Source:ZFIN;Acc:ZDB-GENE-050913-133]	0.537	1	fam193b-201	family with sequence similarity 193, member B [Source:ZFIN;Acc:ZDB-GENE-111102-1]
Sequ20153EST3	4.971e-107	3	mrpl46-201	mitochondrial ribosomal protein L46 [Source:ZFIN;Acc:ZDB-GENE-040718-224]	4.794e-94	7	mrpl46-001	mitochondrial ribosomal protein L46 [Source:ZFIN;Acc:ZDB-GENE-040718-224]	1.959e-132	2	mrpl46-201	mitochondrial ribosomal protein L46 [Source:ZFIN;Acc:ZDB-GENE-040718-224]	5.278e-91	Un_random	mrpl46-201	mitochondrial ribosomal protein L46 [Source:ZFIN;Acc:ZDB-GENE-040718-224]
Sequ18604EST3	0.267	scaffold461	helt-201	hey-like transcription factor [Source:ZFIN;Acc:ZDB-GENE-040824-6]	0.295	20	tdrd6-001	tudor domain containing 6 [Source:ZFIN;Acc:ZDB-GENE-041001-210]	0.313	17	khk-203	ketohexokinase [Source:ZFIN;Acc:ZDB-GENE-040718-381]	0.359	6	zgc:153639 (4 of 4)-201	zgc:153639 [Source:ZFIN;Acc:ZDB-GENE-061013-532]
Sequ15200EST3	3.529e-143	3	syap1-201	synapse associated protein 1 [Source:ZFIN;Acc:ZDB-GENE-040426-917]	1.382e-100	23	syap1-001	synapse associated protein 1 [Source:ZFIN;Acc:ZDB-GENE-040426-917]	3.235e-172	2	syap1-201	synapse associated protein 1 [Source:ZFIN;Acc:ZDB-GENE-040426-917]	4.678e-165	Un_random	SYAP1-201	Chromosome undetermined SCAF14607, whole genome shotgun sequence.; Uncharacterized protein [Source:UniProtKB/TrEMBL;Acc:Q4SF87]
Sequ11556EST3	3.634e-46	3	zgc:101715-201	zgc:101715 [Source:ZFIN;Acc:ZDB-GENE-040912-59]	3.203e-42	18	C18H19orf12 (1 of 3)-202	chromosome 19 open reading frame 12 [Source:HGNC Symbol;Acc:25443]	9.037e-47		zgc:101715-201	zgc:101715 [Source:ZFIN;Acc:ZDB-GENE-040912-59]	4.37e-38	13	C19ORF12-201	Chromosome 13 SCAF14555, whole genome shotgun sequence; Uncharacterized protein [Source:UniProtKB/TrEMBL;Acc:Q4SM55]
Sequ02391SNP1	4.401e-09	scaffold1951	mtfmt (1 of 2)-201	mitochondrial methionyl-tRNA formyltransferase [Source:ZFIN;Acc:ZDB-GENE-060929-120]	3.473e-07	7	mtfmt-001	mitochondrial methionyl-tRNA formyltransferase [Source:ZFIN;Acc:ZDB-GENE-060929-120]	5.511e-12	2	mtfmt-201	mitochondrial methionyl-tRNA formyltransferase [Source:ZFIN;Acc:ZDB-GENE-060929-120]	2.242	9	ERRFI1 (2 of 3)-201	ERBB receptor feedback inhibitor 1 [Source:HGNC Symbol;Acc:18185]
Sequ14381EST3	2.18e-89	3	cd81-202	CD81 antigen [Source:ZFIN;Acc:ZDB-GENE-000831-5]	3.126e-77	7	cd81-001	CD81 antigen [Source:ZFIN;Acc:ZDB-GENE-000831-5]	1.292e-100		cd81-201	CD81 antigen [Source:ZFIN;Acc:ZDB-GENE-000831-5]	7.265e-89	Un_random	cd81-201	CD81 antigen [Source:ZFIN;Acc:ZDB-GENE-000831-5]
Sequ28706SNP2	0.397	21	si:rp71-68n21.9-201	si:rp71-68n21.9 [Source:ZFIN;Acc:ZDB-GENE-081105-100]	0.577	7	cd81-001	CD81 antigen [Source:ZFIN;Acc:ZDB-GENE-000831-5]	0.854	4	hs3st1-201	heparan sulfate (glucosamine) 3-O-sulfotransferase 1 [Source:ZFIN;Acc:ZDB-GENE-070202-1]	0.74	10	si:dkey-33c12.3-201	si:dkey-33c12.3 [Source:ZFIN;Acc:ZDB-GENE-030131-7320]
Sequ06259EST2	1.217e-142	scaffold572	snrpa1-201	small nuclear ribonucleoprotein polypeptide A' [Source:ZFIN;Acc:ZDB-GENE-041114-82]	2.758e-137	7	snrpa1-002	small nuclear ribonucleoprotein polypeptide A' [Source:ZFIN;Acc:ZDB-GENE-041114-82]	2.48e-148	2	snrpa1-201	small nuclear ribonucleoprotein polypeptide A' [Source:ZFIN;Acc:ZDB-GENE-041114-82]	2.592e-128	Un_random	snrpa1-201	small nuclear ribonucleoprotein polypeptide A' [Source:ZFIN;Acc:ZDB-GENE-041114-82]
Sequ14124EST3	1.16e-06	scaffold572	vimp-201	VCP-interacting membrane protein [Source:ZFIN;Acc:ZDB-GENE-060804-1]	7.406e-18	7	vimp-001	VCP-interacting membrane protein [Source:ZFIN;Acc:ZDB-GENE-060804-1]	4.319e-39	2	vimp-201	VCP-interacting membrane protein [Source:ZFIN;Acc:ZDB-GENE-060804-1]	0.007973	1_random	pcdh1b-201	protocadherin 1b [Source:ZFIN;Acc:ZDB-GENE-091015-2]
Sequ11815EST3	0.073	18	zgc:175137-201	zgc:175137 [Source:ZFIN;Acc:ZDB-GENE-080220-49]	8.837e-81	7	mesdc2-201	mesoderm development candidate 2 [Source:ZFIN;Acc:ZDB-GENE-070112-2142]	6.375e-96		mesdc2-201	mesoderm development candidate 2 [Source:ZFIN;Acc:ZDB-GENE-070112-2142]	2.294e-95	Un_random	MESDC2-201	Chromosome undetermined SCAF14118, whole genome shotgun sequence.; Uncharacterized protein [Source:UniProtKB/TrEMBL;Acc:Q4STS2]
Sequ42653EST3	1.03e-163	17	abhd17ab-201	abhydrolase domain containing 17Ab [Source:ZFIN;Acc:ZDB-GENE-081105-136]	0	7	abhd17c-201	abhydrolase domain containing 17C [Source:ZFIN;Acc:ZDB-GENE-040426-714]	0	2	abhd17c-201	abhydrolase domain containing 17C [Source:ZFIN;Acc:ZDB-GENE-040426-714]	4.413e-161	15	ABHD17A (1 of 2)-201	abhydrolase domain containing 17A [Source:HGNC Symbol;Acc:28756]
Sequ0929TUF
Sequ22070EST3	6.524e-31	8	gig2q-201	grass carp reovirus (GCRV)-induced gene 2q [Source:ZFIN;Acc:ZDB-GENE-130517-9]	4.16e-62	21	gig2l-201	grass carp reovirus (GCRV)-induced gene 2l [Source:ZFIN;Acc:ZDB-GENE-130517-7]	1.225e-60	11	gig2j-201	grass carp reovirus (GCRV)-induced gene 2j [Source:ZFIN;Acc:ZDB-GENE-081022-181]	1.533e-55	3	0	0
Sequ42253EST3	0	3	mtch2-201	mitochondrial carrier homolog 2 [Source:ZFIN;Acc:ZDB-GENE-991008-9]	0	7	mtch2-001	mitochondrial carrier homolog 2 [Source:ZFIN;Acc:ZDB-GENE-991008-9]	0	2	mtch2-202	mitochondrial carrier homolog 2 [Source:ZFIN;Acc:ZDB-GENE-991008-9]	0	Un_random	mtch2-201	mitochondrial carrier homolog 2 [Source:ZFIN;Acc:ZDB-GENE-991008-9]
Sequ06023SNP2	3.276e-16	scaffold2414	rbb4l (1 of 2)-201	retinoblastoma binding protein 4, like [Source:ZFIN;Acc:ZDB-GENE-030131-848]	1.3e-09	11	rbb4l-002	retinoblastoma binding protein 4, like [Source:ZFIN;Acc:ZDB-GENE-030131-848]	7.006e-24	2	rbb4l-202	retinoblastoma binding protein 4, like [Source:ZFIN;Acc:ZDB-GENE-030131-848]	8.85e-12	Un_random	RBBP7-201	Chromosome undetermined SCAF7762, whole genome shotgun sequence.; Uncharacterized protein [Source:UniProtKB/TrEMBL;Acc:Q4T8N4]
Sequ03490SNP1	0.258	22	evla-201	Enah/Vasp-like a [Source:ZFIN;Acc:ZDB-GENE-000607-65]	0.006011	1	CABZ01084505.1-201	0	0.031	9	dcaf15-201	DDB1 and CUL4 associated factor 15 [Source:ZFIN;Acc:ZDB-GENE-030131-2374]	0.268	4	DHX29-202	DEAH (Asp-Glu-Ala-His) box polypeptide 29 [Source:HGNC Symbol;Acc:15815]
SQ10	E-value	Chromosome	Gene	Description of gene	E-value	Chromosome	Gene	Description of gene	E-value	Group	Gene	Description of gene	E-value	Chromosome	Gene	Description of gene
Sequ10500SNP2	1.358e-07	17	txndc12-201	thioredoxin domain containing 12 (endoplasmic reticulum) [Source:ZFIN;Acc:ZDB-GENE-050522-497]	3.079e-78	19	agr2-001	anterior gradient homolog 2 (Xenopus laevis) [Source:ZFIN;Acc:ZDB-GENE-050417-214]	3.867e-82		agr2-201	anterior gradient homolog 2 (Xenopus laevis) [Source:ZFIN;Acc:ZDB-GENE-050417-214]	1.202e-81	Un_random	AGR2-201	Chromosome undetermined SCAF11998, whole genome shotgun sequence; Uncharacterized protein [Source:UniProtKB/TrEMBL;Acc:Q4SYN8]
Sequ08061SNP2	1.669e-107	16	TRYP-201	Uncharacterized protein [Source:UniProtKB/TrEMBL;Acc:H2MEM6]	1.777e-95	16	si:ch73-103b2.3-001	si:ch73-103b2.3 [Source:ZFIN;Acc:ZDB-GENE-110408-10]	1.917e-100	20	si:ch73-103b2.3-201	si:ch73-103b2.3 [Source:ZFIN;Acc:ZDB-GENE-110408-10]	1.699e-97	8	try (1 of 2)-201	trypsin [Source:ZFIN;Acc:ZDB-GENE-010131-7]
Sequ20678EST3	3.727e-58	11	lsm10-201	LSM10, U7 small nuclear RNA associated [Source:ZFIN;Acc:ZDB-GENE-090508-7]	1.272e-49	19	lsm10-001	LSM10, U7 small nuclear RNA associated [Source:ZFIN;Acc:ZDB-GENE-090508-7]	1.252e-62	10	lsm10-201	LSM10, U7 small nuclear RNA associated [Source:ZFIN;Acc:ZDB-GENE-090508-7]	1.387e-05	21	snrpd1-201	small nuclear ribonucleoprotein D1 polypeptide [Source:ZFIN;Acc:ZDB-GENE-020419-14]
Sequ12747EST3	9.868e-109	11	meaf6-202	MYST/Esa1-associated factor 6 [Source:ZFIN;Acc:ZDB-GENE-040808-12]	3.998e-102	19	meaf6-201	MYST/Esa1-associated factor 6 [Source:ZFIN;Acc:ZDB-GENE-040808-12]	1.121e-103	10	meaf6-201	MYST/Esa1-associated factor 6 [Source:ZFIN;Acc:ZDB-GENE-040808-12]	1.667e-97	21_random	meaf6-201	MYST/Esa1-associated factor 6 [Source:ZFIN;Acc:ZDB-GENE-040808-12]
Sequ01546SNP1	0.546	11	fam91a1-201	family with sequence similarity 91, member A1 [Source:ZFIN;Acc:ZDB-GENE-040426-1187]	1.813	19	fam91a1-001	family with sequence similarity 91, member A1 [Source:ZFIN;Acc:ZDB-GENE-040426-1187]	0.096	10	fam91a1-201	family with sequence similarity 91, member A1 [Source:ZFIN;Acc:ZDB-GENE-040426-1187]	0.301	16	farsb-201	phenylalanyl-tRNA synthetase, beta subunit [Source:ZFIN;Acc:ZDB-GENE-021206-2]
Sequ21156EST3	0.16	20	pip4k2aa-201	phosphatidylinositol-5-phosphate 4-kinase, type II, alpha a [Source:ZFIN;Acc:ZDB-GENE-080721-18]	1.196e-42	17	mycbp-001	c-myc binding protein [Source:ZFIN;Acc:ZDB-GENE-060331-97]	2.663e-37	20	mycbp-201	c-myc binding protein [Source:ZFIN;Acc:ZDB-GENE-060331-97]	1.421e-47	21	MYCBP-201	Chromosome 21 SCAF12158, whole genome shotgun sequence; Uncharacterized protein [Source:UniProtKB/TrEMBL;Acc:Q4SY73]
Sequ43450EST3	0	11	txnipa-201	thioredoxin interacting protein a [Source:ZFIN;Acc:ZDB-GENE-030804-10]	0	19	txnipa-001	thioredoxin interacting protein a [Source:ZFIN;Acc:ZDB-GENE-030804-10]	0		txnipa-201	thioredoxin interacting protein a [Source:ZFIN;Acc:ZDB-GENE-030804-10]	0	Un_random	txnipa-201	thioredoxin interacting protein a [Source:ZFIN;Acc:ZDB-GENE-030804-10]
Sequ43026EST3	0	16	hm:zeh0351-201	hm:zeh0351 [Source:ZFIN;Acc:ZDB-GENE-030131-37]	0	16	SEPT7-001	septin 7 [Source:HGNC Symbol;Acc:1717]	0	10	0	0	7.617e-158	Un_random	hm:zeh0351-201	hm:zeh0351 [Source:ZFIN;Acc:ZDB-GENE-030131-37]
Sequ20261EST3	0.237	13	si:ch73-39g20.1-201	si:ch73-39g20.1 [Source:ZFIN;Acc:ZDB-GENE-120215-90]	0.031	18			0.434	4	med19a-201	mediator complex subunit 19a [Source:ZFIN;Acc:ZDB-GENE-060929-232]	0.878	12	si:dkey-53d10.1-201	si:dkey-53d10.1 [Source:ZFIN;Acc:ZDB-GENE-081104-422]
Sequ06448EST2	1.094e-99	11	serinc2-201	serine incorporator 2 [Source:ZFIN;Acc:ZDB-GENE-041111-296]	5.349e-95	19	serinc2-001	serine incorporator 2 [Source:ZFIN;Acc:ZDB-GENE-041111-296]	6.846e-90	20	serinc2l-201	serine incorporator 2, like [Source:ZFIN;Acc:ZDB-GENE-100921-58]	1.243e-91	21	serinc2-201	serine incorporator 2 [Source:ZFIN;Acc:ZDB-GENE-041111-296]
Sequ14769SNP2	0.133	9	mlxip-202	MLX interacting protein [Source:ZFIN;Acc:ZDB-GENE-060526-8]	1.613	20	akap7-201	A kinase (PRKA) anchor protein 7 [Source:ZFIN;Acc:ZDB-GENE-040724-128]	1.072	1	arpc2-202	actin related protein 2/3 complex, subunit 2 [Source:ZFIN;Acc:ZDB-GENE-030131-5276]	2.41	12	fam211ba-201	family with sequence similarity 211, member Ba [Source:ZFIN;Acc:ZDB-GENE-081104-225]
Sequ06759SNP2	0.419	17	si:dkey-24m12.3-201	si:dkey-24m12.3 [Source:ZFIN;Acc:ZDB-GENE-131121-110]	0.082	19	sh3bgrl3-001	SH3 domain binding glutamic acid-rich protein like 3 [Source:ZFIN;Acc:ZDB-GENE-040426-1059]	0.04	9	GTF3C1-202	general transcription factor IIIC, polypeptide 1, alpha 220kDa [Source:HGNC Symbol;Acc:4664]	0.824	5	glg1b-201	golgi glycoprotein 1b [Source:ZFIN;Acc:ZDB-GENE-060825-255]
Sequ06394SNP2	1.035e-16	11	siat4-201	Oryzias latipes alpha-2,3-sialyltransferase ST3Gal I (siat4), mRNA. [Source:RefSeq mRNA;Acc:NM_001104769]	3.507e-24	19	st3gal1l3-001	ST3 beta-galactoside alpha-2,3-sialyltransferase 1, like 3 [Source:ZFIN;Acc:ZDB-GENE-100922-174]	2.404e-29	10	0	0	7.889e-17	21	0	0
Sequ02797SNP1	0.017	12	0	Uncharacterized protein [Source:UniProtKB/TrEMBL;Acc:H2LR83]	0.501	20	serinc1-002	serine incorporator 1 [Source:ZFIN;Acc:ZDB-GENE-030131-4415]	0.179	5	gpam-201	glycerol-3-phosphate acyltransferase, mitochondrial [Source:ZFIN;Acc:ZDB-GENE-101026-1]	0.046	17	unc5b-201	unc-5 homolog B (C. elegans) [Source:ZFIN;Acc:ZDB-GENE-041213-1]
Sequ12136EST3	0	11	hdac1 (1 of 2)-201	histone deacetylase 1 [Source:ZFIN;Acc:ZDB-GENE-020419-32]	0	19	hdac1-001	histone deacetylase 1 [Source:ZFIN;Acc:ZDB-GENE-020419-32]	0	10	hdac1 (2 of 2)-201	histone deacetylase 1 [Source:ZFIN;Acc:ZDB-GENE-020419-32]	0	21	hdac1 (1 of 2)-201	histone deacetylase 1 [Source:ZFIN;Acc:ZDB-GENE-020419-32]
Sequ43589EST3	0.053	12	plac8.1-201	placenta-specific 8, tandem duplicate 1 [Source:ZFIN;Acc:ZDB-GENE-050809-124]	0.006172	24	CABZ01072511.1-201	Uncharacterized protein [Source:UniProtKB/TrEMBL;Acc:E7F7K4]	0.022	17	zgc:175264-201	zgc:175264 [Source:ZFIN;Acc:ZDB-GENE-080204-123]	0.322	4	bcl7a-201	B-cell CLL/lymphoma 7A [Source:ZFIN;Acc:ZDB-GENE-000607-16]
Sequ48889EST3	2.111e-19	11	mrpl36-201	mitochondrial ribosomal protein L36 [Source:ZFIN;Acc:ZDB-GENE-060503-821]	2.199e-17	19	mrpl36-001	mitochondrial ribosomal protein L36 [Source:ZFIN;Acc:ZDB-GENE-060503-821]	0.038	19	cacna2d4b-202	calcium channel, voltage-dependent, alpha 2/delta subunit 4b [Source:ZFIN;Acc:ZDB-GENE-100422-18]	2.236e-29	21	mrpl36-201	mitochondrial ribosomal protein L36 [Source:ZFIN;Acc:ZDB-GENE-060503-821]
Sequ14993EST3	0	11	nsun2-201	NOL1/NOP2/Sun domain family, member 2 [Source:ZFIN;Acc:ZDB-GENE-030131-4017]	0	19			0	10	nsun2-201	NOL1/NOP2/Sun domain family, member 2 [Source:ZFIN;Acc:ZDB-GENE-030131-4017]	0	21	nsun2-201	NOL1/NOP2/Sun domain family, member 2 [Source:ZFIN;Acc:ZDB-GENE-030131-4017]
Sequ0452TUF
Sequ14504SNP3	5.049e-102	11	yars-201	tyrosyl-tRNA synthetase [Source:ZFIN;Acc:ZDB-GENE-030425-2]	9.883e-91	19	yars-201	tyrosyl-tRNA synthetase [Source:ZFIN;Acc:ZDB-GENE-030425-2]	4.416e-102	10	yars-201	tyrosyl-tRNA synthetase [Source:ZFIN;Acc:ZDB-GENE-030425-2]	3.819e-94	21	yars-201	tyrosyl-tRNA synthetase [Source:ZFIN;Acc:ZDB-GENE-030425-2]
Sequ14504EST3	5.049e-102	11	yars-201	tyrosyl-tRNA synthetase [Source:ZFIN;Acc:ZDB-GENE-030425-2]	9.883e-91	19	yars-201	tyrosyl-tRNA synthetase [Source:ZFIN;Acc:ZDB-GENE-030425-2]	4.416e-102	10	yars-201	tyrosyl-tRNA synthetase [Source:ZFIN;Acc:ZDB-GENE-030425-2]	3.819e-94	21	yars-201	tyrosyl-tRNA synthetase [Source:ZFIN;Acc:ZDB-GENE-030425-2]
Sequ20814SNP2	6.418e-90	22	rbb4-201	retinoblastoma binding protein 4 [Source:ZFIN;Acc:ZDB-GENE-030131-445]	6.127e-90	19	rbb4-001	retinoblastoma binding protein 4 [Source:ZFIN;Acc:ZDB-GENE-030131-445]	2.628e-94	10	RBBP4 (2 of 2)-201	retinoblastoma binding protein 4 [Source:HGNC Symbol;Acc:9887]	6.684e-90	10	rbb4-201	retinoblastoma binding protein 4 [Source:ZFIN;Acc:ZDB-GENE-030131-445]
Sequ22319EST3	4.644e-39	11	ptp4a2b-201	protein tyrosine phosphatase type IVA, member 2b [Source:ZFIN;Acc:ZDB-GENE-041114-111]	5.376e-16	19	ptp4a2b-002	protein tyrosine phosphatase type IVA, member 2b [Source:ZFIN;Acc:ZDB-GENE-041114-111]	8.936e-54	10	ptp4a2b-202	protein tyrosine phosphatase type IVA, member 2b [Source:ZFIN;Acc:ZDB-GENE-041114-111]	1.137e-32	21	ptp4a2b-201	protein tyrosine phosphatase type IVA, member 2b [Source:ZFIN;Acc:ZDB-GENE-041114-111]
Sequ07802SNP2	1.82e-66	scaffold1648	bet1-201	blocked early in transport 1 homolog (S. cerevisiae) [Source:ZFIN;Acc:ZDB-GENE-040625-3]	9.428e-51	19	bet1-001	blocked early in transport 1 homolog (S. cerevisiae) [Source:ZFIN;Acc:ZDB-GENE-040625-3]	1.784e-61	10	bet1-201	blocked early in transport 1 homolog (S. cerevisiae) [Source:ZFIN;Acc:ZDB-GENE-040625-3]	1.756e-65	21_random	bet1-201	blocked early in transport 1 homolog (S. cerevisiae) [Source:ZFIN;Acc:ZDB-GENE-040625-3]
Sequ11763EST3	7.263e-148	11	cdca7b-201	cell division cycle associated 7b [Source:ZFIN;Acc:ZDB-GENE-030131-607]	1.174e-83	19	cdca7b-201	cell division cycle associated 7b [Source:ZFIN;Acc:ZDB-GENE-030131-607]	1.541e-152	10	cdca7b-201	cell division cycle associated 7b [Source:ZFIN;Acc:ZDB-GENE-030131-607]	1.898e-118	21	cdca7b-201	cell division cycle associated 7b [Source:ZFIN;Acc:ZDB-GENE-030131-607]
Sequ20975EST2	1.908e-166	11	mrpl3-202	mitochondrial ribosomal protein L3 [Source:ZFIN;Acc:ZDB-GENE-030131-8227]	1.045e-162	19	mrpl3-002	mitochondrial ribosomal protein L3 [Source:ZFIN;Acc:ZDB-GENE-030131-8227]	0	10	mrpl3-201	mitochondrial ribosomal protein L3 [Source:ZFIN;Acc:ZDB-GENE-030131-8227]	0	21	MRPL3-201	Chromosome 21 SCAF13835, whole genome shotgun sequence.; Uncharacterized protein [Source:UniProtKB/TrEMBL;Acc:Q4SUY7]
Sequ44970EST3	0.095	scaffold2878	0	Uncharacterized protein [Source:UniProtKB/TrEMBL;Acc:H2N131]	3.514e-30	19	tomm7-201	translocase of outer mitochondrial membrane 7 homolog (yeast) [Source:ZFIN;Acc:ZDB-GENE-060825-115]	0.044	6	hpse2-201	heparanase 2 [Source:ZFIN;Acc:ZDB-GENE-090313-378]	0.022	15	pard3-202	par-3 partitioning defective 3 homolog (C. elegans) [Source:ZFIN;Acc:ZDB-GENE-030925-47]
Sequ36009EST3	0	11	0	Uncharacterized protein [Source:UniProtKB/TrEMBL;Acc:H2LF05]	0	16	ctnnb1-001	catenin (cadherin-associated protein), beta 1 [Source:ZFIN;Acc:ZDB-GENE-980526-362]	0	10	0	0	0	21	0	Uncharacterized protein [Source:UniProtKB/TrEMBL;Acc:H3CLS0]
Sequ15608EST3	0	11	yrk-201	Yes-related kinase [Source:ZFIN;Acc:ZDB-GENE-030131-9517]	0	19	yrk-202	Yes-related kinase [Source:ZFIN;Acc:ZDB-GENE-030131-9517]	0	10	yrk-201	Yes-related kinase [Source:ZFIN;Acc:ZDB-GENE-030131-9517]	0	21	yrk-201	Yes-related kinase [Source:ZFIN;Acc:ZDB-GENE-030131-9517]
Sequ43669EST3	0	11	snrnp40-201	small nuclear ribonucleoprotein 40 (U5) [Source:ZFIN;Acc:ZDB-GENE-040426-978]	0	19	snrnp40-001	small nuclear ribonucleoprotein 40 (U5) [Source:ZFIN;Acc:ZDB-GENE-040426-978]	0	10	snrnp40-201	small nuclear ribonucleoprotein 40 (U5) [Source:ZFIN;Acc:ZDB-GENE-040426-978]	0	21	snrnp40-201	small nuclear ribonucleoprotein 40 (U5) [Source:ZFIN;Acc:ZDB-GENE-040426-978]
Sequ14558EST3	6.826e-129	11	clasp2-201	cytoplasmic linker associated protein 2 [Source:ZFIN;Acc:ZDB-GENE-040426-2343]	8.035e-121	19	clasp2-002	cytoplasmic linker associated protein 2 [Source:ZFIN;Acc:ZDB-GENE-040426-2343]	7.912e-134	10	clasp2 (2 of 2)-201	cytoplasmic linker associated protein 2 [Source:ZFIN;Acc:ZDB-GENE-040426-2343]	9.421e-132	21	clasp2-201	cytoplasmic linker associated protein 2 [Source:ZFIN;Acc:ZDB-GENE-040426-2343]
Sequ12624EST3	0	11	ubqln4-201	ubiquilin 4 [Source:ZFIN;Acc:ZDB-GENE-030131-6269]	0	16	ubqln4-001	ubiquilin 4 [Source:ZFIN;Acc:ZDB-GENE-030131-6269]	0	10	ubqln4-201	ubiquilin 4 [Source:ZFIN;Acc:ZDB-GENE-030131-6269]	0	21	ubqln4-201	ubiquilin 4 [Source:ZFIN;Acc:ZDB-GENE-030131-6269]
Sequ11702EST3	2.839e-62	11	chrac1-201	chromatin accessibility complex 1 [Source:ZFIN;Acc:ZDB-GENE-050227-18]	4.392e-52	19	chrac1-201	chromatin accessibility complex 1 [Source:ZFIN;Acc:ZDB-GENE-050227-18]	1.217e-70	10	0	0	4.406e-59	21_random	chrac1-202	chromatin accessibility complex 1 [Source:ZFIN;Acc:ZDB-GENE-050227-18]
Sequ55356EST3	1.083e-150	11	zgc:111986-201	zgc:111986 [Source:ZFIN;Acc:ZDB-GENE-050522-304]	4.404e-151	19	C19H6orf62-001	chromosome 6 open reading frame 62 [Source:HGNC Symbol;Acc:20998]	3.952e-164	10	zgc:111986-201	zgc:111986 [Source:ZFIN;Acc:ZDB-GENE-050522-304]	8.213e-147	21_random	zgc:111986-201	zgc:111986 [Source:ZFIN;Acc:ZDB-GENE-050522-304]
Sequ21447EST3	6.424e-123	11	si:ch73-136l23.1-201	si:ch73-136l23.1 [Source:ZFIN;Acc:ZDB-GENE-081031-70]	6.306e-119	19	FAM8A1 (2 of 3)-201	family with sequence similarity 8, member A1 [Source:HGNC Symbol;Acc:16372]	2.915e-147	10	si:ch73-136l23.1-201	si:ch73-136l23.1 [Source:ZFIN;Acc:ZDB-GENE-081031-70]	2.49e-123	21_random	si:ch73-136l23.1-201	si:ch73-136l23.1 [Source:ZFIN;Acc:ZDB-GENE-081031-70]
Sequ36093EST3	4.31e-111	11	bloc1s4-201	biogenesis of lysosomal organelles complex-1, subunit 4, cappuccino [Source:ZFIN;Acc:ZDB-GENE-040801-215]	1.232e-95	19			7.83e-170	10	bloc1s4-202	biogenesis of lysosomal organelles complex-1, subunit 4, cappuccino [Source:ZFIN;Acc:ZDB-GENE-040801-215]	6.5e-108	21	bloc1s4-201	biogenesis of lysosomal organelles complex-1, subunit 4, cappuccino [Source:ZFIN;Acc:ZDB-GENE-040801-215]
Sequ06953EST2	1.181e-147	11	sf3b4-201	splicing factor 3b, subunit 4 [Source:ZFIN;Acc:ZDB-GENE-020419-22]	1.457e-153	19	sf3b4-201	splicing factor 3b, subunit 4 [Source:ZFIN;Acc:ZDB-GENE-020419-22]	0	10	sf3b4-201	splicing factor 3b, subunit 4 [Source:ZFIN;Acc:ZDB-GENE-020419-22]	9.333e-161	21	sf3b4-201	splicing factor 3b, subunit 4 [Source:ZFIN;Acc:ZDB-GENE-020419-22]
Sequ13092EST3	0	11	pabpc1b-201	poly A binding protein, cytoplasmic 1 b [Source:ZFIN;Acc:ZDB-GENE-050308-1]	0	19	pabpc1b-001	poly A binding protein, cytoplasmic 1 b [Source:ZFIN;Acc:ZDB-GENE-050308-1]	0	10	pabpc1b-202	poly A binding protein, cytoplasmic 1 b [Source:ZFIN;Acc:ZDB-GENE-050308-1]	0	21	pabpc1b-201	poly A binding protein, cytoplasmic 1 b [Source:ZFIN;Acc:ZDB-GENE-050308-1]
Sequ15031EST3	0	11	vps72-201	vacuolar protein sorting 72 homolog (S. cerevisiae) [Source:ZFIN;Acc:ZDB-GENE-060503-88]	3.361e-155	19	vps72-001	vacuolar protein sorting 72 homolog (S. cerevisiae) [Source:ZFIN;Acc:ZDB-GENE-060503-88]	0	10	vps72-201	vacuolar protein sorting 72 homolog (S. cerevisiae) [Source:ZFIN;Acc:ZDB-GENE-060503-88]	0	21	vps72-201	vacuolar protein sorting 72 homolog (S. cerevisiae) [Source:ZFIN;Acc:ZDB-GENE-060503-88]
Sequ20303EST2	1.863e-95	scaffold1181	HDGFL1-201	hepatoma derived growth factor-like 1 [Source:HGNC Symbol;Acc:21095]	3.112e-43	1	psip1-001	PC4 and SFRS1 interacting protein 1 [Source:ZFIN;Acc:ZDB-GENE-050522-104]	2.676e-120	10	HDGFL1-202	hepatoma derived growth factor-like 1 [Source:HGNC Symbol;Acc:21095]	1.236e-116	21_random	HDGFL1-201	hepatoma derived growth factor-like 1 [Source:HGNC Symbol;Acc:21095]
Sequ13900SNP2	0.182	24	col12a1a (1 of 2)-201	collagen, type XII, alpha 1a [Source:ZFIN;Acc:ZDB-GENE-090728-1]	2.196e-11	19	prcc-001	papillary renal cell carcinoma (translocation-associated) [Source:ZFIN;Acc:ZDB-GENE-070717-1]	3.437e-23	10	prcc-202	papillary renal cell carcinoma (translocation-associated) [Source:ZFIN;Acc:ZDB-GENE-070717-1]	7.936e-33	21_random	prcc-201	papillary renal cell carcinoma (translocation-associated) [Source:ZFIN;Acc:ZDB-GENE-070717-1]
Sequ05974SNP2	0	scaffold870	cndp2-201	CNDP dipeptidase 2 (metallopeptidase M20 family) [Source:ZFIN;Acc:ZDB-GENE-030131-5499]	0	19	cndp2-001	CNDP dipeptidase 2 (metallopeptidase M20 family) [Source:ZFIN;Acc:ZDB-GENE-030131-5499]	0	10	cndp2-201	CNDP dipeptidase 2 (metallopeptidase M20 family) [Source:ZFIN;Acc:ZDB-GENE-030131-5499]	0	21_random	cndp2-201	CNDP dipeptidase 2 (metallopeptidase M20 family) [Source:ZFIN;Acc:ZDB-GENE-030131-5499]
Sequ42572EST3	0	11	clk2a-201	CDC-like kinase 2a [Source:ZFIN;Acc:ZDB-GENE-030131-298]	0	19	clk2a-002	CDC-like kinase 2a [Source:ZFIN;Acc:ZDB-GENE-030131-298]	0	10	clk2a-202	CDC-like kinase 2a [Source:ZFIN;Acc:ZDB-GENE-030131-298]	0	21_random	clk2a-201	CDC-like kinase 2a [Source:ZFIN;Acc:ZDB-GENE-030131-298]
Sequ0311TUF
Sequ14131EST3	4.031e-133	11	clic1-201	chloride intracellular channel 1 [Source:ZFIN;Acc:ZDB-GENE-030131-3202]	9.465e-125	19	clic1-001	chloride intracellular channel 1 [Source:ZFIN;Acc:ZDB-GENE-030131-3202]	5.912e-139	10	clic1-202	chloride intracellular channel 1 [Source:ZFIN;Acc:ZDB-GENE-030131-3202]	3.142e-137	21_random	clic1-201	chloride intracellular channel 1 [Source:ZFIN;Acc:ZDB-GENE-030131-3202]
Sequ13186EST3	1.099e-123	11	utp23-201	UTP23, small subunit (SSU) processome component, homolog (yeast) [Source:ZFIN;Acc:ZDB-GENE-050417-353]	2.402e-105	19	utp23-001	UTP23, small subunit (SSU) processome component, homolog (yeast) [Source:ZFIN;Acc:ZDB-GENE-050417-353]	1.304e-103	10	utp23-201	UTP23, small subunit (SSU) processome component, homolog (yeast) [Source:ZFIN;Acc:ZDB-GENE-050417-353]	7.344e-67	Un_random	utp23-201	UTP23, small subunit (SSU) processome component, homolog (yeast) [Source:ZFIN;Acc:ZDB-GENE-050417-353]
Sequ10230SNP2	1.033e-11	11	utp23-201	UTP23, small subunit (SSU) processome component, homolog (yeast) [Source:ZFIN;Acc:ZDB-GENE-050417-353]	0.002566	19	utp23-001	UTP23, small subunit (SSU) processome component, homolog (yeast) [Source:ZFIN;Acc:ZDB-GENE-050417-353]	0.0009041	10	utp23-201	UTP23, small subunit (SSU) processome component, homolog (yeast) [Source:ZFIN;Acc:ZDB-GENE-050417-353]	1.166	Un_random	smurf2 (2 of 3)-201	SMAD specific E3 ubiquitin protein ligase 2 [Source:ZFIN;Acc:ZDB-GENE-030131-1830]
Sequ55107EST3	2.174e-136	11	zgc:101684-201	zgc:101684 [Source:ZFIN;Acc:ZDB-GENE-041010-177]	5.852e-109	19	TPMT (2 of 2)-001	thiopurine S-methyltransferase [Source:HGNC Symbol;Acc:12014]	6.065e-135	10	zgc:101684-202	zgc:101684 [Source:ZFIN;Acc:ZDB-GENE-041010-177]	4.275e-132	21_random	zgc:101684-201	zgc:101684 [Source:ZFIN;Acc:ZDB-GENE-041010-177]
Sequ03235SNP1	0.109	17	rfwd2-201	ring finger and WD repeat domain 2 [Source:ZFIN;Acc:ZDB-GENE-070410-134]	0.26	23	si:ch211-10d23.5-001	si:ch211-10d23.5 [Source:ZFIN;Acc:ZDB-GENE-090313-10]	0.455	15	slitrk3b-201	SLIT and NTRK-like family, member 3b [Source:ZFIN;Acc:ZDB-GENE-070912-352]	0.404	Un_random	0	Uncharacterized protein [Source:UniProtKB/TrEMBL;Acc:H3D843]
Sequ14528EST3	0.137	20	nrp1a-201	neuropilin 1a [Source:ZFIN;Acc:ZDB-GENE-030519-2]	2.546e-43	19	jtb-002	jumping translocation breakpoint [Source:ZFIN;Acc:ZDB-GENE-060503-674]	2.899e-79	10	jtb-202	jumping translocation breakpoint [Source:ZFIN;Acc:ZDB-GENE-060503-674]	9.209e-48	Un_random	0	Uncharacterized protein [Source:UniProtKB/TrEMBL;Acc:H3CG99]
Sequ07110EST2	2.816e-109	11	ints3-201	integrator complex subunit 3 [Source:ZFIN;Acc:ZDB-GENE-060503-634]	3.686e-92	19	ints3-001	integrator complex subunit 3 [Source:ZFIN;Acc:ZDB-GENE-060503-634]	2.843e-100	10	ints3-201	integrator complex subunit 3 [Source:ZFIN;Acc:ZDB-GENE-060503-634]	5.511e-106	Un_random	ints3-201	integrator complex subunit 3 [Source:ZFIN;Acc:ZDB-GENE-060503-634]
Sequ28578EST3	1.979e-28	11	0	Uncharacterized protein [Source:UniProtKB/TrEMBL;Acc:H2L6Q9]	0.202	10	CCAR2-201	cell cycle and apoptosis regulator 2 [Source:HGNC Symbol;Acc:23360]	9.284e-05	13	0	0	2.274e-19	Un_random	0	Uncharacterized protein [Source:UniProtKB/TrEMBL;Acc:H3C4T7]
Sequ05983SNP2	0.279	7	tmem201-201	transmembrane protein 201 [Source:ZFIN;Acc:ZDB-GENE-070410-61]	0.008157	25	appl2-201	adaptor protein, phosphotyrosine interaction, PH domain and leucine zipper containing 2 [Source:ZFIN;Acc:ZDB-GENE-081016-2]	3.011	21	rab18b-201	RAB18B, member RAS oncogene family [Source:ZFIN;Acc:ZDB-GENE-040801-185]	0.212	Un_random	0	Uncharacterized protein [Source:UniProtKB/TrEMBL;Acc:H3DR19]
Sequ46238EST3	0.167	11	GNBP-201	Oryzias latipes guaninenucleotide-binding protein beta subunit (ol-gb), mRNA. [Source:RefSeq mRNA;Acc:NM_001104851]	0.216	8	magi1a-004	membrane associated guanylate kinase, WW and PDZ domain containing 1a [Source:ZFIN;Acc:ZDB-GENE-081105-13]	1.695e-18	10	gnb3b-201	guanine nucleotide binding protein (G protein), beta polypeptide 3b [Source:ZFIN;Acc:ZDB-GENE-040426-2280]	0.239	3	ints1-201	integrator complex subunit 1 [Source:ZFIN;Acc:ZDB-GENE-030131-6523]
Sequ15305SNP3	0	11	chd4a-201	chromodomain helicase DNA binding protein 4a [Source:ZFIN;Acc:ZDB-GENE-041111-187]	0	19			0		chd4a-203	chromodomain helicase DNA binding protein 4a [Source:ZFIN;Acc:ZDB-GENE-041111-187]	0	Un_random	chd4a-203	chromodomain helicase DNA binding protein 4a [Source:ZFIN;Acc:ZDB-GENE-041111-187]
Sequ0944TUF
Sequ14263EST3	0	11	RING3-201	Uncharacterized protein [Source:UniProtKB/TrEMBL;Acc:H2LQA0]	0	19	brd2a-001	bromodomain-containing 2a [Source:ZFIN;Acc:ZDB-GENE-990415-248]	0		brd2a-201	bromodomain-containing 2a [Source:ZFIN;Acc:ZDB-GENE-990415-248]	0	Un_random	brd2a-201	bromodomain-containing 2a [Source:ZFIN;Acc:ZDB-GENE-990415-248]
Sequ45152EST3	0	11	EEF1A-201	Oryzias latipes elongation factor 1 alpha (eef1a), mRNA. [Source:RefSeq mRNA;Acc:NM_001104662]	0	19	eef1a1l1-201	eukaryotic translation elongation factor 1 alpha 1, like 1 [Source:ZFIN;Acc:ZDB-GENE-990415-52]	0	10	0	0	0	21	0	Elongation factor 1-alpha [Source:UniProtKB/TrEMBL;Acc:H3CAA0]
Sequ37185EST3	1.296e-61	11	ndufs5-201	NADH dehydrogenase (ubiquinone) Fe-S protein 5 [Source:ZFIN;Acc:ZDB-GENE-050522-437]	9.71e-51	19	ndufs5-001	NADH dehydrogenase (ubiquinone) Fe-S protein 5 [Source:ZFIN;Acc:ZDB-GENE-050522-437]	2.134e-61	10	ndufs5-201	NADH dehydrogenase (ubiquinone) Fe-S protein 5 [Source:ZFIN;Acc:ZDB-GENE-050522-437]	9.139e-57	Un_random	ndufs5-201	NADH dehydrogenase (ubiquinone) Fe-S protein 5 [Source:ZFIN;Acc:ZDB-GENE-050522-437]
Sequ20304EST3	2.967e-08	16	bag6-201	BCL2-associated athanogene 6 [Source:ZFIN;Acc:ZDB-GENE-010501-5]	4.201e-09	19	BAG6 (2 of 2)-001	BCL2-associated athanogene 6 [Source:HGNC Symbol;Acc:13919]	8.468e-15		zgc:153389-201	zgc:153389 [Source:ZFIN;Acc:ZDB-GENE-060825-176]	1.101e-07	Un_random	bag6 (2 of 2)-201	BCL2-associated athanogene 6 [Source:ZFIN;Acc:ZDB-GENE-010501-5]
Sequ45232EST3	2.761e-100	11	stx12-203	syntaxin 12 [Source:ZFIN;Acc:ZDB-GENE-040625-11]	1.192e-121	19	stx12-201	syntaxin 12 [Source:ZFIN;Acc:ZDB-GENE-040625-11]	7.12e-161		stx12-201	syntaxin 12 [Source:ZFIN;Acc:ZDB-GENE-040625-11]	1.621e-119	Un_random	stx12-201	syntaxin 12 [Source:ZFIN;Acc:ZDB-GENE-040625-11]
Sequ11468EST3	2.336e-25	11	acn9-201	ACN9 homolog (S. cerevisiae) [Source:ZFIN;Acc:ZDB-GENE-041010-94]	6.119e-53	19	acn9-001	ACN9 homolog (S. cerevisiae) [Source:ZFIN;Acc:ZDB-GENE-041010-94]	5.695e-62		acn9-201	ACN9 homolog (S. cerevisiae) [Source:ZFIN;Acc:ZDB-GENE-041010-94]	2.085e-41	Un_random	acn9-201	ACN9 homolog (S. cerevisiae) [Source:ZFIN;Acc:ZDB-GENE-041010-94]
Sequ45078EST3	9.571e-62	11	rpa3-201	replication protein A3 [Source:ZFIN;Acc:ZDB-GENE-040426-977]	8.411e-41	19	rpa3-001	replication protein A3 [Source:ZFIN;Acc:ZDB-GENE-040426-977]	5.146e-72		rpa3-202	replication protein A3 [Source:ZFIN;Acc:ZDB-GENE-040426-977]	9.961e-66	Un_random	rpa3-201	replication protein A3 [Source:ZFIN;Acc:ZDB-GENE-040426-977]
Sequ0915TUF
SQ11	E-value	Chromosome	Gene	Description of gene	E-value	Chromosome	Gene	Description of gene	E-value	Group	Gene	Description of gene	E-value	Chromosome	Gene	Description of gene
Sequ11833EST3	5.774e-111	scaffold1449	f2-202	coagulation factor II (thrombin) [Source:ZFIN;Acc:ZDB-GENE-030131-4606]	0	7	f2-001	coagulation factor II (thrombin) [Source:ZFIN;Acc:ZDB-GENE-030131-4606]	0	1	f2-201	coagulation factor II (thrombin) [Source:ZFIN;Acc:ZDB-GENE-030131-4606]	0	3	f2-201	coagulation factor II (thrombin) [Source:ZFIN;Acc:ZDB-GENE-030131-4606]
Sequ20292EST2	5.016e-69	scaffold1449	f2-202	coagulation factor II (thrombin) [Source:ZFIN;Acc:ZDB-GENE-030131-4606]	0	7	f2-001	coagulation factor II (thrombin) [Source:ZFIN;Acc:ZDB-GENE-030131-4606]	0	1	f2-202	coagulation factor II (thrombin) [Source:ZFIN;Acc:ZDB-GENE-030131-4606]	0	3	f2-201	coagulation factor II (thrombin) [Source:ZFIN;Acc:ZDB-GENE-030131-4606]
Sequ30229EST3	0.128	9	ncaph-201	non-SMC condensin I complex, subunit H [Source:ZFIN;Acc:ZDB-GENE-070112-652]	1.124	15	gdpd5b-201	glycerophosphodiester phosphodiesterase domain containing 5b [Source:ZFIN;Acc:ZDB-GENE-030131-6028]	5.027	21	cngb3-201	cyclic nucleotide gated channel beta 3 [Source:ZFIN;Acc:ZDB-GENE-090611-1]	2.309	13	zgc:173742-201	zgc:173742 [Source:ZFIN;Acc:ZDB-GENE-030131-6489]
Sequ0132TUF
Sequ1036TUF
Sequ13498EST3	2.35e-62	2	dynlt3 (1 of 2)-201	dynein, light chain, Tctex-type 3 [Source:ZFIN;Acc:ZDB-GENE-040927-24]	1.521e-53	11	dynlt3-001	dynein, light chain, Tctex-type 3 [Source:ZFIN;Acc:ZDB-GENE-040927-24]	2.608e-61	1	dynlt3 (2 of 2)-201	dynein, light chain, Tctex-type 3 [Source:ZFIN;Acc:ZDB-GENE-040927-24]	1.93e-51	2	DYNLT3-201	Chromosome 2 SCAF14781, whole genome shotgun sequence; Uncharacterized protein [Source:UniProtKB/TrEMBL;Acc:Q4S0K0]
Sequ17690SNP2	1.68	17	0	Uncharacterized protein [Source:UniProtKB/TrEMBL;Acc:H2L929]	0.453	19	kmt2ba-201	lysine (K)-specific methyltransferase 2Ba [Source:ZFIN;Acc:ZDB-GENE-060503-376]	0.415	1	stk11ip-201	serine/threonine kinase 11 interacting protein [Source:ZFIN;Acc:ZDB-GENE-040426-1022]	0.678	17	ank3a-202	ankyrin 3a [Source:ZFIN;Acc:ZDB-GENE-060621-1]
Sequ48648EST3	0.185	2	dynlt3 (1 of 2)-201	dynein, light chain, Tctex-type 3 [Source:ZFIN;Acc:ZDB-GENE-040927-24]	0.026	8	trim36-202	tripartite motif-containing 36 [Source:ZFIN;Acc:ZDB-GENE-040426-2936]	0.564	4	gpc2-201	glypican 2 [Source:ZFIN;Acc:ZDB-GENE-050302-31]	1.778	12	trim36-201	tripartite motif-containing 36 [Source:ZFIN;Acc:ZDB-GENE-040426-2936]
Sequ07114SNP2	0	2	wdr12-201	WD repeat domain 12 [Source:ZFIN;Acc:ZDB-GENE-030131-371]	0	6	wdr12-001	WD repeat domain 12 [Source:ZFIN;Acc:ZDB-GENE-030131-371]	0	1	wdr12-201	WD repeat domain 12 [Source:ZFIN;Acc:ZDB-GENE-030131-371]	0	3	wdr12-201	WD repeat domain 12 [Source:ZFIN;Acc:ZDB-GENE-030131-371]
Sequ54786EST3	0	2	dnpep-202	aspartyl aminopeptidase [Source:ZFIN;Acc:ZDB-GENE-040426-852]	0	6	dnpep-201	aspartyl aminopeptidase [Source:ZFIN;Acc:ZDB-GENE-040426-852]	1.885e-172		dnpep (1 of 2)-201	aspartyl aminopeptidase [Source:ZFIN;Acc:ZDB-GENE-040426-852]	0	3	dnpep-201	aspartyl aminopeptidase [Source:ZFIN;Acc:ZDB-GENE-040426-852]
Sequ21060EST2	3.872e-151	2	nop58-201	NOP58 ribonucleoprotein homolog (yeast) [Source:ZFIN;Acc:ZDB-GENE-040426-2140]	0	6	nop58-201	NOP58 ribonucleoprotein homolog (yeast) [Source:ZFIN;Acc:ZDB-GENE-040426-2140]	0	1	nop58-201	NOP58 ribonucleoprotein homolog (yeast) [Source:ZFIN;Acc:ZDB-GENE-040426-2140]	8.478e-91	11	nop56-201	NOP56 ribonucleoprotein homolog [Source:ZFIN;Acc:ZDB-GENE-040109-1]
Sequ54786SNP3	0	2	dnpep-202	aspartyl aminopeptidase [Source:ZFIN;Acc:ZDB-GENE-040426-852]	0	6	dnpep-201	aspartyl aminopeptidase [Source:ZFIN;Acc:ZDB-GENE-040426-852]	1.885e-172		dnpep (1 of 2)-201	aspartyl aminopeptidase [Source:ZFIN;Acc:ZDB-GENE-040426-852]	0	3	dnpep-201	aspartyl aminopeptidase [Source:ZFIN;Acc:ZDB-GENE-040426-852]
Sequ03370SNP1	0.363	ultracontig257	stxbp5l-201	syntaxin binding protein 5-like [Source:ZFIN;Acc:ZDB-GENE-041210-220]	0.617	18			0.228		si:dkey-22o22.1-201	si:dkey-22o22.1 [Source:ZFIN;Acc:ZDB-GENE-060503-427]	0.029	Un_random	si:dkey-22o22.1-201	si:dkey-22o22.1 [Source:ZFIN;Acc:ZDB-GENE-060503-427]
Sequ55923EST3	3.55e-165	16	TPI-B-201	Triosephosphate isomerase [Source:UniProtKB/TrEMBL;Acc:H2MB61]	9.19e-143	16	tpi1b-001	triosephosphate isomerase 1b [Source:ZFIN;Acc:ZDB-GENE-020416-4]	0	20	tpi1b-201	triosephosphate isomerase 1b [Source:ZFIN;Acc:ZDB-GENE-020416-4]	6.497e-151	Un_random	tpi1b-201	triosephosphate isomerase 1b [Source:ZFIN;Acc:ZDB-GENE-020416-4]
Sequ14685EST3	0	2	B3GALT1 (1 of 2)-201	UDP-Gal:betaGlcNAc beta 1,3-galactosyltransferase, polypeptide 1 [Source:HGNC Symbol;Acc:916]	0	9	B3GALT1-201	UDP-Gal:betaGlcNAc beta 1,3-galactosyltransferase, polypeptide 1 [Source:HGNC Symbol;Acc:916]	0	1	B3GALT1 (2 of 2)-201	UDP-Gal:betaGlcNAc beta 1,3-galactosyltransferase, polypeptide 1 [Source:HGNC Symbol;Acc:916]	0	3	B3GALT1 (1 of 2)-201	UDP-Gal:betaGlcNAc beta 1,3-galactosyltransferase, polypeptide 1 [Source:HGNC Symbol;Acc:916]
Sequ28411EST2	0	2	zgc:163069-201	zgc:163069 [Source:ZFIN;Acc:ZDB-GENE-070424-51]	0	11	ATP5B-201	ATP synthase, H+ transporting, mitochondrial F1 complex, beta polypeptide [Source:HGNC Symbol;Acc:830]	0	1	zgc:163069-201	zgc:163069 [Source:ZFIN;Acc:ZDB-GENE-070424-51]	0	3	zgc:163069-201	zgc:163069 [Source:ZFIN;Acc:ZDB-GENE-070424-51]
Sequ17095EST3	9.445e-33	21	casq2-201	calsequestrin 2 [Source:ZFIN;Acc:ZDB-GENE-010724-12]	3.489e-37	9	casq2-001	calsequestrin 2 [Source:ZFIN;Acc:ZDB-GENE-010724-12]	1.557e-48	1	CASQ2 (2 of 2)-201	calsequestrin 2 (cardiac muscle) [Source:HGNC Symbol;Acc:1513]	8.385e-47	3	CASQ2 (1 of 2)-201	calsequestrin 2 (cardiac muscle) [Source:HGNC Symbol;Acc:1513]
Sequ11258SNP2	3.011	8	drg2-201	developmentally regulated GTP binding protein 2 [Source:ZFIN;Acc:ZDB-GENE-040808-29]	0.154	22	ap3d1-201	adaptor-related protein complex 3, delta 1 subunit [Source:ZFIN;Acc:ZDB-GENE-050208-437]	1.401	14	sftpba-201	surfactant protein Ba [Source:ZFIN;Acc:ZDB-GENE-091204-378]	0.248	1	fam193b-201	family with sequence similarity 193, member B [Source:ZFIN;Acc:ZDB-GENE-111102-1]
Sequ21247EST3	2.301	7	uckl1a-203	uridine-cytidine kinase 1-like 1a [Source:ZFIN;Acc:ZDB-GENE-040724-238]	0.843	3	evplb-201	envoplakin b [Source:ZFIN;Acc:ZDB-GENE-030131-212]	3.761	12	kdm5bb-201	lysine (K)-specific demethylase 5Bb [Source:ZFIN;Acc:ZDB-GENE-030424-1]	3.29	14	TRAM2-201	Chromosome 14 SCAF14723, whole genome shotgun sequence.; Uncharacterized protein [Source:UniProtKB/TrEMBL;Acc:Q4S6T9]
Sequ42374EST3	1.361	13	dlc-201	deltaC [Source:ZFIN;Acc:ZDB-GENE-000125-4]	0.463	2	CU984580.4-202	Uncharacterized protein [Source:UniProtKB/TrEMBL;Acc:E7F1Y4]	1.63	18	HS3ST5-201	heparan sulfate (glucosamine) 3-O-sulfotransferase 5 [Source:HGNC Symbol;Acc:19419]	2.676	18	pcm1-202	pericentriolar material 1 [Source:ZFIN;Acc:ZDB-GENE-030131-428]
Sequ11856EST3	1.444e-142	2	cnppd1-201	cyclin Pas1/PHO80 domain containing 1 [Source:ZFIN;Acc:ZDB-GENE-030131-6808]	9.41e-136	1	cnppd1-001	cyclin Pas1/PHO80 domain containing 1 [Source:ZFIN;Acc:ZDB-GENE-030131-6808]	0	1	cnppd1-201	cyclin Pas1/PHO80 domain containing 1 [Source:ZFIN;Acc:ZDB-GENE-030131-6808]	1.513e-58	3	cnppd1-201	cyclin Pas1/PHO80 domain containing 1 [Source:ZFIN;Acc:ZDB-GENE-030131-6808]
Sequ22084SNP2	0.692	6	cetp-201	cholesteryl ester transfer protein, plasma [Source:ZFIN;Acc:ZDB-GENE-041114-54]	0.348	12	taok2b-201	TAO kinase 2b [Source:ZFIN;Acc:ZDB-GENE-110603-3]	0.825	9	TOM1 (2 of 2)-204	target of myb1 (chicken) [Source:HGNC Symbol;Acc:11982]	2.553	2	kalrna-201	kalirin, RhoGEF kinase a [Source:ZFIN;Acc:ZDB-GENE-100921-4]
Sequ42649EST3	1.393e-161	2	zc3h13-201	zinc finger CCCH-type containing 13 [Source:ZFIN;Acc:ZDB-GENE-040426-1619]	1.227e-100	1	zc3h13-001	zinc finger CCCH-type containing 13 [Source:ZFIN;Acc:ZDB-GENE-040426-1619]	0	1	zc3h13-201	zinc finger CCCH-type containing 13 [Source:ZFIN;Acc:ZDB-GENE-040426-1619]	9.496e-144	3	zc3h13-201	zinc finger CCCH-type containing 13 [Source:ZFIN;Acc:ZDB-GENE-040426-1619]
Sequ11695EST3	0	2	ndufs1-201	NADH dehydrogenase (ubiquinone) Fe-S protein 1 [Source:ZFIN;Acc:ZDB-GENE-030131-478]	0	6	ndufs1-001	NADH dehydrogenase (ubiquinone) Fe-S protein 1 [Source:ZFIN;Acc:ZDB-GENE-030131-478]	0	16	NDUFS1 (1 of 2)-201	NADH dehydrogenase (ubiquinone) Fe-S protein 1, 75kDa (NADH-coenzyme Q reductase) [Source:HGNC Symbol;Acc:7707]	0	3	ndufs1-201	NADH dehydrogenase (ubiquinone) Fe-S protein 1 [Source:ZFIN;Acc:ZDB-GENE-030131-478]
Sequ0974TUF
Sequ09813EST2	1.317e-126	2	gpd1c-201	glycerol-3-phosphate dehydrogenase 1c [Source:ZFIN;Acc:ZDB-GENE-040426-2576]	8.453e-122	19	gpd1c-201	glycerol-3-phosphate dehydrogenase 1c [Source:ZFIN;Acc:ZDB-GENE-040426-2576]	9.016e-124		gpd1c-201	glycerol-3-phosphate dehydrogenase 1c [Source:ZFIN;Acc:ZDB-GENE-040426-2576]	4.169e-116	3	gpd1c-201	glycerol-3-phosphate dehydrogenase 1c [Source:ZFIN;Acc:ZDB-GENE-040426-2576]
Sequ06460SNP2	0	2	ACTR3-201	ARP3 actin-related protein 3 homolog (yeast) [Source:HGNC Symbol;Acc:170]	3.948e-167	24			0		ACTR3 (2 of 2)-201	ARP3 actin-related protein 3 homolog (yeast) [Source:HGNC Symbol;Acc:170]	0	2	ACTR3-201	Chromosome 2 SCAF15032, whole genome shotgun sequence; Uncharacterized protein [Source:UniProtKB/TrEMBL;Acc:Q4RK67]
Sequ14800SNP3	0.712	21	appb-201	amyloid beta (A4) precursor protein b [Source:ZFIN;Acc:ZDB-GENE-020220-1]	0.043	12	ank3b-201	ankyrin 3b [Source:ZFIN;Acc:ZDB-GENE-060621-2]	0.852	9	0	0	0.151	10	TPO-201	thyroid peroxidase [Source:HGNC Symbol;Acc:12015]
Sequ28469SNP2	8.432e-22	16	s100a1-201	S100 calcium binding protein A1 [Source:ZFIN;Acc:ZDB-GENE-040916-1]	1.303e-39	22	s100b-001	S100 calcium binding protein, beta (neural) [Source:ZFIN;Acc:ZDB-GENE-040718-290]	1.629e-51	1	s100b-201	S100 calcium binding protein, beta (neural) [Source:ZFIN;Acc:ZDB-GENE-040718-290]	2.277e-21	4	S100Z-201	Chromosome undetermined SCAF14764, whole genome shotgun sequence.; Uncharacterized protein [Source:UniProtKB/TrEMBL;Acc:Q4S270]
Sequ18816SNP3	0	2	bzw1a (1 of 2)-201	basic leucine zipper and W2 domains 1a [Source:ZFIN;Acc:ZDB-GENE-030131-3951]	0	22	bzw1a-001	basic leucine zipper and W2 domains 1a [Source:ZFIN;Acc:ZDB-GENE-030131-3951]	0	1	bzw1a (2 of 2)-201	basic leucine zipper and W2 domains 1a [Source:ZFIN;Acc:ZDB-GENE-030131-3951]	0	3	bzw1a (2 of 2)-201	basic leucine zipper and W2 domains 1a [Source:ZFIN;Acc:ZDB-GENE-030131-3951]
Sequ18816EST3	0	2	bzw1a (1 of 2)-201	basic leucine zipper and W2 domains 1a [Source:ZFIN;Acc:ZDB-GENE-030131-3951]	0	22	bzw1a-001	basic leucine zipper and W2 domains 1a [Source:ZFIN;Acc:ZDB-GENE-030131-3951]	0	1	bzw1a (2 of 2)-201	basic leucine zipper and W2 domains 1a [Source:ZFIN;Acc:ZDB-GENE-030131-3951]	0	3	bzw1a (2 of 2)-201	basic leucine zipper and W2 domains 1a [Source:ZFIN;Acc:ZDB-GENE-030131-3951]
Sequ28384EST3	0.000256	scaffold1401	0	Uncharacterized protein [Source:UniProtKB/TrEMBL;Acc:H2N1D1]	5.68e-10	2	CABZ01040055.1-201	three-finger protein 5 (LOC100003647), mRNA [Source:RefSeq mRNA;Acc:NM_001172308]	0.036	19	TICRR-201	TOPBP1-interacting checkpoint and replication regulator [Source:HGNC Symbol;Acc:28704]	0.111	16	ppm1db-201	protein phosphatase 1D magnesium-dependent, delta isoform b [Source:ZFIN;Acc:ZDB-GENE-041114-27]
Sequ28589EST3	7.983e-81	scaffold740	hdhd1-201	haloacid dehalogenase-like hydrolase domain containing 1 [Source:ZFIN;Acc:ZDB-GENE-050522-36]	1.125e-81	1			1.13e-84	1	hdhd1-201	haloacid dehalogenase-like hydrolase domain containing 1 [Source:ZFIN;Acc:ZDB-GENE-050522-36]	1.409e-81	3	hdhd1-201	haloacid dehalogenase-like hydrolase domain containing 1 [Source:ZFIN;Acc:ZDB-GENE-050522-36]
Sequ47454EST3	9.922e-36	scaffold829	arl6ip6-201	ADP-ribosylation-like factor 6 interacting protein 6 [Source:ZFIN;Acc:ZDB-GENE-070410-117]	9.459e-32	6	arl6ip6-201	ADP-ribosylation-like factor 6 interacting protein 6 [Source:ZFIN;Acc:ZDB-GENE-070410-117]	1.14e-25	1	arl6ip6-201	ADP-ribosylation-like factor 6 interacting protein 6 [Source:ZFIN;Acc:ZDB-GENE-070410-117]	0.024	12	gna14a-201	guanine nucleotide binding protein (G protein), alpha 14a [Source:ZFIN;Acc:ZDB-GENE-081105-76]
Sequ36094EST3	0.511	ultracontig49	cog8-201	component of oligomeric golgi complex 8 [Source:ZFIN;Acc:ZDB-GENE-050320-74]	0.189	3	hs3st3b1a-201	heparan sulfate (glucosamine) 3-O-sulfotransferase 3B1a [Source:ZFIN;Acc:ZDB-GENE-070202-4]	0.091	13	spaw-201	southpaw [Source:ZFIN;Acc:ZDB-GENE-030219-1]	0.11	17	tp53bp2-204	tumor protein p53 binding protein, 2 [Source:ZFIN;Acc:ZDB-GENE-040516-8]
Sequ10812SNP2	0.308	10	tcirg1-203	T-cell, immune regulator 1, ATPase, H+ transporting, lysosomal V0 subunit A3 [Source:ZFIN;Acc:ZDB-GENE-090311-31]	0.112	22	ttc14-001	tetratricopeptide repeat domain 14 [Source:ZFIN;Acc:ZDB-GENE-050327-26]	1.906e-09	1	0	0	0.234	11	rpn2-201	ribophorin II [Source:ZFIN;Acc:ZDB-GENE-030131-7928]
SQ12	E-value	Chromosome	Gene	Description of gene	E-value	Chromosome	Gene	Description of gene	E-value	Group	Gene	Description of gene	E-value	Chromosome	Gene	Description of gene
Sequ55956EST3	5.087e-70	15	c1d-201	C1D nuclear receptor co-repressor [Source:ZFIN;Acc:ZDB-GENE-041024-8]	9.959e-55	13	c1d-201	C1D nuclear receptor co-repressor [Source:ZFIN;Acc:ZDB-GENE-041024-8]	4.449e-70	6	c1d-201	C1D nuclear receptor co-repressor [Source:ZFIN;Acc:ZDB-GENE-041024-8]	1.373e-73	17	c1d-201	C1D nuclear receptor co-repressor [Source:ZFIN;Acc:ZDB-GENE-041024-8]
Sequ15767EST2	3.518e-150	scaffold3766	krt1-19d-201	keratin, type 1, gene 19d [Source:ZFIN;Acc:ZDB-GENE-060316-1]	1.14e-169	19	zgc:109868-201	zgc:109868 [Source:ZFIN;Acc:ZDB-GENE-050417-363]	6.594e-172	11	0	0	6.348e-157	Un_random	krt15-201	keratin 15 [Source:ZFIN;Acc:ZDB-GENE-040426-2931]
Sequ45420EST3	0.418	3	ulk3-201	unc-51-like kinase 3 (C. elegans) [Source:ZFIN;Acc:ZDB-GENE-070410-33]	0.396	8	xpc-001	xeroderma pigmentosum, complementation group C [Source:ZFIN;Acc:ZDB-GENE-030131-8461]	0.054	2	spon1a-201	spondin 1a [Source:ZFIN;Acc:ZDB-GENE-000427-9]	0.047	9	eif4e3-201	eukaryotic translation initiation factor 4E family member 3 [Source:ZFIN;Acc:ZDB-GENE-040912-156]
Sequ20365EST3	1.02e-125	scaffold3766	krt1-19d-201	keratin, type 1, gene 19d [Source:ZFIN;Acc:ZDB-GENE-060316-1]	2.232e-144	19	zgc:109868-201	zgc:109868 [Source:ZFIN;Acc:ZDB-GENE-050417-363]	7.92e-145	11	0	0	4.77e-133	Un_random	krt15-201	keratin 15 [Source:ZFIN;Acc:ZDB-GENE-040426-2931]
Sequ22025EST3	0.327	14	DSCAML1 (2 of 2)-201	Down syndrome cell adhesion molecule like 1 [Source:HGNC Symbol;Acc:14656]	0.429	12	C10orf71 (1 of 2)-201	chromosome 10 open reading frame 71 [Source:HGNC Symbol;Acc:26973]	1.273	21	nphp3-201	nephronophthisis 3 [Source:ZFIN;Acc:ZDB-GENE-091204-117]	2.303	16	sidt2-201	SID1 transmembrane family, member 2 [Source:ZFIN;Acc:ZDB-GENE-030131-7356]
Sequ23896EST2	6.404e-160	scaffold3766	krt1-19d-201	keratin, type 1, gene 19d [Source:ZFIN;Acc:ZDB-GENE-060316-1]	4.173e-158	19	zgc:92533-001	zgc:92533 [Source:ZFIN;Acc:ZDB-GENE-040801-181]	1.429e-152	11	0	0	4.872e-160	3	krt1-19d-201	keratin, type 1, gene 19d [Source:ZFIN;Acc:ZDB-GENE-060316-1]
Sequ12992EST3	4.389e-130	scaffold697	cdc27 (2 of 2)-201	cell division cycle 27 [Source:ZFIN;Acc:ZDB-GENE-990706-2]	0	3	cdc27-001	cell division cycle 27 [Source:ZFIN;Acc:ZDB-GENE-990706-2]	0	11	cdc27-201	cell division cycle 27 [Source:ZFIN;Acc:ZDB-GENE-990706-2]	0	Un_random	cdc27-201	cell division cycle 27 [Source:ZFIN;Acc:ZDB-GENE-990706-2]
Sequ29769EST2	8.382e-116	scaffold697	cdc27 (2 of 2)-201	cell division cycle 27 [Source:ZFIN;Acc:ZDB-GENE-990706-2]	6.32e-142	3	cdc27-001	cell division cycle 27 [Source:ZFIN;Acc:ZDB-GENE-990706-2]	1.75e-172	11	cdc27-201	cell division cycle 27 [Source:ZFIN;Acc:ZDB-GENE-990706-2]	3.815e-155	Un_random	cdc27-201	cell division cycle 27 [Source:ZFIN;Acc:ZDB-GENE-990706-2]
Sequ14891EST3	0.0001223	7	krt5-204	keratin 5 [Source:ZFIN;Acc:ZDB-GENE-991110-23]	0.0009661	3	si:ch73-366l1.5-201	si:ch73-366l1.5 [Source:ZFIN;Acc:ZDB-GENE-131127-426]	4.125e-05	19	tnnt3a-205	troponin T3a, skeletal, fast [Source:ZFIN;Acc:ZDB-GENE-000322-3]	1.616e-07	18	si:ch211-202h22.7-201	si:ch211-202h22.7 [Source:ZFIN;Acc:ZDB-GENE-090313-77]
Sequ22568SNP2	1.063	24	apobb-201	apolipoprotein Bb [Source:ZFIN;Acc:ZDB-GENE-030131-9732]	0.21	6	arfrp1-002	ADP-ribosylation factor related protein 1 [Source:ZFIN;Acc:ZDB-GENE-050227-14]	1.052	2	aph1b-201	anterior pharynx defective 1B [Source:ZFIN;Acc:ZDB-GENE-031118-31]	5.011	2	pkd1b-202	polycystic kidney disease 1b [Source:ZFIN;Acc:ZDB-GENE-100707-2]
Sequ0328TUF
Sequ00361SNP1	0.169	3	rassf7b-201	Ras association (RalGDS/AF-6) domain family (N-terminal) member 7b [Source:ZFIN;Acc:ZDB-GENE-030429-1]	0.576	9	nme8-201	NME/NM23 family member 8 [Source:ZFIN;Acc:ZDB-GENE-070410-39]	0.079	3	extl2-201	exotoses (multiple)-like 2 [Source:ZFIN;Acc:ZDB-GENE-060929-1122]	0.002532	2	adam8b-201	a disintegrin and metalloproteinase domain 8b [Source:ZFIN;Acc:ZDB-GENE-070808-1]
Sequ23511EST2	0	8	drg2-201	developmentally regulated GTP binding protein 2 [Source:ZFIN;Acc:ZDB-GENE-040808-29]	0	3	drg2-001	developmentally regulated GTP binding protein 2 [Source:ZFIN;Acc:ZDB-GENE-040808-29]	0	11	drg2-201	developmentally regulated GTP binding protein 2 [Source:ZFIN;Acc:ZDB-GENE-040808-29]	0	Un_random	DRG2-201	Chromosome undetermined SCAF7118, whole genome shotgun sequence.; Uncharacterized protein [Source:UniProtKB/TrEMBL;Acc:Q4TBL7]
Sequ11682EST3	1.194e-07	20	0	Uncharacterized protein [Source:UniProtKB/TrEMBL;Acc:H2M0V4]	7.526e-164	3	flii-201	flightless I homolog (Drosophila) [Source:ZFIN;Acc:ZDB-GENE-071212-3]	1.692e-173	11	flii-201	flightless I homolog (Drosophila) [Source:ZFIN;Acc:ZDB-GENE-071212-3]	3.799e-173	Un_random	flii-201	flightless I homolog (Drosophila) [Source:ZFIN;Acc:ZDB-GENE-071212-3]
Sequ11741SNP2	0.004882	scaffold3859	0	Uncharacterized protein [Source:UniProtKB/TrEMBL;Acc:H2MYS5]	0.052	7	si:dkey-83f18.10-201	si:dkey-83f18.10 [Source:ZFIN;Acc:ZDB-GENE-070705-495]	0.039	14	c9-201	complement component 9 [Source:ZFIN;Acc:ZDB-GENE-050522-442]	0.166	2	scn1a-203	sodium channel, voltage-gated, type I, alpha [Source:ZFIN;Acc:ZDB-GENE-040426-751]
Sequ05002SNP1	0.276	6	ckap5-201	cytoskeleton associated protein 5 [Source:ZFIN;Acc:ZDB-GENE-051120-174]	1.274	9	clasp1a-201	cytoplasmic linker associated protein 1a [Source:ZFIN;Acc:ZDB-GENE-081104-520]	0.299	11	si:dkey-105i19.4-201	si:dkey-105i19.4 [Source:ZFIN;Acc:ZDB-GENE-131120-83]	0.152	11	shq1-201	SHQ1 homolog (S. cerevisiae) [Source:ZFIN;Acc:ZDB-GENE-070112-1412]
Sequ28807SNP2	1.357e-127	8	shmt1-201	serine hydroxymethyltransferase 1 (soluble) [Source:ZFIN;Acc:ZDB-GENE-040426-1558]	9.155e-114	3	shmt1-001	serine hydroxymethyltransferase 1 (soluble) [Source:ZFIN;Acc:ZDB-GENE-040426-1558]	5.78e-127	11	shmt1-201	serine hydroxymethyltransferase 1 (soluble) [Source:ZFIN;Acc:ZDB-GENE-040426-1558]	5.451e-128	Un_random	shmt1-201	serine hydroxymethyltransferase 1 (soluble) [Source:ZFIN;Acc:ZDB-GENE-040426-1558]
Sequ00752SNP1	2.15e-21	8	pdap1b-201	pdgfa associated protein 1b [Source:ZFIN;Acc:ZDB-GENE-040426-942]	0.185	5	notch1b-001	notch homolog 1b [Source:ZFIN;Acc:ZDB-GENE-990415-183]	0.026	2	si:zfos-1011f11.2-201	si:zfos-1011f11.2 [Source:ZFIN;Acc:ZDB-GENE-121214-271]	0.205	Un_random	0	short stature homeobox 2 [Source:ZFIN;Acc:ZDB-GENE-040426-1457]
Sequ14011EST3	0	8	shmt1-201	serine hydroxymethyltransferase 1 (soluble) [Source:ZFIN;Acc:ZDB-GENE-040426-1558]	0	3	shmt1-001	serine hydroxymethyltransferase 1 (soluble) [Source:ZFIN;Acc:ZDB-GENE-040426-1558]	0	11	shmt1-201	serine hydroxymethyltransferase 1 (soluble) [Source:ZFIN;Acc:ZDB-GENE-040426-1558]	0	Un_random	shmt1-201	serine hydroxymethyltransferase 1 (soluble) [Source:ZFIN;Acc:ZDB-GENE-040426-1558]
Sequ14452EST3	1.708e-118	1	junba-201	jun B proto-oncogene a [Source:ZFIN;Acc:ZDB-GENE-040426-2172]	2.507e-146	1	junba-001	jun B proto-oncogene a [Source:ZFIN;Acc:ZDB-GENE-040426-2172]	0	11	junbb-201	jun B proto-oncogene b [Source:ZFIN;Acc:ZDB-GENE-040426-2666]	1.462e-119	18	JUNB-201	Chromosome 18 SCAF14712, whole genome shotgun sequence; Uncharacterized protein [Source:UniProtKB/TrEMBL;Acc:Q4S7T2]
SequJunEST	1.972e-14	1	junba-201	jun B proto-oncogene a [Source:ZFIN;Acc:ZDB-GENE-040426-2172]	3.767e-15	1	junba-002	jun B proto-oncogene a [Source:ZFIN;Acc:ZDB-GENE-040426-2172]	8.557e-27	11	junbb-201	jun B proto-oncogene b [Source:ZFIN;Acc:ZDB-GENE-040426-2666]	1.279e-13	18	JUNB-201	Chromosome 18 SCAF14712, whole genome shotgun sequence; Uncharacterized protein [Source:UniProtKB/TrEMBL;Acc:Q4S7T2]
Sequ28364EST2	2.342e-104	1	junba-201	jun B proto-oncogene a [Source:ZFIN;Acc:ZDB-GENE-040426-2172]	1.942e-114	1	junba-001	jun B proto-oncogene a [Source:ZFIN;Acc:ZDB-GENE-040426-2172]	4.863e-157	11	junbb-201	jun B proto-oncogene b [Source:ZFIN;Acc:ZDB-GENE-040426-2666]	4.168e-106	18	JUNB-201	Chromosome 18 SCAF14712, whole genome shotgun sequence; Uncharacterized protein [Source:UniProtKB/TrEMBL;Acc:Q4S7T2]
Sequ08950SNP2	0.459	8	eftud2-201	elongation factor Tu GTP binding domain containing 2 [Source:ZFIN;Acc:ZDB-GENE-040426-1569]	0.025	6	dnah9l-201	dynein, axonemal, heavy polypeptide 9 like [Source:ZFIN;Acc:ZDB-GENE-050506-1]	0.758	5	PPFIA3 (1 of 2)-201	protein tyrosine phosphatase, receptor type, f polypeptide (PTPRF), interacting protein (liprin), alpha 3 [Source:HGNC Symbol;Acc:9247]	0.657	2	PPFIA3 (2 of 2)-203	protein tyrosine phosphatase, receptor type, f polypeptide (PTPRF), interacting protein (liprin), alpha 3 [Source:HGNC Symbol;Acc:9247]
Sequ43172EST3	1.794e-77	8	triobp-201	TRIO and F-actin binding protein [Source:ZFIN;Acc:ZDB-GENE-061215-80]	2.355e-41	1	TRIOBP (2 of 2)-001	TRIO and F-actin binding protein [Source:HGNC Symbol;Acc:17009]	1.573e-85	11	triobp-201	TRIO and F-actin binding protein [Source:ZFIN;Acc:ZDB-GENE-061215-80]	1.453e-87	Un_random	triobp-201	TRIO and F-actin binding protein [Source:ZFIN;Acc:ZDB-GENE-061215-80]
Sequ20166EST3	2.886e-72	8	ndufa6-201	NADH dehydrogenase (ubiquinone) 1 alpha subcomplex, 6 [Source:ZFIN;Acc:ZDB-GENE-040426-1124]	4.646e-63	3	ndufa6-001	NADH dehydrogenase (ubiquinone) 1 alpha subcomplex, 6 [Source:ZFIN;Acc:ZDB-GENE-040426-1124]	5.431e-70	11	ndufa6-201	NADH dehydrogenase (ubiquinone) 1 alpha subcomplex, 6 [Source:ZFIN;Acc:ZDB-GENE-040426-1124]	2.013e-78	Un_random	NDUFA6-201	NADH dehydrogenase [ubiquinone] 1 alpha subcomplex subunit 6 [Source:UniProtKB/TrEMBL;Acc:Q4SCH8]
Sequ12174EST3	2.109e-46	8	nol12-201	nucleolar protein 12 [Source:ZFIN;Acc:ZDB-GENE-040426-1035]	2.574e-50	3	nol12-001	nucleolar protein 12 [Source:ZFIN;Acc:ZDB-GENE-040426-1035]	2.042e-75	11	nol12-201	nucleolar protein 12 [Source:ZFIN;Acc:ZDB-GENE-040426-1035]	8.635e-67	Un_random	nol12-201	nucleolar protein 12 [Source:ZFIN;Acc:ZDB-GENE-040426-1035]
Sequ0861TUF
Sequ06236SNP2	0.34	8	si:ch211-11k18.4-201	si:ch211-11k18.4 [Source:ZFIN;Acc:ZDB-GENE-070912-22]	0.445	7	MUC5AC (3 of 3)-201	mucin 5AC, oligomeric mucus/gel-forming [Source:HGNC Symbol;Acc:7515]	0.157	4	stag2b-202	stromal antigen 2b [Source:ZFIN;Acc:ZDB-GENE-030131-2785]	0.486	21_random	cers2a-201	ceramide synthase 2a [Source:ZFIN;Acc:ZDB-GENE-020808-2]
Sequ01484SNP1	0.04	6	muc5ac-201	mucin 5AC, oligomeric mucus/gel-forming [Source:ZFIN;Acc:ZDB-GENE-120822-1]	0.093	14	ddx26b-201	DEAD/H (Asp-Glu-Ala-Asp/His) box polypeptide 26B [Source:ZFIN;Acc:ZDB-GENE-040426-1150]	0.074	7	cldn7a-201	claudin 7a [Source:ZFIN;Acc:ZDB-GENE-040718-29]	0.002678	Un_random	cldn7a-201	claudin 7a [Source:ZFIN;Acc:ZDB-GENE-040718-29]
Sequ21022SNP2	0	10	gcat-201	glycine C-acetyltransferase [Source:ZFIN;Acc:ZDB-GENE-060518-3]	0	3	gcat-001	glycine C-acetyltransferase [Source:ZFIN;Acc:ZDB-GENE-060518-3]	0	11	tom1-201	target of myb1 (chicken) [Source:ZFIN;Acc:ZDB-GENE-060721-1]	1.333e-84	Un_random	0	glycine C-acetyltransferase [Source:ZFIN;Acc:ZDB-GENE-060518-3]
Sequ08562EST2	0	10	mcm5-201	MCM5 minichromosome maintenance deficient 5 (S. cerevisiae) [Source:ZFIN;Acc:ZDB-GENE-021209-1]	0	3	mcm5-001	MCM5 minichromosome maintenance deficient 5 (S. cerevisiae) [Source:ZFIN;Acc:ZDB-GENE-021209-1]	0	11	mcm5-201	MCM5 minichromosome maintenance deficient 5 (S. cerevisiae) [Source:ZFIN;Acc:ZDB-GENE-021209-1]	1.799e-88	Un_random	mcm5 (1 of 3)-201	MCM5 minichromosome maintenance deficient 5 (S. cerevisiae) [Source:ZFIN;Acc:ZDB-GENE-021209-1]
Sequ44332EST3	2.1e-159	8	ankrd54-201	ankyrin repeat domain 54 [Source:ZFIN;Acc:ZDB-GENE-040718-318]	7.11e-133	3	ankrd54-001	ankyrin repeat domain 54 [Source:ZFIN;Acc:ZDB-GENE-040718-318]	2.066e-172	11	ankrd54-201	ankyrin repeat domain 54 [Source:ZFIN;Acc:ZDB-GENE-040718-318]	2.1e-52	19	ankrd54-201	ankyrin repeat domain 54 [Source:ZFIN;Acc:ZDB-GENE-040718-318]
Sequ54922EST3	4.78e-107	8	hmgxb4a-201	HMG box domain containing 4a [Source:ZFIN;Acc:ZDB-GENE-070912-675]	2.909e-99	3	hmgxb4a-001	HMG box domain containing 4a [Source:ZFIN;Acc:ZDB-GENE-070912-675]	2.771e-154	11	hmgxb4a-201	HMG box domain containing 4a [Source:ZFIN;Acc:ZDB-GENE-070912-675]	1.28e-95	19	hmgxb4a-201	HMG box domain containing 4a [Source:ZFIN;Acc:ZDB-GENE-070912-675]
Sequ43590EST3	0.164	scaffold1263	NMI-201	N-myc (and STAT) interactor [Source:HGNC Symbol;Acc:7854]	5.533e-05	3			7.611e-45	11	mgp-201	matrix Gla protein [Source:ZFIN;Acc:ZDB-GENE-060928-1]	5.885e-22	1	MGP-201	Matrix Gla protein; Uncharacterized protein [Source:UniProtKB/TrEMBL;Acc:Q800X1]
Sequ07286SNP2	2.408e-94	8	evplb-201	envoplakin b [Source:ZFIN;Acc:ZDB-GENE-030131-212]	1.319e-79	3	evplb-201	envoplakin b [Source:ZFIN;Acc:ZDB-GENE-030131-212]	1.214e-110	11	evplb-201	envoplakin b [Source:ZFIN;Acc:ZDB-GENE-030131-212]	7.187e-103	Un_random	evplb-201	envoplakin b [Source:ZFIN;Acc:ZDB-GENE-030131-212]
Sequ00138SNP1	1.057	6	si:dkey-37f18.2-201	si:dkey-37f18.2 [Source:ZFIN;Acc:ZDB-GENE-131120-28]	0.537	6	stau1-201	staufen, RNA binding protein, homolog 1 (Drosophila) [Source:ZFIN;Acc:ZDB-GENE-030131-6372]	0.26	15	si:dkey-20i10.4-201	si:dkey-20i10.4 [Source:ZFIN;Acc:ZDB-GENE-090313-230]	1.512	12	gfra2a-201	glial cell line derived neurotrophic factor family receptor alpha 2a [Source:ZFIN;Acc:ZDB-GENE-040630-1]
Sequ20354EST3	1.651e-62	8	C7orf55-201	chromosome 7 open reading frame 55 [Source:HGNC Symbol;Acc:26946]	1.7e-39	3	C3H7orf55-201	chromosome 7 open reading frame 55 [Source:HGNC Symbol;Acc:26946]	2.31e-60	11	0	0	1.348e-67	Un_random	C7orf55-201	chromosome 7 open reading frame 55 [Source:HGNC Symbol;Acc:26946]
Sequ22356EST3	0.046	18	mta2-201	metastasis associated 1 family, member 2 [Source:ZFIN;Acc:ZDB-GENE-030131-4803]	0.383	11	sos1-201	son of sevenless homolog 1 (Drosophila) [Source:ZFIN;Acc:ZDB-GENE-070209-128]	0.269		0	0	0.236	8	alg2-201	asparagine-linked glycosylation 2 homolog (S. cerevisiae, alpha-1,3-mannosyltransferase) [Source:ZFIN;Acc:ZDB-GENE-060502-2]
Sequ25437EST2	7.849e-115	8	trappc5-201	trafficking protein particle complex 5 [Source:ZFIN;Acc:ZDB-GENE-040718-185]	2.9e-111	1	trappc5-003	trafficking protein particle complex 5 [Source:ZFIN;Acc:ZDB-GENE-040718-185]	3.627e-117	11	trappc5-201	trafficking protein particle complex 5 [Source:ZFIN;Acc:ZDB-GENE-040718-185]	2.485e-108	18	TRAPPC5-201	Chromosome 18 SCAF14786, whole genome shotgun sequence.; Uncharacterized protein [Source:UniProtKB/TrEMBL;Acc:Q4RZR9]
Sequ25437SNP2	7.849e-115	8	trappc5-201	trafficking protein particle complex 5 [Source:ZFIN;Acc:ZDB-GENE-040718-185]	2.9e-111	1	trappc5-003	trafficking protein particle complex 5 [Source:ZFIN;Acc:ZDB-GENE-040718-185]	3.627e-117	11	trappc5-201	trafficking protein particle complex 5 [Source:ZFIN;Acc:ZDB-GENE-040718-185]	2.485e-108	18	TRAPPC5-201	Chromosome 18 SCAF14786, whole genome shotgun sequence.; Uncharacterized protein [Source:UniProtKB/TrEMBL;Acc:Q4RZR9]
Sequ42873EST3	1.881e-134	8	si:ch211-106h11.1-202	si:ch211-106h11.1 [Source:ZFIN;Acc:ZDB-GENE-061009-2]	1.683e-123	3	LRRIQ4-001	leucine-rich repeats and IQ motif containing 4 [Source:HGNC Symbol;Acc:34298]	7.431e-148	11	si:ch211-106h11.1-201	si:ch211-106h11.1 [Source:ZFIN;Acc:ZDB-GENE-061009-2]	4.161e-61	1	lrrc8db-201	leucine rich repeat containing 8 family, member Db [Source:ZFIN;Acc:ZDB-GENE-061013-487]
Sequ28240SNP2	0.153	21	morc3a (2 of 2)-201	MORC family CW-type zinc finger 3a [Source:ZFIN;Acc:ZDB-GENE-030131-1502]	2.372	12	usp22-201	ubiquitin specific peptidase 22 [Source:ZFIN;Acc:ZDB-GENE-060512-211]	0.251	1	brca2-201	breast cancer 2, early onset [Source:ZFIN;Acc:ZDB-GENE-060510-3]	0.784	Un_random	sacs-201	spastic ataxia of Charlevoix-Saguenay (sacsin) [Source:ZFIN;Acc:ZDB-GENE-110411-146]
Sequ14052EST3	0	8	gcdh-201	glutaryl-Coenzyme A dehydrogenase [Source:ZFIN;Acc:ZDB-GENE-040426-1855]	0	6	gcdh-001	glutaryl-Coenzyme A dehydrogenase [Source:ZFIN;Acc:ZDB-GENE-040426-1855]	0	11	GCDH (1 of 2)-201	glutaryl-CoA dehydrogenase [Source:HGNC Symbol;Acc:4189]	0	18	gcdh-201	glutaryl-Coenzyme A dehydrogenase [Source:ZFIN;Acc:ZDB-GENE-040426-1855]
Sequ19173SNP3	0.368	2	0	Uncharacterized protein [Source:UniProtKB/TrEMBL;Acc:H2L4N6]	1.045	1	si:ch211-89o9.4-001	si:ch211-89o9.4 [Source:ZFIN;Acc:ZDB-GENE-090313-134]	0.177	5	ep300a-201	E1A binding protein p300 a [Source:ZFIN;Acc:ZDB-GENE-080403-16]	0.232	4	pargl-201	poly (ADP-ribose) glycohydrolase, like [Source:ZFIN;Acc:ZDB-GENE-090313-286]
Sequ08482SNP2	2.104	22	hmgcl-201	3-hydroxymethyl-3-methylglutaryl-Coenzyme A lyase (hydroxymethylglutaricaciduria) [Source:ZFIN;Acc:ZDB-GENE-040426-958]	0.006597	23	CORO2A (2 of 2)-001	coronin, actin binding protein, 2A [Source:HGNC Symbol;Acc:2255]	0.514	5	BRCA1-201	breast cancer 1, early onset [Source:HGNC Symbol;Acc:1100]	5.659	8	cnot3a-201	CCR4-NOT transcription complex, subunit 3a [Source:ZFIN;Acc:ZDB-GENE-040927-6]
Sequ55904EST3	2.822e-143	4	phb2b-201	prohibitin 2b [Source:ZFIN;Acc:ZDB-GENE-040718-430]	1.777e-135	6	phb2b-201	prohibitin 2b [Source:ZFIN;Acc:ZDB-GENE-040718-430]	1.291e-136		phb2b-201	prohibitin 2b [Source:ZFIN;Acc:ZDB-GENE-040718-430]	2.059e-91	Un_random	PHB2 (2 of 2)-201	prohibitin 2 [Source:HGNC Symbol;Acc:30306]
Sequ20976EST2	3.045e-91	8	eif1b-201	eukaryotic translation initiation factor 1B [Source:ZFIN;Acc:ZDB-GENE-030131-956]	5.666e-67	19	eif1b-001	eukaryotic translation initiation factor 1B [Source:ZFIN;Acc:ZDB-GENE-030131-956]	8.891e-115	11	eif1b-201	eukaryotic translation initiation factor 1B [Source:ZFIN;Acc:ZDB-GENE-030131-956]	2.562e-61	3	EIF1-201	Chromosome 3 SCAF14679, whole genome shotgun sequence.; Uncharacterized protein [Source:UniProtKB/TrEMBL;Acc:Q4SAR3]
Sequ12541EST3	3.646e-113	8	arl6ip1-201	ADP-ribosylation factor-like 6 interacting protein 1 [Source:ZFIN;Acc:ZDB-GENE-040426-1087]	3.791e-110	3	arl6ip1-001	ADP-ribosylation factor-like 6 interacting protein 1 [Source:ZFIN;Acc:ZDB-GENE-040426-1087]	2.297e-129	11	arl6ip1-201	ADP-ribosylation factor-like 6 interacting protein 1 [Source:ZFIN;Acc:ZDB-GENE-040426-1087]	7.167e-113	3	ARL6IP1-201	Chromosome 3 SCAF14679, whole genome shotgun sequence; Uncharacterized protein [Source:UniProtKB/TrEMBL;Acc:Q4SAR8]
Sequ20473EST2	4.332e-83	8	MEFV-201	Mediterranean fever [Source:HGNC Symbol;Acc:6998]	0	3	si:ch211-120g10.1-001	si:ch211-120g10.1 [Source:ZFIN;Acc:ZDB-GENE-130531-56]	0	11	si:ch211-120g10.1-201	si:ch211-120g10.1 [Source:ZFIN;Acc:ZDB-GENE-130531-56]	6.704e-104	Un_random	si:ch211-120g10.1-201	si:ch211-120g10.1 [Source:ZFIN;Acc:ZDB-GENE-130531-56]
Sequ21053EST2	0	8	atp2a1-203	ATPase, Ca++ transporting, cardiac muscle, fast twitch 1 [Source:ZFIN;Acc:ZDB-GENE-020905-1]	0	3	atp2a1-001	ATPase, Ca++ transporting, cardiac muscle, fast twitch 1 [Source:ZFIN;Acc:ZDB-GENE-020905-1]	0	11	atp2a1-203	ATPase, Ca++ transporting, cardiac muscle, fast twitch 1 [Source:ZFIN;Acc:ZDB-GENE-020905-1]	0	Un_random	atp2a1-201	ATPase, Ca++ transporting, cardiac muscle, fast twitch 1 [Source:ZFIN;Acc:ZDB-GENE-020905-1]
Sequ21053SNP2	0	8	atp2a1-203	ATPase, Ca++ transporting, cardiac muscle, fast twitch 1 [Source:ZFIN;Acc:ZDB-GENE-020905-1]	0	3	atp2a1-001	ATPase, Ca++ transporting, cardiac muscle, fast twitch 1 [Source:ZFIN;Acc:ZDB-GENE-020905-1]	0	11	atp2a1-203	ATPase, Ca++ transporting, cardiac muscle, fast twitch 1 [Source:ZFIN;Acc:ZDB-GENE-020905-1]	0	Un_random	atp2a1-201	ATPase, Ca++ transporting, cardiac muscle, fast twitch 1 [Source:ZFIN;Acc:ZDB-GENE-020905-1]
Sequ06696SNP2	0.403	16	dnah11-201	dynein, axonemal, heavy chain 11 [Source:ZFIN;Acc:ZDB-GENE-100922-8]	0.728	7			0.255	6	ryr2b-201	ryanodine receptor 2b (cardiac) [Source:ZFIN;Acc:ZDB-GENE-061226-3]	0.624	Un_random	EGR2 (1 of 2)-201	early growth response 2 [Source:HGNC Symbol;Acc:3239]
Sequ43408EST3	0	8	atp2a1-201	ATPase, Ca++ transporting, cardiac muscle, fast twitch 1 [Source:ZFIN;Acc:ZDB-GENE-020905-1]	0	3	atp2a1-001	ATPase, Ca++ transporting, cardiac muscle, fast twitch 1 [Source:ZFIN;Acc:ZDB-GENE-020905-1]	0	11	atp2a1-202	ATPase, Ca++ transporting, cardiac muscle, fast twitch 1 [Source:ZFIN;Acc:ZDB-GENE-020905-1]	0	2	atp2a1l-203	ATPase, Ca++ transporting, cardiac muscle, fast twitch 1 like [Source:ZFIN;Acc:ZDB-GENE-041229-2]
Sequ28141SNP2	2.75e-63	8	LGALS1 (3 of 4)-201	lectin, galactoside-binding, soluble, 1 [Source:HGNC Symbol;Acc:6561]	2.126e-54	3	lgals2a-001	lectin, galactoside-binding, soluble, 2a [Source:ZFIN;Acc:ZDB-GENE-050318-2]	5.87e-74	11	LGALS1 (2 of 3)-201	lectin, galactoside-binding, soluble, 1 [Source:HGNC Symbol;Acc:6561]	1.596e-63	3	lgals2a-201	lectin, galactoside-binding, soluble, 2a [Source:ZFIN;Acc:ZDB-GENE-050318-2]
Sequ42604EST3	0.733	1	b3gnt2a-201	UDP-GlcNAc:betaGal beta-1,3-N-acetylglucosaminyltransferase 2a [Source:ZFIN;Acc:ZDB-GENE-090312-192]	0.272	21	mapk9-002	mitogen-activated protein kinase 9 [Source:ZFIN;Acc:ZDB-GENE-091117-28]	0.713	20	ubr5-201	ubiquitin protein ligase E3 component n-recognin 5 [Source:ZFIN;Acc:ZDB-GENE-030131-6559]	0.214	15	cacybp-201	calcyclin binding protein [Source:ZFIN;Acc:ZDB-GENE-040426-2579]
Sequ12654EST3	9.041e-127	8	aimp2-201	aminoacyl tRNA synthetase complex-interacting multifunctional protein 2 [Source:ZFIN;Acc:ZDB-GENE-040426-2652]	5.129e-110	3	aimp2-001	aminoacyl tRNA synthetase complex-interacting multifunctional protein 2 [Source:ZFIN;Acc:ZDB-GENE-040426-2652]	3.702e-166	11	aimp2-202	aminoacyl tRNA synthetase complex-interacting multifunctional protein 2 [Source:ZFIN;Acc:ZDB-GENE-040426-2652]	2.631e-126	3	aimp2-201	aminoacyl tRNA synthetase complex-interacting multifunctional protein 2 [Source:ZFIN;Acc:ZDB-GENE-040426-2652]
Sequ71g6t7
Sequ12982EST3	0	8	hagh-203	hydroxyacylglutathione hydrolase [Source:ZFIN;Acc:ZDB-GENE-030131-8921]	1.824e-163	3	hagh-001	hydroxyacylglutathione hydrolase [Source:ZFIN;Acc:ZDB-GENE-030131-8921]	0	11	hagh-201	hydroxyacylglutathione hydrolase [Source:ZFIN;Acc:ZDB-GENE-030131-8921]	2.218e-136	3	hagh-201	hydroxyacylglutathione hydrolase [Source:ZFIN;Acc:ZDB-GENE-030131-8921]
Sequ06310EST2	0	8	proza-201	protein Z, vitamin K-dependent plasma glycoprotein a [Source:ZFIN;Acc:ZDB-GENE-061013-403]	6.247e-125	3	proza-001	protein Z, vitamin K-dependent plasma glycoprotein a [Source:ZFIN;Acc:ZDB-GENE-061013-403]	0	11	proza-202	protein Z, vitamin K-dependent plasma glycoprotein a [Source:ZFIN;Acc:ZDB-GENE-061013-403]	0	3	proza (2 of 2)-201	protein Z, vitamin K-dependent plasma glycoprotein a [Source:ZFIN;Acc:ZDB-GENE-061013-403]
Sequ11659EST3	0	8	DXO-201	decapping exoribonuclease [Source:HGNC Symbol;Acc:2992]	1.179e-120	3	DXO-201	decapping exoribonuclease [Source:HGNC Symbol;Acc:2992]	0	11	DXO-202	decapping exoribonuclease [Source:HGNC Symbol;Acc:2992]	2.7e-177	3	RAC1 (2 of 2)-201	ras-related C3 botulinum toxin substrate 1 (rho family, small GTP binding protein Rac1) [Source:HGNC Symbol;Acc:9801]
Sequ205m05tBAC
Sequsox9bEST	4.383e-73	8	sox9b-202	Oryzias latipes Sry-box containing protein 9b (sox9b), mRNA. [Source:RefSeq mRNA;Acc:NM_001105086]	6.484e-50	12	sox9a-001	SRY-box containing gene 9a [Source:ZFIN;Acc:ZDB-GENE-001103-1]	2.668e-69	11	sox9b-202	SRY-box containing gene 9b [Source:ZFIN;Acc:ZDB-GENE-001103-2]	8.746e-62	3	sox9b (2 of 2)-202	SRY-box containing gene 9b [Source:ZFIN;Acc:ZDB-GENE-001103-2]
Sequ11984EST3	0	8	usp36-201	ubiquitin specific peptidase 36 [Source:ZFIN;Acc:ZDB-GENE-030131-5450]	0	3			0	11	usp36-201	ubiquitin specific peptidase 36 [Source:ZFIN;Acc:ZDB-GENE-030131-5450]	0	3	usp36-201	ubiquitin specific peptidase 36 [Source:ZFIN;Acc:ZDB-GENE-030131-5450]
Sequ06811SNP2	0.073	11	col8a2-201	collagen, type VIII, alpha 2 [Source:ZFIN;Acc:ZDB-GENE-060503-488]	0.473	9	igfbp5b-001	insulin-like growth factor binding protein 5b [Source:ZFIN;Acc:ZDB-GENE-040319-2]	1.534	20	enpp2-202	ectonucleotide pyrophosphatase/phosphodiesterase 2 [Source:ZFIN;Acc:ZDB-GENE-040426-1156]	0.144	1	cp-204	ceruloplasmin [Source:ZFIN;Acc:ZDB-GENE-010522-1]
Sequ14681EST3	0.054	scaffold3130	0	Uncharacterized protein [Source:UniProtKB/TrEMBL;Acc:H2MZQ7]	0.479	19			0.018		ZAN-202	zonadhesin (gene/pseudogene) [Source:HGNC Symbol;Acc:12857]	0.482	Un_random	naprt1-201	nicotinate phosphoribosyltransferase domain containing 1 [Source:ZFIN;Acc:ZDB-GENE-040426-1897]
Sequ06529EST2	2.422e-103	8	cldnk-201	claudin k [Source:ZFIN;Acc:ZDB-GENE-040801-201]	5.154e-85	3	cldnk-001	claudin k [Source:ZFIN;Acc:ZDB-GENE-040801-201]	8.843e-109	11	cldnk-201	claudin k [Source:ZFIN;Acc:ZDB-GENE-040801-201]	7.009e-108	3	cldnk-201	claudin k [Source:ZFIN;Acc:ZDB-GENE-040801-201]
Sequ097n08sBAC
Sequ45502EST3	0.304	22	atp10d-201	ATPase, class V, type 10D [Source:ZFIN;Acc:ZDB-GENE-090313-231]	0.004891	3	arf2-001	ADP-ribosylation factor 2 [Source:ZFIN;Acc:ZDB-GENE-040122-4]	0.163	3	abhd8a-201	abhydrolase domain containing 8a [Source:ZFIN;Acc:ZDB-GENE-080204-70]	1.129	2	si:ch211-269e2.1-201	si:ch211-269e2.1 [Source:ZFIN;Acc:ZDB-GENE-070912-267]
Sequ29320EST3	3.059e-23	8	si:dkey-260c8.4-201	si:dkey-260c8.4 [Source:ZFIN;Acc:ZDB-GENE-120215-80]	1.013e-14	24			2.28e-25	11	si:dkey-260c8.4-201	si:dkey-260c8.4 [Source:ZFIN;Acc:ZDB-GENE-120215-80]	5.124e-25	3	si:dkey-260c8.4-201	si:dkey-260c8.4 [Source:ZFIN;Acc:ZDB-GENE-120215-80]
Sequ59m19t7
Sequ45k21t7
Sequ17247EST3	1.099e-25	8	SUZ12 (1 of 2)-201	SUZ12 polycomb repressive complex 2 subunit [Source:HGNC Symbol;Acc:17101]	2.733e-21	3	suz12a-001	suppressor of zeste 12 homolog (Drosophila) a [Source:ZFIN;Acc:ZDB-GENE-040801-36]	1.035e-30	11	SUZ12 (1 of 2)-201	SUZ12 polycomb repressive complex 2 subunit [Source:HGNC Symbol;Acc:17101]	5.173e-32	3	SUZ12 (2 of 2)-201	SUZ12 polycomb repressive complex 2 subunit [Source:HGNC Symbol;Acc:17101]
Sequ48708EST3	5.444e-56	8	GB-BETA4-203	Uncharacterized protein [Source:UniProtKB/TrEMBL;Acc:H2LKN8]	9.48e-77	3	ba1l-001	ba1 globin, like [Source:ZFIN;Acc:ZDB-GENE-040901-4]	1.34e-56	11	0	0	1.407e-46	2	hbbe3-201	hemoglobin beta embryonic-3 [Source:ZFIN;Acc:ZDB-GENE-980526-287]
Sequ11268EST3	0	8	prkcsh-201	protein kinase C substrate 80K-H [Source:ZFIN;Acc:ZDB-GENE-040426-770]	0	3	prkcsh-001	protein kinase C substrate 80K-H [Source:ZFIN;Acc:ZDB-GENE-040426-770]	0	11	prkcsh-202	protein kinase C substrate 80K-H [Source:ZFIN;Acc:ZDB-GENE-040426-770]	0	3	prkcsh-201	protein kinase C substrate 80K-H [Source:ZFIN;Acc:ZDB-GENE-040426-770]
Sequ19780EST3	0.442	15	ism1-201	isthmin 1 [Source:ZFIN;Acc:ZDB-GENE-050523-3]	2.052	5	GAB3 (1 of 2)-201	GRB2-associated binding protein 3 [Source:HGNC Symbol;Acc:17515]	0.109		chchd7-201	coiled-coil-helix-coiled-coil-helix domain containing 7 [Source:ZFIN;Acc:ZDB-GENE-080204-55]	0.068	14	syt14b-201	synaptotagmin XIVb [Source:ZFIN;Acc:ZDB-GENE-041014-36]
Sequ11899EST3	0	8	dnmt1-201	DNA (cytosine-5-)-methyltransferase 1 [Source:ZFIN;Acc:ZDB-GENE-990714-15]	0	3	dnmt1-001	DNA (cytosine-5-)-methyltransferase 1 [Source:ZFIN;Acc:ZDB-GENE-990714-15]	0	11	dnmt1-201	DNA (cytosine-5-)-methyltransferase 1 [Source:ZFIN;Acc:ZDB-GENE-990714-15]	0	3	dnmt1-202	DNA (cytosine-5-)-methyltransferase 1 [Source:ZFIN;Acc:ZDB-GENE-990714-15]
Sequ11899SNP3	0	8	dnmt1-201	DNA (cytosine-5-)-methyltransferase 1 [Source:ZFIN;Acc:ZDB-GENE-990714-15]	0	3	dnmt1-001	DNA (cytosine-5-)-methyltransferase 1 [Source:ZFIN;Acc:ZDB-GENE-990714-15]	0	11	dnmt1-201	DNA (cytosine-5-)-methyltransferase 1 [Source:ZFIN;Acc:ZDB-GENE-990714-15]	0	3	dnmt1-202	DNA (cytosine-5-)-methyltransferase 1 [Source:ZFIN;Acc:ZDB-GENE-990714-15]
Sequ28656SNP2	0	8	ppan-201	peter pan homolog (Drosophila) [Source:ZFIN;Acc:ZDB-GENE-030114-4]	1.029e-133	3	ppan-001	peter pan homolog (Drosophila) [Source:ZFIN;Acc:ZDB-GENE-030114-4]	0	11	ppan-201	peter pan homolog (Drosophila) [Source:ZFIN;Acc:ZDB-GENE-030114-4]	0	3	ppan-201	peter pan homolog (Drosophila) [Source:ZFIN;Acc:ZDB-GENE-030114-4]
Sequ52817EST3	0.0002287	8	ppan-201	peter pan homolog (Drosophila) [Source:ZFIN;Acc:ZDB-GENE-030114-4]	1.32	13	trip11-201	thyroid hormone receptor interactor 11 [Source:ZFIN;Acc:ZDB-GENE-030131-9833]	1.742e-05	11	ppan-201	peter pan homolog (Drosophila) [Source:ZFIN;Acc:ZDB-GENE-030114-4]	0.301	17	rrp12-201	ribosomal RNA processing 12 homolog (S. cerevisiae) [Source:ZFIN;Acc:ZDB-GENE-050706-182]
Sequ21193SNP2	0.482	3	sin3ab-201	SIN3 homolog A, transcription regulator (yeast) b [Source:ZFIN;Acc:ZDB-GENE-030131-2066]	0.337	14	CT027835.1-201	Uncharacterized protein [Source:UniProtKB/TrEMBL;Acc:E7F7Y1]	0.262	4	tenm1-201	teneurin transmembrane protein 1 [Source:ZFIN;Acc:ZDB-GENE-060531-26]	0.075	18	grin2ab-201	glutamate receptor, ionotropic, N-methyl D-aspartate 2A, b [Source:ZFIN;Acc:ZDB-GENE-070424-223]
Sequ54874SNP3	0.00107	8	armc5-201	armadillo repeat containing 5 [Source:ZFIN;Acc:ZDB-GENE-030131-7382]	3.358e-18	3	armc5-001	armadillo repeat containing 5 [Source:ZFIN;Acc:ZDB-GENE-030131-7382]	0.038	20	pnisr-201	PNN-interacting serine/arginine-rich protein [Source:ZFIN;Acc:ZDB-GENE-030131-362]	0.361	1	hcn2b-201	hyperpolarization activated cyclic nucleotide-gated potassium channel 2b [Source:ZFIN;Acc:ZDB-GENE-030131-8228]
Sequ0362BAC
Sequ11547EST3	0	8	slc4a1a-201	solute carrier family 4, anion exchanger, member 1a [Source:ZFIN;Acc:ZDB-GENE-010525-1]	0	3	slc4a1a-001	solute carrier family 4, anion exchanger, member 1a [Source:ZFIN;Acc:ZDB-GENE-010525-1]	0	11	slc4a1a-202	solute carrier family 4, anion exchanger, member 1a [Source:ZFIN;Acc:ZDB-GENE-010525-1]	0	Un_random	slc4a1a (2 of 2)-201	solute carrier family 4, anion exchanger, member 1a [Source:ZFIN;Acc:ZDB-GENE-010525-1]
Sequ36027EST3	0	8	nmt1a-201	N-myristoyltransferase 1a [Source:ZFIN;Acc:ZDB-GENE-050522-477]	0	3	nmt1a-001	N-myristoyltransferase 1a [Source:ZFIN;Acc:ZDB-GENE-050522-477]	0	11	nmt1a-202	N-myristoyltransferase 1a [Source:ZFIN;Acc:ZDB-GENE-050522-477]	0	3	nmt1a-201	N-myristoyltransferase 1a [Source:ZFIN;Acc:ZDB-GENE-050522-477]
Sequ21147EST2	3.906e-58	8	hexim1-201	hexamethylene bis-acetamide inducible 1 [Source:ZFIN;Acc:ZDB-GENE-030131-4637]	8.314e-53	12	hexim1-001	hexamethylene bis-acetamide inducible 1 [Source:ZFIN;Acc:ZDB-GENE-030131-4637]	3.715e-93	11	hexim1-201	hexamethylene bis-acetamide inducible 1 [Source:ZFIN;Acc:ZDB-GENE-030131-4637]	1.015e-74	3	hexim1-201	hexamethylene bis-acetamide inducible 1 [Source:ZFIN;Acc:ZDB-GENE-030131-4637]
Sequ11724EST3	0	8	eftud2-201	elongation factor Tu GTP binding domain containing 2 [Source:ZFIN;Acc:ZDB-GENE-040426-1569]	0	3	eftud2-201	elongation factor Tu GTP binding domain containing 2 [Source:ZFIN;Acc:ZDB-GENE-040426-1569]	0	11	eftud2-201	elongation factor Tu GTP binding domain containing 2 [Source:ZFIN;Acc:ZDB-GENE-040426-1569]	0	3	eftud2-201	elongation factor Tu GTP binding domain containing 2 [Source:ZFIN;Acc:ZDB-GENE-040426-1569]
Sequ42965EST3	4.464e-88	8	tcap-201	titin-cap (telethonin) [Source:ZFIN;Acc:ZDB-GENE-070501-5]	1.472e-81	3	tcap-001	titin-cap (telethonin) [Source:ZFIN;Acc:ZDB-GENE-070501-5]	1.217e-97	11	tcap-201	titin-cap (telethonin) [Source:ZFIN;Acc:ZDB-GENE-070501-5]	8.399e-80	3	tcap-201	titin-cap (telethonin) [Source:ZFIN;Acc:ZDB-GENE-070501-5]
Sequ11909EST3	5.688e-106	8	cnp-201	2',3'-cyclic nucleotide 3' phosphodiesterase [Source:ZFIN;Acc:ZDB-GENE-030521-29]	3.184e-66	3	cnp-001	2',3'-cyclic nucleotide 3' phosphodiesterase [Source:ZFIN;Acc:ZDB-GENE-030521-29]	0	11	cnp-201	2',3'-cyclic nucleotide 3' phosphodiesterase [Source:ZFIN;Acc:ZDB-GENE-030521-29]	3.396e-158	Un_random	cnp-201	2',3'-cyclic nucleotide 3' phosphodiesterase [Source:ZFIN;Acc:ZDB-GENE-030521-29]
Sequ13490EST3	0	8	ACLY (1 of 2)-202	ATP citrate lyase [Source:HGNC Symbol;Acc:115]	0	3	aclya-201	ATP citrate lyase a [Source:ZFIN;Acc:ZDB-GENE-031113-1]	0	11	ACLY (2 of 2)-201	ATP citrate lyase [Source:HGNC Symbol;Acc:115]	0	2_random	aclyb-201	ATP citrate lyase b [Source:ZFIN;Acc:ZDB-GENE-090909-2]
Sequ15043EST3	4.244e-119	8	nkiras2-201	NFKB inhibitor interacting Ras-like 2 [Source:ZFIN;Acc:ZDB-GENE-040801-166]	1.839e-113	3	nkiras2-001	NFKB inhibitor interacting Ras-like 2 [Source:ZFIN;Acc:ZDB-GENE-040801-166]	1.037e-135	11	nkiras2-201	NFKB inhibitor interacting Ras-like 2 [Source:ZFIN;Acc:ZDB-GENE-040801-166]	3.205e-123	Un_random	0	NFKB inhibitor interacting Ras-like 2 [Source:ZFIN;Acc:ZDB-GENE-040801-166]
Sequ13192EST3	0	8	elac2-201	elaC homolog 2 (E. coli) [Source:ZFIN;Acc:ZDB-GENE-041111-227]	0	3	elac2-201	elaC homolog 2 (E. coli) [Source:ZFIN;Acc:ZDB-GENE-041111-227]	0	11	elac2-201	elaC homolog 2 (E. coli) [Source:ZFIN;Acc:ZDB-GENE-041111-227]	0	3	elac2-201	elaC homolog 2 (E. coli) [Source:ZFIN;Acc:ZDB-GENE-041111-227]
Sequ43068EST3	9.921e-109	8	pctp-201	phosphatidylcholine transfer protein [Source:ZFIN;Acc:ZDB-GENE-081022-182]	3.04e-94	3	pctp-201	phosphatidylcholine transfer protein [Source:ZFIN;Acc:ZDB-GENE-081022-182]	1.268e-102	11	pctp-203	phosphatidylcholine transfer protein [Source:ZFIN;Acc:ZDB-GENE-081022-182]	1.039e-95	Un_random	pctp-201	phosphatidylcholine transfer protein [Source:ZFIN;Acc:ZDB-GENE-081022-182]
Sequ12434EST3	0	8	eif3d-203	eukaryotic translation initiation factor 3, subunit D [Source:ZFIN;Acc:ZDB-GENE-030131-8442]	0	3	eif3d-201	eukaryotic translation initiation factor 3, subunit D [Source:ZFIN;Acc:ZDB-GENE-030131-8442]	0	11	eif3d-201	eukaryotic translation initiation factor 3, subunit D [Source:ZFIN;Acc:ZDB-GENE-030131-8442]	0	3	eif3d-202	eukaryotic translation initiation factor 3, subunit D [Source:ZFIN;Acc:ZDB-GENE-030131-8442]
Sequ24821EST3	2.148e-98	scaffold1258	zgc:110046-201	zgc:110046 [Source:ZFIN;Acc:ZDB-GENE-050522-380]	3.59e-93	3	C3H19orf52-001	chromosome 19 open reading frame 52 [Source:HGNC Symbol;Acc:25152]	3.041e-100		zgc:110046-201	zgc:110046 [Source:ZFIN;Acc:ZDB-GENE-050522-380]	3.217e-124	Un_random	zgc:110046-201	zgc:110046 [Source:ZFIN;Acc:ZDB-GENE-050522-380]
Sequ28217EST2	0	8	prmt1-202	protein arginine methyltransferase 1 [Source:ZFIN;Acc:ZDB-GENE-030131-693]	0	3	prmt1-001	protein arginine methyltransferase 1 [Source:ZFIN;Acc:ZDB-GENE-030131-693]	0	11	prmt1-201	protein arginine methyltransferase 1 [Source:ZFIN;Acc:ZDB-GENE-030131-693]	0	13	prmt8b-201	protein arginine methyltransferase 8b [Source:ZFIN;Acc:ZDB-GENE-030131-7791]
Sequ12305EST3	4.981e-36	scaffold676	scaf1-201	SR-related CTD-associated factor 1 [Source:ZFIN;Acc:ZDB-GENE-120215-214]	2.419e-87	3	scaf1-001	SR-related CTD-associated factor 1 [Source:ZFIN;Acc:ZDB-GENE-120215-214]	2.529e-117		scaf1 (1 of 2)-201	SR-related CTD-associated factor 1 [Source:ZFIN;Acc:ZDB-GENE-120215-214]	5.911e-99	3	scaf1-201	SR-related CTD-associated factor 1 [Source:ZFIN;Acc:ZDB-GENE-120215-214]
Sequ03384SNP1	0.141	13	frem2b-202	Fras1 related extracellular matrix protein 2b [Source:ZFIN;Acc:ZDB-GENE-081119-4]	0.416	8	snrnp200-001	small nuclear ribonucleoprotein 200 (U5) [Source:ZFIN;Acc:ZDB-GENE-081105-64]	0.127	7	kcnk12l-201	potassium channel, subfamily K, member 12 like [Source:ZFIN;Acc:ZDB-GENE-091118-74]	0.402	12	col27a1b-201	collagen, type XXVII, alpha 1b [Source:ZFIN;Acc:ZDB-GENE-100119-2]
Sequ12305SNP3	4.981e-36	scaffold676	scaf1-201	SR-related CTD-associated factor 1 [Source:ZFIN;Acc:ZDB-GENE-120215-214]	2.419e-87	3	scaf1-001	SR-related CTD-associated factor 1 [Source:ZFIN;Acc:ZDB-GENE-120215-214]	2.529e-117		scaf1 (1 of 2)-201	SR-related CTD-associated factor 1 [Source:ZFIN;Acc:ZDB-GENE-120215-214]	5.911e-99	3	scaf1-201	SR-related CTD-associated factor 1 [Source:ZFIN;Acc:ZDB-GENE-120215-214]
Sequ22180EST2	9.708e-100	8	gps1-201	G protein pathway suppressor 1 [Source:ZFIN;Acc:ZDB-GENE-041111-240]	3.453e-96	3	gps1-001	G protein pathway suppressor 1 [Source:ZFIN;Acc:ZDB-GENE-041111-240]	1.493e-104	11	gps1-201	G protein pathway suppressor 1 [Source:ZFIN;Acc:ZDB-GENE-041111-240]	3.072e-97	Un_random	gps1-201	G protein pathway suppressor 1 [Source:ZFIN;Acc:ZDB-GENE-041111-240]
Sequ07451EST2	0	ultracontig104	ppl-201	periplakin [Source:ZFIN;Acc:ZDB-GENE-041008-196]	3.176e-172	3	ppl-001	periplakin [Source:ZFIN;Acc:ZDB-GENE-041008-196]	0	11	ppl-201	periplakin [Source:ZFIN;Acc:ZDB-GENE-041008-196]	2.093e-142	Un_random	ppl-201	periplakin [Source:ZFIN;Acc:ZDB-GENE-041008-196]
Sequ1002TUF
SQ13	E-value	Chromosome	Gene	Description of gene	E-value	Chromosome	Gene	Description of gene	E-value	Group	Gene	Description of gene	E-value	Chromosome	Gene	Description of gene
Sequ0184TUF
Sequ13520EST3	1.223e-84	17	si:ch73-382f3.1-201	si:ch73-382f3.1 [Source:ZFIN;Acc:ZDB-GENE-030131-9513]	5.123e-106	2	si:ch73-382f3.1-001	si:ch73-382f3.1 [Source:ZFIN;Acc:ZDB-GENE-030131-9513]	3.062e-08	7	prkrira (1 of 2)-201	protein-kinase, interferon-inducible double stranded RNA dependent inhibitor, repressor of (P58 repressor) a [Source:ZFIN;Acc:ZDB-GENE-040426-2045]	0.00801	12	idua-201	iduronidase, alpha-L- [Source:ZFIN;Acc:ZDB-GENE-060526-29]
Sequ44205EST3	7.846e-56	4	phb2b-203	prohibitin 2b [Source:ZFIN;Acc:ZDB-GENE-040718-430]	1.426e-55	2	phb2a-202	prohibitin 2a [Source:ZFIN;Acc:ZDB-GENE-030131-3141]	1.644e-58		phb2b-203	prohibitin 2b [Source:ZFIN;Acc:ZDB-GENE-040718-430]	7.549e-59	Un_random	PHB2 (2 of 2)-201	prohibitin 2 [Source:HGNC Symbol;Acc:30306]
Sequ22307EST3	9.574e-87	4	phb2b-201	prohibitin 2b [Source:ZFIN;Acc:ZDB-GENE-040718-430]	4.418e-93	2	phb2a-201	prohibitin 2a [Source:ZFIN;Acc:ZDB-GENE-030131-3141]	7.188e-96		phb2b-202	prohibitin 2b [Source:ZFIN;Acc:ZDB-GENE-040718-430]	4.755e-49	15_random	PHB2 (1 of 2)-201	prohibitin 2 [Source:HGNC Symbol;Acc:30306]
Sequ28387EST2	0	17	fam49ba-201	family with sequence similarity 49, member Ba [Source:ZFIN;Acc:ZDB-GENE-030131-9537]	1.038e-175	2	fam49ba-001	family with sequence similarity 49, member Ba [Source:ZFIN;Acc:ZDB-GENE-030131-9537]	1.356e-158	21	0	0	1.285e-159	6	fam49ba-201	family with sequence similarity 49, member Ba [Source:ZFIN;Acc:ZDB-GENE-030131-9537]
Sequ13476SNP3	0.138	ultracontig72	sept7b-201	septin 7b [Source:ZFIN;Acc:ZDB-GENE-061103-265]	0.007477	24	napgl-201	N-ethylmaleimide-sensitive factor attachment protein, gamma, like [Source:ZFIN;Acc:ZDB-GENE-050320-46]	0.064	11	0	0	0.371	Un_random	psen2-201	presenilin 2 [Source:ZFIN;Acc:ZDB-GENE-000330-9]
Sequ08920SNP2	0.95	13	paf1-201	paf1, RNA polymerase II associated factor, homolog (S. cerevisiae) [Source:ZFIN;Acc:ZDB-GENE-050506-101]	0.481	17	pcmtl-004	l-isoaspartyl protein carboxyl methyltransferase, like [Source:ZFIN;Acc:ZDB-GENE-040426-1738]	3.797	14	erbb2ip-201	erbb2 interacting protein [Source:ZFIN;Acc:ZDB-GENE-061103-403]	1.359	Un_random	si:dkey-172j4.3-201	si:dkey-172j4.3 [Source:ZFIN;Acc:ZDB-GENE-081104-24]
Sequ15826EST3	1.167e-143	17	impa1-201	inositol(myo)-1(or 4)-monophosphatase 1 [Source:ZFIN;Acc:ZDB-GENE-040718-245]	3.454e-134	2	impa1-001	inositol(myo)-1(or 4)-monophosphatase 1 [Source:ZFIN;Acc:ZDB-GENE-040718-245]	8.838e-146		impa1-201	inositol(myo)-1(or 4)-monophosphatase 1 [Source:ZFIN;Acc:ZDB-GENE-040718-245]	7.083e-132	Un_random	impa1-201	inositol(myo)-1(or 4)-monophosphatase 1 [Source:ZFIN;Acc:ZDB-GENE-040718-245]
Sequ0834TUF
Sequ16421SNP3	0	17	mcm6-201	MCM6 minichromosome maintenance deficient 6, mitotin (S. cerevisiae) [Source:ZFIN;Acc:ZDB-GENE-030909-6]	0	6	mcm6-001	MCM6 minichromosome maintenance deficient 6, mitotin (S. cerevisiae) [Source:ZFIN;Acc:ZDB-GENE-030909-6]	0	3	mcm6-201	MCM6 minichromosome maintenance deficient 6, mitotin (S. cerevisiae) [Source:ZFIN;Acc:ZDB-GENE-030909-6]	0	15	mcm6-201	MCM6 minichromosome maintenance deficient 6, mitotin (S. cerevisiae) [Source:ZFIN;Acc:ZDB-GENE-030909-6]
Sequ13465SNP3	0	17	selj-201	Oryzias latipes selenoprotein J (selj), mRNA. [Source:RefSeq mRNA;Acc:NM_001193492]	0	2	selj-001	selenoprotein J [Source:ZFIN;Acc:ZDB-GENE-030131-4163]	3.861e-159	3	0	0	0	15	0	Uncharacterized protein [Source:UniProtKB/TrEMBL;Acc:H3BZX7]
Sequ15313EST3	0	17	EIF2B5-201	eukaryotic translation initiation factor 2B, subunit 5 epsilon, 82kDa [Source:HGNC Symbol;Acc:3261]	0	2	eif2b5-201	eukaryotic translation initiation factor 2B, subunit 5 epsilon [Source:ZFIN;Acc:ZDB-GENE-030131-5364]	0	3	EIF2B5-201	eukaryotic translation initiation factor 2B, subunit 5 epsilon, 82kDa [Source:HGNC Symbol;Acc:3261]	0	15	EIF2B5-201	eukaryotic translation initiation factor 2B, subunit 5 epsilon, 82kDa [Source:HGNC Symbol;Acc:3261]
Sequ45399EST3	4.319e-103	17	0	Uncharacterized protein [Source:UniProtKB/TrEMBL;Acc:H2M8Z7]	4.158e-91	2	CABZ01088149.1-201	Uncharacterized protein [Source:UniProtKB/TrEMBL;Acc:F1Q8T3]	5.018e-124	3	0	0	3.25e-41	15	mul1a-201	mitochondrial E3 ubiquitin ligase 1a [Source:ZFIN;Acc:ZDB-GENE-050102-5]
Sequ13465EST3	0	17	selj-201	Oryzias latipes selenoprotein J (selj), mRNA. [Source:RefSeq mRNA;Acc:NM_001193492]	0	2	selj-001	selenoprotein J [Source:ZFIN;Acc:ZDB-GENE-030131-4163]	3.861e-159	3	0	0	0	15	0	Uncharacterized protein [Source:UniProtKB/TrEMBL;Acc:H3BZX7]
Sequ13386EST3	1.469e-142	17	tox4-201	TOX high mobility group box family member 4 [Source:ZFIN;Acc:ZDB-GENE-070912-576]	3.636e-90	2	tox4-001	TOX high mobility group box family member 4 [Source:ZFIN;Acc:ZDB-GENE-070912-576]	0	3	tox4-201	TOX high mobility group box family member 4 [Source:ZFIN;Acc:ZDB-GENE-070912-576]	2.312e-140	15	tox4-201	TOX high mobility group box family member 4 [Source:ZFIN;Acc:ZDB-GENE-070912-576]
Sequ16542EST3	1.78e-71	17	ACIN1 (2 of 2)-201	apoptotic chromatin condensation inducer 1 [Source:HGNC Symbol;Acc:17066]	6.697e-61	2	acin1a-201	apoptotic chromatin condensation inducer 1a [Source:ZFIN;Acc:ZDB-GENE-030616-583]	2.048e-89	3	acin1b-201	apoptotic chromatin condensation inducer 1b [Source:ZFIN;Acc:ZDB-GENE-030826-12]	1.381e-79	15	ACIN1 (1 of 3)-201	apoptotic chromatin condensation inducer 1 [Source:HGNC Symbol;Acc:17066]
Sequ07002EST2	9.958e-74	scaffold3383	psmb8-201	proteasome subunit, beta type 8 [Source:RefSeq peptide;Acc:NP_001171881]	3.399e-145	2	psmb5-001	proteasome (prosome, macropain) subunit, beta type, 5 [Source:ZFIN;Acc:ZDB-GENE-990415-215]	2.746e-172	3	psmb5-201	proteasome (prosome, macropain) subunit, beta type, 5 [Source:ZFIN;Acc:ZDB-GENE-990415-215]	1.479e-170	15	psmb5-201	proteasome (prosome, macropain) subunit, beta type, 5 [Source:ZFIN;Acc:ZDB-GENE-990415-215]
Sequ13181EST3	0	17	PRMT5-201	Oryzias latipes prmt5 protein (prmt5), mRNA. [Source:RefSeq mRNA;Acc:NM_001122927]	0	2	prmt5-201	protein arginine methyltransferase 5 [Source:ZFIN;Acc:ZDB-GENE-030616-585]	0	3	prmt5-201	protein arginine methyltransferase 5 [Source:ZFIN;Acc:ZDB-GENE-030616-585]	0	15	prmt5-201	protein arginine methyltransferase 5 [Source:ZFIN;Acc:ZDB-GENE-030616-585]
Sequ55377EST3	0.151	21	fstl1b-201	follistatin-like 1b [Source:ZFIN;Acc:ZDB-GENE-030131-3029]	0.964	17	rp1l1-201	retinitis pigmentosa 1-like 1 [Source:ZFIN;Acc:ZDB-GENE-120711-1]	0.024		si:dkeyp-67e6.4-201	si:dkeyp-67e6.4 [Source:ZFIN;Acc:ZDB-GENE-121130-1]	0.157	16	cog6-201	component of oligomeric golgi complex 6 [Source:ZFIN;Acc:ZDB-GENE-040426-909]
Sequ43929EST3	3.698e-89	17	col6a2-201	collagen, type VI, alpha 2 [Source:ZFIN;Acc:ZDB-GENE-070501-7]	1.025e-92	11	col6a2-201	collagen, type VI, alpha 2 [Source:ZFIN;Acc:ZDB-GENE-070501-7]	1.71e-89	3	col6a2-201	collagen, type VI, alpha 2 [Source:ZFIN;Acc:ZDB-GENE-070501-7]	3.323e-98	15	col6a2-201	collagen, type VI, alpha 2 [Source:ZFIN;Acc:ZDB-GENE-070501-7]
Sequ16421EST3	0	17	mcm6-201	MCM6 minichromosome maintenance deficient 6, mitotin (S. cerevisiae) [Source:ZFIN;Acc:ZDB-GENE-030909-6]	0	6	mcm6-001	MCM6 minichromosome maintenance deficient 6, mitotin (S. cerevisiae) [Source:ZFIN;Acc:ZDB-GENE-030909-6]	0	3	mcm6-201	MCM6 minichromosome maintenance deficient 6, mitotin (S. cerevisiae) [Source:ZFIN;Acc:ZDB-GENE-030909-6]	0	15	mcm6-201	MCM6 minichromosome maintenance deficient 6, mitotin (S. cerevisiae) [Source:ZFIN;Acc:ZDB-GENE-030909-6]
Sequ55981EST3	0.524	ultracontig90	acss2-203	acyl-CoA synthetase short-chain family member 2 [Source:ZFIN;Acc:ZDB-GENE-040718-388]	0.914	16	dedd1-202	death effector domain-containing 1 [Source:ZFIN;Acc:ZDB-GENE-000616-2]	0.62	8	si:ch211-284e20.8-201	si:ch211-284e20.8 [Source:ZFIN;Acc:ZDB-GENE-050208-451]	5.008	Un_random	kcnv2a-201	potassium channel, subfamily V, member 2a [Source:ZFIN;Acc:ZDB-GENE-091117-27]
Sequ1007TUF
Sequ12536EST3	0.196	1	rfx1b-202	regulatory factor X, 1b (influences HLA class II expression) [Source:ZFIN;Acc:ZDB-GENE-041008-101]	0.0001409	24	tfr1b-201	transferrin receptor 1b [Source:ZFIN;Acc:ZDB-GENE-041220-2]	1.434	12	kcna2b-201	potassium voltage-gated channel, shaker-related subfamily, member 2b [Source:ZFIN;Acc:ZDB-GENE-080204-89]	1.572	8	nphs1-201	nephrosis 1, congenital, Finnish type (nephrin) [Source:ZFIN;Acc:ZDB-GENE-051102-1]
Sequ12732EST3	0	17	c8a-202	complement component 8, alpha polypeptide [Source:ZFIN;Acc:ZDB-GENE-040801-239]	5.586e-137	2			0	3	c8a-202	complement component 8, alpha polypeptide [Source:ZFIN;Acc:ZDB-GENE-040801-239]	0	15	c8a-201	complement component 8, alpha polypeptide [Source:ZFIN;Acc:ZDB-GENE-040801-239]
Sequ16151EST3	1.228e-48	17	LEPROT-201	leptin receptor overlapping transcript [Source:HGNC Symbol;Acc:29477]	3.099e-35	Zv9_NA911	LEPROTL1-201	leptin receptor overlapping transcript-like 1 [Source:HGNC Symbol;Acc:6555]	1.253e-69	3	LEPROT-201	leptin receptor overlapping transcript [Source:HGNC Symbol;Acc:29477]	1.28e-48	15	LEPROT-201	leptin receptor overlapping transcript [Source:HGNC Symbol;Acc:29477]
Sequ22444EST2	9.373e-101	17	prdx1-201	peroxiredoxin 1 [Source:ZFIN;Acc:ZDB-GENE-050320-35]	6.073e-110	2	prdx1-002	peroxiredoxin 1 [Source:ZFIN;Acc:ZDB-GENE-050320-35]	2.27e-128	3	prdx1-201	peroxiredoxin 1 [Source:ZFIN;Acc:ZDB-GENE-050320-35]	1.088e-121	15	NKEF-201	Chromosome 15 SCAF14367, whole genome shotgun sequence.; Natural killer cell enhancement factor; Uncharacterized protein [Source:UniProtKB/TrEMBL;Acc:Q4ZJF5]
Sequ55518EST3	0.63	21	myo3b-201	myosin IIIB [Source:ZFIN;Acc:ZDB-GENE-070706-2]	0.044	19	cpne4-001	copine IV [Source:ZFIN;Acc:ZDB-GENE-060503-926]	0.154	18	kcnk13b-202	potassium channel, subfamily K, member 13b [Source:ZFIN;Acc:ZDB-GENE-040724-105]	0.655	Un_random	IQGAP3 (2 of 2)-201	IQ motif containing GTPase activating protein 3 [Source:HGNC Symbol;Acc:20669]
Sequ46142EST3	2.38e-111	17	prdx1-201	peroxiredoxin 1 [Source:ZFIN;Acc:ZDB-GENE-050320-35]	4.659e-120	2	prdx1-002	peroxiredoxin 1 [Source:ZFIN;Acc:ZDB-GENE-050320-35]	2.377e-138	3	prdx1-201	peroxiredoxin 1 [Source:ZFIN;Acc:ZDB-GENE-050320-35]	1.951e-132	15	NKEF-201	Chromosome 15 SCAF14367, whole genome shotgun sequence.; Natural killer cell enhancement factor; Uncharacterized protein [Source:UniProtKB/TrEMBL;Acc:Q4ZJF5]
Sequ14345EST3	6.44e-82	17	TMEM69 (1 of 2)-201	transmembrane protein 69 [Source:HGNC Symbol;Acc:28035]	7.567e-67	6	tmem69-201	transmembrane protein 69 [Source:ZFIN;Acc:ZDB-GENE-081022-98]	1.036e-54	8	tmem69-201	transmembrane protein 69 [Source:ZFIN;Acc:ZDB-GENE-081022-98]	6.367e-107	15	TMEM69 (2 of 2)-201	transmembrane protein 69 [Source:HGNC Symbol;Acc:28035]
Sequ29199EST3	7.333e-06	1	APOH (2 of 2)-201	apolipoprotein H (beta-2-glycoprotein I) [Source:HGNC Symbol;Acc:616]	2.85e-07	22	CU463157.1-202	Uncharacterized protein [Source:UniProtKB/TrEMBL;Acc:F1QIW0]	1.791e-50	3	0	0	1.21e-30	15	0	0
Sequ11839EST3	0.149	8	0	Uncharacterized protein [Source:UniProtKB/TrEMBL;Acc:H2LU24]	1.466e-13	2	pfn2l-001	profilin 2 like [Source:ZFIN;Acc:ZDB-GENE-030131-34]	0.637	7	0	0	0.552	10	atrn-201	attractin [Source:ZFIN;Acc:ZDB-GENE-090312-21]
Sequ22482EST3	1.75	21	ALS2 (2 of 2)-201	amyotrophic lateral sclerosis 2 (juvenile) [Source:HGNC Symbol;Acc:443]	0.181	6	col5a2b-001	collagen, type V, alpha 2b [Source:ZFIN;Acc:ZDB-GENE-110406-2]	1.114	7	0	0	1.326	12	agpat9l-201	1-acylglycerol-3-phosphate O-acyltransferase 9, like [Source:ZFIN;Acc:ZDB-GENE-060531-19]
Sequ19432EST3	8.199e-68	17	FYTTD1-201	forty-two-three domain containing 1 [Source:HGNC Symbol;Acc:25407]	0.037	21	si:ch211-247j9.1-001	si:ch211-247j9.1 [Source:ZFIN;Acc:ZDB-GENE-091204-212]	5.284e-75	3	FYTTD1-201	forty-two-three domain containing 1 [Source:HGNC Symbol;Acc:25407]	1.479e-56	15	FYTTD1-201	forty-two-three domain containing 1 [Source:HGNC Symbol;Acc:25407]
Sequ06785EST2	1.09e-85	17	PFN2 (2 of 2)-202	profilin 2 [Source:HGNC Symbol;Acc:8882]	6.466e-97	2	pfn2l-001	profilin 2 like [Source:ZFIN;Acc:ZDB-GENE-030131-34]	5.091e-114	3	PFN2 (2 of 2)-202	profilin 2 [Source:HGNC Symbol;Acc:8882]	2.207e-76	Un_random	pfn2l-201	profilin 2 like [Source:ZFIN;Acc:ZDB-GENE-030131-34]
Sequ13003EST3	0	17	eif4a2-201	eukaryotic translation initiation factor 4A, isoform 2 [Source:ZFIN;Acc:ZDB-GENE-040426-2802]	0	2	eif4a2-001	eukaryotic translation initiation factor 4A, isoform 2 [Source:ZFIN;Acc:ZDB-GENE-040426-2802]	0	3	eif4a2-201	eukaryotic translation initiation factor 4A, isoform 2 [Source:ZFIN;Acc:ZDB-GENE-040426-2802]	0	15	eif4a2-201	eukaryotic translation initiation factor 4A, isoform 2 [Source:ZFIN;Acc:ZDB-GENE-040426-2802]
Sequ08402SNP2	0.459	11	cspg5a-201	chondroitin sulfate proteoglycan 5a [Source:ZFIN;Acc:ZDB-GENE-080425-4]	0.491	23	arfgef2-001	ADP-ribosylation factor guanine nucleotide-exchange factor 2 (brefeldin A-inhibited) [Source:ZFIN;Acc:ZDB-GENE-090312-50]	1.036	18	wtap-201	Wilms tumor 1 associated protein [Source:ZFIN;Acc:ZDB-GENE-030131-5990]	0.898	5	sb:cb472-204	sb:cb472 [Source:ZFIN;Acc:ZDB-GENE-030521-32]
Sequ12838EST3	1.075e-123	17	cmpk-201	cytidylate kinase [Source:ZFIN;Acc:ZDB-GENE-040426-2113]	2.291e-117	2	cmpk-001	cytidylate kinase [Source:ZFIN;Acc:ZDB-GENE-040426-2113]	1.522e-139	3	cmpk-202	cytidylate kinase [Source:ZFIN;Acc:ZDB-GENE-040426-2113]	2.683e-122	15	CMPK1-201	Chromosome 15 SCAF14542, whole genome shotgun sequence; Uncharacterized protein [Source:UniProtKB/TrEMBL;Acc:Q4SP62]
Sequ15596EST3	1.753e-153	17	scinlb-201	scinderin like b [Source:ZFIN;Acc:ZDB-GENE-040426-2068]	1.968e-140	6	scinla-001	scinderin like a [Source:ZFIN;Acc:ZDB-GENE-030131-2005]	5.341e-169	3	scinlb-201	scinderin like b [Source:ZFIN;Acc:ZDB-GENE-040426-2068]	4.485e-145	15	scinlb-201	scinderin like b [Source:ZFIN;Acc:ZDB-GENE-040426-2068]
Sequ07068EST2	0	17	scinlb-201	scinderin like b [Source:ZFIN;Acc:ZDB-GENE-040426-2068]	0	6	scinla-001	scinderin like a [Source:ZFIN;Acc:ZDB-GENE-030131-2005]	0	3	scinlb-201	scinderin like b [Source:ZFIN;Acc:ZDB-GENE-040426-2068]	0	15	scinlb-201	scinderin like b [Source:ZFIN;Acc:ZDB-GENE-040426-2068]
Sequ44894EST3	1.166e-38	17	mrpl34-201	mitochondrial ribosomal protein L34 [Source:ZFIN;Acc:ZDB-GENE-070912-582]	1.795e-28	2	mrpl34-002	mitochondrial ribosomal protein L34 [Source:ZFIN;Acc:ZDB-GENE-070912-582]	0.147	16	tmem198a-201	transmembrane protein 198a [Source:ZFIN;Acc:ZDB-GENE-070912-716]	6.516e-47	15	MRPL34-201	Ribosomal protein L34 [Source:UniProtKB/TrEMBL;Acc:Q4SBN9]
Sequ19315EST2	0	17	0	Uncharacterized protein [Source:UniProtKB/TrEMBL;Acc:H2MH38]	6.484e-179	6	slc25a12-201	solute carrier family 25 (mitochondrial carrier, Aralar), member 12 [Source:ZFIN;Acc:ZDB-GENE-031006-11]	0	3	0	0	0	15	0	0
Sequ11956EST3	5.216e-138	17	si:ch73-170l17.1-201	si:ch73-170l17.1 [Source:ZFIN;Acc:ZDB-GENE-070912-331]	4.737e-119	2	NMNAT3-003	nicotinamide nucleotide adenylyltransferase 3 [Source:HGNC Symbol;Acc:20989]	4.314e-119	3	si:ch73-170l17.1-206	si:ch73-170l17.1 [Source:ZFIN;Acc:ZDB-GENE-070912-331]	3.153e-113	15	si:ch73-170l17.1-201	si:ch73-170l17.1 [Source:ZFIN;Acc:ZDB-GENE-070912-331]
Sequ16926EST3	0	17	BTBD2-202	BTB (POZ) domain containing 2 [Source:HGNC Symbol;Acc:15504]	0	22	btbd2-001	BTB (POZ) domain containing 2 [Source:ZFIN;Acc:ZDB-GENE-030829-3]	0	3	BTBD2-201	BTB (POZ) domain containing 2 [Source:HGNC Symbol;Acc:15504]	0	15	BTBD2-201	BTB (POZ) domain containing 2 [Source:HGNC Symbol;Acc:15504]
Sequ11911EST3	8.862e-142	17	eif4e2-201	eukaryotic translation initiation factor 4E family member 2 [Source:ZFIN;Acc:ZDB-GENE-050327-59]	1.121e-138	2	eif4e2-201	eukaryotic translation initiation factor 4E family member 2 [Source:ZFIN;Acc:ZDB-GENE-050327-59]	7.233e-150	3	eif4e2-201	eukaryotic translation initiation factor 4E family member 2 [Source:ZFIN;Acc:ZDB-GENE-050327-59]	1.496e-104	Un_random	eif4e2rs1 (2 of 2)-201	eukaryotic translation initiation factor 4E family member 2 related sequence 1 [Source:ZFIN;Acc:ZDB-GENE-040426-1728]
Sequ13567EST3	0	17	sugp1-201	SURP and G patch domain containing 1 [Source:ZFIN;Acc:ZDB-GENE-070615-33]	0	2	sugp1-202	SURP and G patch domain containing 1 [Source:ZFIN;Acc:ZDB-GENE-070615-33]	0	3	sugp1-201	SURP and G patch domain containing 1 [Source:ZFIN;Acc:ZDB-GENE-070615-33]	0	15	sugp1-201	SURP and G patch domain containing 1 [Source:ZFIN;Acc:ZDB-GENE-070615-33]
Sequ44022EST3	0	4	map2k2a-201	mitogen-activated protein kinase kinase 2a [Source:ZFIN;Acc:ZDB-GENE-041027-1]	0	2	map2k2b-201	mitogen-activated protein kinase kinase 2b [Source:ZFIN;Acc:ZDB-GENE-080219-34]	0	3	map2k2b-201	mitogen-activated protein kinase kinase 2b [Source:ZFIN;Acc:ZDB-GENE-080219-34]	0	13	map2k1-201	mitogen-activated protein kinase kinase 1 [Source:ZFIN;Acc:ZDB-GENE-040426-2759]
Sequ06127SNP2	4.245e-63	17	mrps14-201	mitochondrial ribosomal protein S14 [Source:ZFIN;Acc:ZDB-GENE-060825-75]	4.141e-66	2	mrps14-001	mitochondrial ribosomal protein S14 [Source:ZFIN;Acc:ZDB-GENE-060825-75]	2.162e-71	3	mrps14-201	mitochondrial ribosomal protein S14 [Source:ZFIN;Acc:ZDB-GENE-060825-75]	1.608e-81	15	MRPS14-201	Chromosome 15 SCAF14992, whole genome shotgun sequence.; Uncharacterized protein [Source:UniProtKB/TrEMBL;Acc:Q4RVD1]
Sequ45579EST3	1.312e-123	17	GLUL (2 of 2)-201	glutamate-ammonia ligase [Source:HGNC Symbol;Acc:4341]	1.54e-112	6	glulb-001	glutamate-ammonia ligase (glutamine synthase) b [Source:ZFIN;Acc:ZDB-GENE-030131-8417]	4.781e-170	3	0	0	3.098e-157	15	glulb-201	glutamate-ammonia ligase (glutamine synthase) b [Source:ZFIN;Acc:ZDB-GENE-030131-8417]
Sequ11188EST3	2.072e-27	17	HES6 (2 of 2)-201	hes family bHLH transcription factor 6 [Source:HGNC Symbol;Acc:18254]	3.734e-33	2	hes6-003	hairy and enhancer of split 6 (Drosophila) [Source:ZFIN;Acc:ZDB-GENE-030828-5]	2.435e-54	3	her13-201	hairy-related 13 [Source:ZFIN;Acc:ZDB-GENE-050228-1]	1.692e-33	15	HES6 (2 of 2)-201	hes family bHLH transcription factor 6 [Source:HGNC Symbol;Acc:18254]
Sequ13051EST3	0	17	agxtb-201	alanine-glyoxylate aminotransferase b [Source:ZFIN;Acc:ZDB-GENE-010302-3]	0	2	agxtb-001	alanine-glyoxylate aminotransferase b [Source:ZFIN;Acc:ZDB-GENE-010302-3]	0	3	agxtb-203	alanine-glyoxylate aminotransferase b [Source:ZFIN;Acc:ZDB-GENE-010302-3]	0	15	agxtb-201	alanine-glyoxylate aminotransferase b [Source:ZFIN;Acc:ZDB-GENE-010302-3]
Sequ20796EST2	1.278e-173	17	0	Uncharacterized protein [Source:UniProtKB/TrEMBL;Acc:H2MPN9]	7.062e-142	2	EIF4G1 (1 of 3)-201	eukaryotic translation initiation factor 4 gamma, 1 [Source:HGNC Symbol;Acc:3296]	8.934e-171	3	EIF4G1 (2 of 2)-201	eukaryotic translation initiation factor 4 gamma, 1 [Source:HGNC Symbol;Acc:3296]	1.112e-152	Un_random	EIF4G1 (1 of 2)-201	eukaryotic translation initiation factor 4 gamma, 1 [Source:HGNC Symbol;Acc:3296]
Sequ49649EST3	1.701e-56	17	fubp1-202	far upstream element (FUSE) binding protein 1 [Source:ZFIN;Acc:ZDB-GENE-040426-2159]	9.996e-27	2	fubp1-001	far upstream element (FUSE) binding protein 1 [Source:ZFIN;Acc:ZDB-GENE-040426-2159]	3.047e-54	3	fubp1-201	far upstream element (FUSE) binding protein 1 [Source:ZFIN;Acc:ZDB-GENE-040426-2159]	7.824e-52	Un_random	fubp1 (1 of 2)-201	far upstream element (FUSE) binding protein 1 [Source:ZFIN;Acc:ZDB-GENE-040426-2159]
Sequ21003EST2	3.584e-175	17	pnp5b-201	purine nucleoside phosphorylase 5b [Source:ZFIN;Acc:ZDB-GENE-040912-54]	6.832e-157	7	pnp5a-001	purine nucleoside phosphorylase 5a [Source:ZFIN;Acc:ZDB-GENE-040426-2553]	5.573e-152	7	pnp5a-202	purine nucleoside phosphorylase 5a [Source:ZFIN;Acc:ZDB-GENE-040426-2553]	1.807e-159	Un_random	pnp5a-201	purine nucleoside phosphorylase 5a [Source:ZFIN;Acc:ZDB-GENE-040426-2553]
Sequ11693EST3	2.367e-177	17	eif3f-201	eukaryotic translation initiation factor 3, subunit F [Source:ZFIN;Acc:ZDB-GENE-100215-2]	8.079e-165	1	eif3f-001	eukaryotic translation initiation factor 3, subunit F [Source:ZFIN;Acc:ZDB-GENE-100215-2]	6.81e-180	3	eif3f-201	eukaryotic translation initiation factor 3, subunit F [Source:ZFIN;Acc:ZDB-GENE-100215-2]	1.029e-174	Un_random	EIF3F-201	Eukaryotic translation initiation factor 3 subunit F [Source:UniProtKB/TrEMBL;Acc:Q4SVD2]
Sequ1055TUF
Sequ07190EST2	5.473e-94	17	stard3nl-201	STARD3 N-terminal like [Source:ZFIN;Acc:ZDB-GENE-040718-4]	4.004e-94	2	stard3nl-201	STARD3 N-terminal like [Source:ZFIN;Acc:ZDB-GENE-040718-4]	7.835e-107	3	stard3nl-201	STARD3 N-terminal like [Source:ZFIN;Acc:ZDB-GENE-040718-4]	1.187e-80	15	stard3nl (2 of 2)-202	STARD3 N-terminal like [Source:ZFIN;Acc:ZDB-GENE-040718-4]
Sequ15594EST3	3.28e-19	17	agla-201	amylo-1, 6-glucosidase, 4-alpha-glucanotransferase a [Source:ZFIN;Acc:ZDB-GENE-071004-6]	3.411e-20	24	aglb-001	amylo-1, 6-glucosidase, 4-alpha-glucanotransferase b [Source:ZFIN;Acc:ZDB-GENE-050309-54]	4.267e-20	3	agla-201	amylo-1, 6-glucosidase, 4-alpha-glucanotransferase a [Source:ZFIN;Acc:ZDB-GENE-071004-6]	5.956e-18	Un_random	agla-201	amylo-1, 6-glucosidase, 4-alpha-glucanotransferase a [Source:ZFIN;Acc:ZDB-GENE-071004-6]
Sequ11009EST3	5.085e-73	17	arpc5a-201	actin related protein 2/3 complex, subunit 5A [Source:ZFIN;Acc:ZDB-GENE-030131-8448]	2.207e-75	2	arpc5a-001	actin related protein 2/3 complex, subunit 5A [Source:ZFIN;Acc:ZDB-GENE-030131-8448]	1.153e-68	8	arpc5b-201	actin related protein 2/3 complex, subunit 5B [Source:ZFIN;Acc:ZDB-GENE-040120-7]	9.231e-76	Un_random	arpc5a-201	actin related protein 2/3 complex, subunit 5A [Source:ZFIN;Acc:ZDB-GENE-030131-8448]
Sequ44966EST3	3.566e-77	17	mrpl37-201	mitochondrial ribosomal protein L37 [Source:ZFIN;Acc:ZDB-GENE-050309-20]	1.13e-81	2	mrpl37-001	mitochondrial ribosomal protein L37 [Source:ZFIN;Acc:ZDB-GENE-050309-20]	2.684e-137	3	mrpl37-201	mitochondrial ribosomal protein L37 [Source:ZFIN;Acc:ZDB-GENE-050309-20]	6.219e-111	Un_random	mrpl37-201	mitochondrial ribosomal protein L37 [Source:ZFIN;Acc:ZDB-GENE-050309-20]
SQ14	E-value	Chromosome	Gene	Description of gene	E-value	Chromosome	Gene	Description of gene	E-value	Group	Gene	Description of gene	E-value	Chromosome	Gene	Description of gene
Sequ15758SNP2	3.154e-64	13	mrps23-201	mitochondrial ribosomal protein S23 [Source:ZFIN;Acc:ZDB-GENE-040801-134]	6.276e-62	15	mrps23-001	mitochondrial ribosomal protein S23 [Source:ZFIN;Acc:ZDB-GENE-040801-134]	9.654e-90		mrps23-201	mitochondrial ribosomal protein S23 [Source:ZFIN;Acc:ZDB-GENE-040801-134]	0.018	2	zak-201	sterile alpha motif and leucine zipper containing kinase AZK [Source:ZFIN;Acc:ZDB-GENE-070912-386]
Sequ0559TUF
Sequ36755EST3	0.89	6	parp12a-201	poly (ADP-ribose) polymerase family, member 12a [Source:ZFIN;Acc:ZDB-GENE-050419-6]	0.85	3	si:dkeyp-52c3.7-201	si:dkeyp-52c3.7 [Source:ZFIN;Acc:ZDB-GENE-110411-213]	0.218	1	pitpnaa-203	phosphatidylinositol transfer protein, alpha a [Source:ZFIN;Acc:ZDB-GENE-040426-744]	0.491	2	slc9a2-202	solute carrier family 9 (sodium/hydrogen exchanger), member 2 [Source:ZFIN;Acc:ZDB-GENE-070912-541]
Sequ0789TUF
Sequ28865SNP2	1.129e-95	13	eef1b2 (1 of 2)-201	eukaryotic translation elongation factor 1 beta 2 [Source:ZFIN;Acc:ZDB-GENE-030131-7310]	2.614e-87	6	eef1b2-001	eukaryotic translation elongation factor 1 beta 2 [Source:ZFIN;Acc:ZDB-GENE-030131-7310]	2.465e-84	1	eef1b2-201	eukaryotic translation elongation factor 1 beta 2 [Source:ZFIN;Acc:ZDB-GENE-030131-7310]	4.973e-97	16	eef1b2 (2 of 2)-201	eukaryotic translation elongation factor 1 beta 2 [Source:ZFIN;Acc:ZDB-GENE-030131-7310]
Sequ43256EST3	0	13	farsb-202	phenylalanyl-tRNA synthetase, beta subunit [Source:ZFIN;Acc:ZDB-GENE-021206-2]	0	15	farsb-001	phenylalanyl-tRNA synthetase, beta subunit [Source:ZFIN;Acc:ZDB-GENE-021206-2]	0		farsb-201	phenylalanyl-tRNA synthetase, beta subunit [Source:ZFIN;Acc:ZDB-GENE-021206-2]	0	16	farsb-201	phenylalanyl-tRNA synthetase, beta subunit [Source:ZFIN;Acc:ZDB-GENE-021206-2]
Sequ28865EST2	1.129e-95	13	eef1b2 (1 of 2)-201	eukaryotic translation elongation factor 1 beta 2 [Source:ZFIN;Acc:ZDB-GENE-030131-7310]	2.614e-87	6	eef1b2-001	eukaryotic translation elongation factor 1 beta 2 [Source:ZFIN;Acc:ZDB-GENE-030131-7310]	2.465e-84	1	eef1b2-201	eukaryotic translation elongation factor 1 beta 2 [Source:ZFIN;Acc:ZDB-GENE-030131-7310]	4.973e-97	16	eef1b2 (2 of 2)-201	eukaryotic translation elongation factor 1 beta 2 [Source:ZFIN;Acc:ZDB-GENE-030131-7310]
Sequ43186EST3	7.917e-144	13	gltscr2-201	glioma tumor suppressor candidate region gene 2 [Source:ZFIN;Acc:ZDB-GENE-051120-21]	2.219e-134	15	gltscr2-201	glioma tumor suppressor candidate region gene 2 [Source:ZFIN;Acc:ZDB-GENE-051120-21]	2.352e-163	1	gltscr2-201	glioma tumor suppressor candidate region gene 2 [Source:ZFIN;Acc:ZDB-GENE-051120-21]	3.072e-124	16	0	glioma tumor suppressor candidate region gene 2 [Source:ZFIN;Acc:ZDB-GENE-051120-21]
Sequ28348EST2	9.512e-86	19	h3f3a-201	H3 histone, family 3A [Source:ZFIN;Acc:ZDB-GENE-040426-1928]	1.866e-86	15	H3F3B (3 of 3)-002	H3 histone, family 3B (H3.3B) [Source:HGNC Symbol;Acc:4765]	1.57e-85	1	0	0	3.821e-86	7	H3F3C-201	Histone H3 [Source:UniProtKB/TrEMBL;Acc:Q4S9G0]
Sequ09323EST2	6.782e-125	13	tagln-202	transgelin [Source:ZFIN;Acc:ZDB-GENE-070912-1]	3.094e-96	15	tagln-001	transgelin [Source:ZFIN;Acc:ZDB-GENE-070912-1]	8.548e-125	1	tagln-202	transgelin [Source:ZFIN;Acc:ZDB-GENE-070912-1]	2.831e-119	16	TAGLN-202	Uncharacterized protein [Source:UniProtKB/TrEMBL;Acc:H3BWD5]
Sequ09323SNP2	6.782e-125	13	tagln-202	transgelin [Source:ZFIN;Acc:ZDB-GENE-070912-1]	3.094e-96	15	tagln-001	transgelin [Source:ZFIN;Acc:ZDB-GENE-070912-1]	8.548e-125	1	tagln-202	transgelin [Source:ZFIN;Acc:ZDB-GENE-070912-1]	2.831e-119	16	TAGLN-202	Uncharacterized protein [Source:UniProtKB/TrEMBL;Acc:H3BWD5]
Sequ47317EST3	2.693e-27	13	gap43-201	growth associated protein 43 [Source:ZFIN;Acc:ZDB-GENE-990415-87]	7.219e-22	Zv9_NA963	gap43-201	growth associated protein 43 [Source:ZFIN;Acc:ZDB-GENE-990415-87]	2.344e-30	1	0	0	1.78e-31	Un_random	gap43-201	growth associated protein 43 [Source:ZFIN;Acc:ZDB-GENE-990415-87]
Sequ14361EST3	0	13	blmh-201	bleomycin hydrolase [Source:ZFIN;Acc:ZDB-GENE-030131-8485]	0	15	blmh-001	bleomycin hydrolase [Source:ZFIN;Acc:ZDB-GENE-030131-8485]	0	1	blmh-202	bleomycin hydrolase [Source:ZFIN;Acc:ZDB-GENE-030131-8485]	0	Un_random	blmh (3 of 3)-201	bleomycin hydrolase [Source:ZFIN;Acc:ZDB-GENE-030131-8485]
Sequ19279EST3	0.099	8	grna-201	granulin a [Source:ZFIN;Acc:ZDB-GENE-030131-8434]	0.636	16	PHF1-201	PHD finger protein 1 [Source:HGNC Symbol;Acc:8919]	0.813	1	zgc:172049-201	zgc:172049 [Source:ZFIN;Acc:ZDB-GENE-080204-36]	8.831e-11	Un_random	0	Chromosome undetermined SCAF8929, whole genome shotgun sequence; Uncharacterized protein [Source:UniProtKB/TrEMBL;Acc:Q4T653]
Sequ20544EST3	0.409	11	ppp1r9a-201	protein phosphatase 1, regulatory (inhibitor) subunit 9A [Source:ZFIN;Acc:ZDB-GENE-060503-660]	0.74	2	si:ch211-209f23.3-002	si:ch211-209f23.3 [Source:ZFIN;Acc:ZDB-GENE-100921-45]	0.489	10	ppp1r9a-202	protein phosphatase 1, regulatory (inhibitor) subunit 9A [Source:ZFIN;Acc:ZDB-GENE-060503-660]	0.063	Un_random	m1ap-201	meiosis 1 associated protein [Source:ZFIN;Acc:ZDB-GENE-070410-19]
Sequ21654EST3	2.331e-152	14	rps6kb1a-201	ribosomal protein S6 kinase b, polypeptide 1a [Source:ZFIN;Acc:ZDB-GENE-091113-52]	9.565e-168	15	rps6kb1b-001	ribosomal protein S6 kinase b, polypeptide 1b [Source:ZFIN;Acc:ZDB-GENE-040426-2038]	5.738e-179	1	rps6kb1b-202	ribosomal protein S6 kinase b, polypeptide 1b [Source:ZFIN;Acc:ZDB-GENE-040426-2038]	5.768e-165	Un_random	rps6kb1b-201	ribosomal protein S6 kinase b, polypeptide 1b [Source:ZFIN;Acc:ZDB-GENE-040426-2038]
Sequ12073EST3	0	13	gmps-201	guanine monphosphate synthetase [Source:ZFIN;Acc:ZDB-GENE-040426-1503]	0	18	gmps-001	guanine monphosphate synthetase [Source:ZFIN;Acc:ZDB-GENE-040426-1503]	0	1	gmps-201	guanine monphosphate synthetase [Source:ZFIN;Acc:ZDB-GENE-040426-1503]	0	Un_random	gmps (2 of 2)-201	guanine monphosphate synthetase [Source:ZFIN;Acc:ZDB-GENE-040426-1503]
Sequ07879SNP2	0.13	18	pcdh7b-201	protocadherin 7b [Source:ZFIN;Acc:ZDB-GENE-081104-299]	6.95e-06	18	ccnl1a-004	cyclin L1a [Source:ZFIN;Acc:ZDB-GENE-050419-206]	0.759	19	slc17a8-201	solute carrier family 17 (sodium-dependent inorganic phosphate cotransporter), member 8 [Source:ZFIN;Acc:ZDB-GENE-060503-416]	1.239	2	mcm3ap-201	MCM3 minichromosome maintenance deficient 3 (S. cerevisiae) associated protein [Source:ZFIN;Acc:ZDB-GENE-040715-1]
Sequ21651EST3	0.338	6	mfge8b-201	milk fat globule-EGF factor 8 protein b [Source:ZFIN;Acc:ZDB-GENE-070209-137]	3.497e-23	18	trip12-201	thyroid hormone receptor interactor 12 [Source:ZFIN;Acc:ZDB-GENE-041111-262]	0.131		PBRM1 (1 of 2)-201	polybromo 1 [Source:HGNC Symbol;Acc:30064]	0.039	7	si:ch211-247j9.1-201	si:ch211-247j9.1 [Source:ZFIN;Acc:ZDB-GENE-091204-212]
Sequ42819EST3	5.294e-118	13	bcl7ba-201	B-cell CLL/lymphoma 7B, a [Source:ZFIN;Acc:ZDB-GENE-040426-2193]	1.629e-54	18	bcl7bb-001	B-cell CLL/lymphoma 7B, b [Source:ZFIN;Acc:ZDB-GENE-010328-17]	1.992e-93	1	bcl7ba-202	B-cell CLL/lymphoma 7B, a [Source:ZFIN;Acc:ZDB-GENE-040426-2193]	5.727e-71	Un_random	bcl7ba-201	B-cell CLL/lymphoma 7B, a [Source:ZFIN;Acc:ZDB-GENE-040426-2193]
Sequ11942EST3	5.621e-118	13	taf15-201	TAF15 RNA polymerase II, TATA box binding protein (TBP)-associated factor [Source:ZFIN;Acc:ZDB-GENE-061215-102]	3.241e-91	15	taf15-001	TAF15 RNA polymerase II, TATA box binding protein (TBP)-associated factor [Source:ZFIN;Acc:ZDB-GENE-061215-102]	3.622e-59	11	fus-201	fusion (involved in t(12;16) in malignant liposarcoma) [Source:ZFIN;Acc:ZDB-GENE-040426-1010]	1.125e-93	Un_random	taf15-201	TAF15 RNA polymerase II, TATA box binding protein (TBP)-associated factor [Source:ZFIN;Acc:ZDB-GENE-061215-102]
Sequ10553EST2	0	13	si:dkey-230a20.1-201	si:dkey-230a20.1 [Source:ZFIN;Acc:ZDB-GENE-131121-577]	9.194e-174	15	AIPL1-001	aryl hydrocarbon receptor interacting protein-like 1 [Source:HGNC Symbol;Acc:359]	0	1	si:dkey-230a20.1-201	si:dkey-230a20.1 [Source:ZFIN;Acc:ZDB-GENE-131121-577]	0	10	si:dkey-230a20.1-201	si:dkey-230a20.1 [Source:ZFIN;Acc:ZDB-GENE-131121-577]
Sequ11263EST3	0	13	dus4l-201	dihydrouridine synthase 4-like (S. cerevisiae) [Source:ZFIN;Acc:ZDB-GENE-040801-233]	1.102e-170	4			0	1	dus4l-201	dihydrouridine synthase 4-like (S. cerevisiae) [Source:ZFIN;Acc:ZDB-GENE-040801-233]	1.657e-35	Un_random	dus1l-201	dihydrouridine synthase 1-like (S. cerevisiae) [Source:ZFIN;Acc:ZDB-GENE-030131-1435]
Sequ11656EST3	0	13	pafah1b1a (2 of 2)-201	platelet-activating factor acetylhydrolase, isoform Ib, alpha subunit a [Source:ZFIN;Acc:ZDB-GENE-040116-2]	0	15	pafah1b1a-001	platelet-activating factor acetylhydrolase, isoform Ib, alpha subunit a [Source:ZFIN;Acc:ZDB-GENE-040116-2]	0	1	pafah1b1a (1 of 2)-201	platelet-activating factor acetylhydrolase, isoform Ib, alpha subunit a [Source:ZFIN;Acc:ZDB-GENE-040116-2]	0	10	PAFAH1B1-201	Lissencephaly-1 homolog [Source:UniProtKB/Swiss-Prot;Acc:Q4RJN5]
Sequ20747EST3	2.401	20	PTPLA-201	protein tyrosine phosphatase-like (proline instead of catalytic arginine), member A [Source:HGNC Symbol;Acc:9639]	0.005004	15	calm1b-201	calmodulin 1b [Source:ZFIN;Acc:ZDB-GENE-030804-2]	3.424		0	0	3.869e-09	16	calm1b-201	calmodulin 1b [Source:ZFIN;Acc:ZDB-GENE-030804-2]
Sequ28368EST2	8.94e-144	13	mrpl28-202	mitochondrial ribosomal protein L28 [Source:ZFIN;Acc:ZDB-GENE-050522-113]	4.821e-115	15	mrpl28-001	mitochondrial ribosomal protein L28 [Source:ZFIN;Acc:ZDB-GENE-050522-113]	2.027e-147	1	mrpl28-201	mitochondrial ribosomal protein L28 [Source:ZFIN;Acc:ZDB-GENE-050522-113]	7.596e-145	16	mrpl28 (2 of 2)-201	mitochondrial ribosomal protein L28 [Source:ZFIN;Acc:ZDB-GENE-050522-113]
Sequ12779EST3	6.863e-174	13	clptm1-201	cleft lip and palate associated transmembrane protein 1 [Source:ZFIN;Acc:ZDB-GENE-040801-265]	1.565e-177	15	clptm1-001	cleft lip and palate associated transmembrane protein 1 [Source:ZFIN;Acc:ZDB-GENE-040801-265]	1.263e-173	1	clptm1-201	cleft lip and palate associated transmembrane protein 1 [Source:ZFIN;Acc:ZDB-GENE-040801-265]	2.423e-167	16	clptm1-201	cleft lip and palate associated transmembrane protein 1 [Source:ZFIN;Acc:ZDB-GENE-040801-265]
Sequ06102EST2	3.763e-107	13	clptm1-201	cleft lip and palate associated transmembrane protein 1 [Source:ZFIN;Acc:ZDB-GENE-040801-265]	5.592e-113	15	clptm1-001	cleft lip and palate associated transmembrane protein 1 [Source:ZFIN;Acc:ZDB-GENE-040801-265]	6.082e-106	1	clptm1-201	cleft lip and palate associated transmembrane protein 1 [Source:ZFIN;Acc:ZDB-GENE-040801-265]	1.046e-99	16	clptm1-201	cleft lip and palate associated transmembrane protein 1 [Source:ZFIN;Acc:ZDB-GENE-040801-265]
Sequ42231EST3	0	13	rrm1 (1 of 2)-201	ribonucleotide reductase M1 polypeptide [Source:ZFIN;Acc:ZDB-GENE-990415-247]	0	21	rrm1-001	ribonucleotide reductase M1 polypeptide [Source:ZFIN;Acc:ZDB-GENE-990415-247]	0	1	rrm1 (1 of 2)-201	ribonucleotide reductase M1 polypeptide [Source:ZFIN;Acc:ZDB-GENE-990415-247]	0	16	rrm1 (1 of 2)-201	ribonucleotide reductase M1 polypeptide [Source:ZFIN;Acc:ZDB-GENE-990415-247]
Sequ20842EST2	8.883e-68	13	snrpa-201	small nuclear ribonucleoprotein polypeptide A [Source:ZFIN;Acc:ZDB-GENE-030131-2841]	8.298e-49	18	snrpa-201	small nuclear ribonucleoprotein polypeptide A [Source:ZFIN;Acc:ZDB-GENE-030131-2841]	9.223e-76	1	snrpa-201	small nuclear ribonucleoprotein polypeptide A [Source:ZFIN;Acc:ZDB-GENE-030131-2841]	8.749e-65	16	snrpa-201	small nuclear ribonucleoprotein polypeptide A [Source:ZFIN;Acc:ZDB-GENE-030131-2841]
Sequ11124EST3	0	13	nmd3-201	NMD3 homolog (S. cerevisiae) [Source:ZFIN;Acc:ZDB-GENE-050320-149]	0	15	nmd3-001	NMD3 homolog (S. cerevisiae) [Source:ZFIN;Acc:ZDB-GENE-050320-149]	0	1	nmd3-201	NMD3 homolog (S. cerevisiae) [Source:ZFIN;Acc:ZDB-GENE-050320-149]	0	16	nmd3 (1 of 2)-201	NMD3 homolog (S. cerevisiae) [Source:ZFIN;Acc:ZDB-GENE-050320-149]
Sequ42437EST3	0	13	smc4-201	structural maintenance of chromosomes 4 [Source:ZFIN;Acc:ZDB-GENE-020419-21]	0	15	smc4-001	structural maintenance of chromosomes 4 [Source:ZFIN;Acc:ZDB-GENE-020419-21]	0	1	smc4-201	structural maintenance of chromosomes 4 [Source:ZFIN;Acc:ZDB-GENE-020419-21]	0	16	smc4-201	structural maintenance of chromosomes 4 [Source:ZFIN;Acc:ZDB-GENE-020419-21]
Sequ42910EST3	3.032e-128	13	lim2.3-201	lens intrinsic membrane protein 2.3 [Source:ZFIN;Acc:ZDB-GENE-040718-327]	1.521e-117	10	lim2.1-201	lens intrinsic membrane protein 2.1 [Source:ZFIN;Acc:ZDB-GENE-050522-398]	4.044e-113	1	lim2.3-201	lens intrinsic membrane protein 2.3 [Source:ZFIN;Acc:ZDB-GENE-040718-327]	2.547e-143	16	lim2.3-201	lens intrinsic membrane protein 2.3 [Source:ZFIN;Acc:ZDB-GENE-040718-327]
Sequ12565EST3	3.687e-143	13	samd4a-201	sterile alpha motif domain containing 4A [Source:ZFIN;Acc:ZDB-GENE-070720-7]	4.166e-89	17	samd4a-201	sterile alpha motif domain containing 4A [Source:ZFIN;Acc:ZDB-GENE-070720-7]	0	1	SAMD4B-202	sterile alpha motif domain containing 4B [Source:HGNC Symbol;Acc:25492]	8.245e-173	16	SAMD4B-201	sterile alpha motif domain containing 4B [Source:HGNC Symbol;Acc:25492]
Sequ08460EST2	1.225e-101	13	hmgb1a-201	high-mobility group box 1a [Source:ZFIN;Acc:ZDB-GENE-030131-341]	4.075e-92	10	hmgb1a-201	high-mobility group box 1a [Source:ZFIN;Acc:ZDB-GENE-030131-341]	3.18e-141	1	hmgb1a-201	high-mobility group box 1a [Source:ZFIN;Acc:ZDB-GENE-030131-341]	1.061e-81	16	hmgb1a-201	high-mobility group box 1a [Source:ZFIN;Acc:ZDB-GENE-030131-341]
Sequ07264SNP2	0.00117	14	scaf4a-201	SR-related CTD-associated factor 4a [Source:ZFIN;Acc:ZDB-GENE-030131-9003]	4.199e-08	10	scaf4a-202	SR-related CTD-associated factor 4a [Source:ZFIN;Acc:ZDB-GENE-030131-9003]	0.023	7	scaf4a-201	SR-related CTD-associated factor 4a [Source:ZFIN;Acc:ZDB-GENE-030131-9003]	0.004525	Un_random	wbp11-201	WW domain binding protein 11 [Source:ZFIN;Acc:ZDB-GENE-040426-1829]
Sequ43084EST3	0	13	usp16-201	ubiquitin specific protease 16 [Source:ZFIN;Acc:ZDB-GENE-030131-4153]	0	15	usp16-001	ubiquitin specific protease 16 [Source:ZFIN;Acc:ZDB-GENE-030131-4153]	0	1	usp16-201	ubiquitin specific protease 16 [Source:ZFIN;Acc:ZDB-GENE-030131-4153]	0	16	usp16-202	ubiquitin specific protease 16 [Source:ZFIN;Acc:ZDB-GENE-030131-4153]
Sequ29628EST3	1.368e-52	13	zgc:110155-201	zgc:110155 [Source:ZFIN;Acc:ZDB-GENE-050320-87]	1.221e-24	15	NDUFC2-201	NADH dehydrogenase (ubiquinone) 1, subcomplex unknown, 2, 14.5kDa [Source:HGNC Symbol;Acc:7706]	0.089	3	0	0	1.339e-55	Un_random	NDUFC2-201	NADH dehydrogenase [ubiquinone] 1 subunit C2 [Source:UniProtKB/TrEMBL;Acc:Q4TA35]
Sequ0013BAC
Sequ13827EST3	2.012e-63	13	opa3-201	optic atrophy 3 [Source:ZFIN;Acc:ZDB-GENE-050210-1]	3.637e-63	18	opa3-001	optic atrophy 3 [Source:ZFIN;Acc:ZDB-GENE-050210-1]	4.915e-64	1	opa3-201	optic atrophy 3 [Source:ZFIN;Acc:ZDB-GENE-050210-1]	1.656e-60	16	opa3-201	optic atrophy 3 [Source:ZFIN;Acc:ZDB-GENE-050210-1]
Sequ12862EST3	0	13	ppp5c-201	protein phosphatase 5, catalytic subunit [Source:ZFIN;Acc:ZDB-GENE-050327-75]	0	15	ppp5c-201	protein phosphatase 5, catalytic subunit [Source:ZFIN;Acc:ZDB-GENE-050327-75]	0	1	ppp5c-201	protein phosphatase 5, catalytic subunit [Source:ZFIN;Acc:ZDB-GENE-050327-75]	0	16	ppp5c-202	protein phosphatase 5, catalytic subunit [Source:ZFIN;Acc:ZDB-GENE-050327-75]
Sequ29671SNP2	3.23e-130	13	blvrb-201	biliverdin reductase B (flavin reductase (NADPH)) [Source:ZFIN;Acc:ZDB-GENE-030131-1516]	2.255e-122	18	BLVRB (2 of 2)-201	biliverdin reductase B (flavin reductase (NADPH)) [Source:HGNC Symbol;Acc:1063]	4.901e-125	1	blvrb-202	biliverdin reductase B (flavin reductase (NADPH)) [Source:ZFIN;Acc:ZDB-GENE-030131-1516]	1.783e-126	16	blvrb-201	biliverdin reductase B (flavin reductase (NADPH)) [Source:ZFIN;Acc:ZDB-GENE-030131-1516]
Sequ21069EST2	0	13	sae1-201	SUMO1 activating enzyme subunit 1 [Source:ZFIN;Acc:ZDB-GENE-040625-21]	0	15	sae1-001	SUMO1 activating enzyme subunit 1 [Source:ZFIN;Acc:ZDB-GENE-040625-21]	0	1	sae1-201	SUMO1 activating enzyme subunit 1 [Source:ZFIN;Acc:ZDB-GENE-040625-21]	0	16	sae1-201	SUMO1 activating enzyme subunit 1 [Source:ZFIN;Acc:ZDB-GENE-040625-21]
Sequ42992EST3	4.217e-144	13	eif3k-201	eukaryotic translation initiation factor 3, subunit K [Source:ZFIN;Acc:ZDB-GENE-050417-45]	1.668e-137	15	eif3k-001	eukaryotic translation initiation factor 3, subunit K [Source:ZFIN;Acc:ZDB-GENE-050417-45]	4.359e-153	1	eif3k-202	eukaryotic translation initiation factor 3, subunit K [Source:ZFIN;Acc:ZDB-GENE-050417-45]	1.018e-134	16	EIF3K-201	Uncharacterized protein [Source:UniProtKB/TrEMBL;Acc:H3CM29]
Sequ17206EST2	1.155e-149	13	ech1-201	enoyl CoA hydratase 1, peroxisomal [Source:ZFIN;Acc:ZDB-GENE-041010-170]	4.283e-142	15	ech1-201	enoyl CoA hydratase 1, peroxisomal [Source:ZFIN;Acc:ZDB-GENE-041010-170]	3.13e-154	1	ech1-201	enoyl CoA hydratase 1, peroxisomal [Source:ZFIN;Acc:ZDB-GENE-041010-170]	7.892e-148	16	ECH1 (1 of 2)-201	enoyl CoA hydratase 1, peroxisomal [Source:HGNC Symbol;Acc:3149]
Sequ11469EST3	1.212e-114	13	icln-201	swelling dependent chloride channel [Source:ZFIN;Acc:ZDB-GENE-990415-259]	6.801e-92	18	icln-001	swelling dependent chloride channel [Source:ZFIN;Acc:ZDB-GENE-990415-259]	1.984e-114	1	icln-201	swelling dependent chloride channel [Source:ZFIN;Acc:ZDB-GENE-990415-259]	1.252e-45	Un_random	0	Uncharacterized protein [Source:UniProtKB/TrEMBL;Acc:H3CNF2]
Sequ11296EST3	3.535e-167	13	rps3-201	ribosomal protein S3 [Source:ZFIN;Acc:ZDB-GENE-030131-8494]	1.106e-165	18	rps3-001	ribosomal protein S3 [Source:ZFIN;Acc:ZDB-GENE-030131-8494]	6.914e-167	1	rps3-201	ribosomal protein S3 [Source:ZFIN;Acc:ZDB-GENE-030131-8494]	4.969e-159	Un_random	rps3-201	ribosomal protein S3 [Source:ZFIN;Acc:ZDB-GENE-030131-8494]
Sequ17196EST3	8.201e-34	11	tfpi2-202	tissue factor pathway inhibitor 2 [Source:ZFIN;Acc:ZDB-GENE-060503-38]	2.869e-84	15	spint2-001	serine peptidase inhibitor, Kunitz type, 2 [Source:ZFIN;Acc:ZDB-GENE-061013-323]	1.87e-112		spint2-201	serine peptidase inhibitor, Kunitz type, 2 [Source:ZFIN;Acc:ZDB-GENE-061013-323]	9.104e-120	Un_random	spint2-201	serine peptidase inhibitor, Kunitz type, 2 [Source:ZFIN;Acc:ZDB-GENE-061013-323]
Sequ15649EST3	1.596e-48	scaffold4436	tsen34-201	tRNA splicing endonuclease 34 homolog (S. cerevisiae) [Source:ZFIN;Acc:ZDB-GENE-050419-115]	2.932e-70	18	tsen34-001	tRNA splicing endonuclease 34 homolog (S. cerevisiae) [Source:ZFIN;Acc:ZDB-GENE-050419-115]	2.166e-96	1	tsen34-201	tRNA splicing endonuclease 34 homolog (S. cerevisiae) [Source:ZFIN;Acc:ZDB-GENE-050419-115]	3.475e-91	Un_random	tsen34 (2 of 2)-201	tRNA splicing endonuclease 34 homolog (S. cerevisiae) [Source:ZFIN;Acc:ZDB-GENE-050419-115]
Sequ06882EST2	2.819e-08	1	eif3bb-201	eukaryotic translation initiation factor 3, subunit Bb [Source:ZFIN;Acc:ZDB-GENE-090312-175]	5.945e-109	18	eif2a-201	eukaryotic translation initiation factor 2A [Source:ZFIN;Acc:ZDB-GENE-050626-52]	6.162e-117	1	eif2a-202	eukaryotic translation initiation factor 2A [Source:ZFIN;Acc:ZDB-GENE-050626-52]	8.551e-102	Un_random	eif2a-201	eukaryotic translation initiation factor 2A [Source:ZFIN;Acc:ZDB-GENE-050626-52]
Sequ13044EST3	6.436e-119	scaffold2890	ABCF3-201	ATP-binding cassette, sub-family F (GCN20), member 3 [Source:HGNC Symbol;Acc:72]	2.201e-146	2	ABCF3-201	ATP-binding cassette, sub-family F (GCN20), member 3 [Source:HGNC Symbol;Acc:72]	0	1	ABCF3-202	ATP-binding cassette, sub-family F (GCN20), member 3 [Source:HGNC Symbol;Acc:72]	0	Un_random	ABCF3-201	ATP-binding cassette, sub-family F (GCN20), member 3 [Source:HGNC Symbol;Acc:72]
Sequ20520EST3	1.349e-80	20	polr2d-201	polymerase (RNA) II (DNA directed) polypeptide D [Source:ZFIN;Acc:ZDB-GENE-040714-2]	6.328e-80	2	polr2d-001	polymerase (RNA) II (DNA directed) polypeptide D [Source:ZFIN;Acc:ZDB-GENE-040714-2]	6.251e-81	1	polr2d-201	polymerase (RNA) II (DNA directed) polypeptide D [Source:ZFIN;Acc:ZDB-GENE-040714-2]	2.09e-81	Un_random	polr2d-201	polymerase (RNA) II (DNA directed) polypeptide D [Source:ZFIN;Acc:ZDB-GENE-040714-2]
Sequ12876SNP3	0	ultracontig149	abcg1-201	ATP-binding cassette, sub-family G (WHITE), member 1 [Source:ZFIN;Acc:ZDB-GENE-070424-84]	0	15	abcg1-001	ATP-binding cassette, sub-family G (WHITE), member 1 [Source:ZFIN;Acc:ZDB-GENE-070424-84]	0	1	abcg4b-201	ATP-binding cassette, sub-family G (WHITE), member 4b [Source:ZFIN;Acc:ZDB-GENE-080215-10]	0	Un_random	abcg1-201	ATP-binding cassette, sub-family G (WHITE), member 1 [Source:ZFIN;Acc:ZDB-GENE-070424-84]
Sequ15285SNP3	6.045	23	mcat-201	malonyl CoA:ACP acyltransferase (mitochondrial) [Source:ZFIN;Acc:ZDB-GENE-041111-231]	2.229	19	atp9b-201	ATPase, class II, type 9B [Source:ZFIN;Acc:ZDB-GENE-060503-583]	1.272	6	polr1c-201	polymerase (RNA) I polypeptide C [Source:ZFIN;Acc:ZDB-GENE-040426-1495]	1.675	Un_random	rab11fip4a-201	RAB11 family interacting protein 4 (class II) a [Source:ZFIN;Acc:ZDB-GENE-040718-266]
SQ15	E-value	Chromosome	Gene	Description of gene	E-value	Chromosome	Gene	Description of gene	E-value	Group	Gene	Description of gene	E-value	Chromosome	Gene	Description of gene
Sequ21092EST3	0.374	22	0	Uncharacterized protein [Source:UniProtKB/TrEMBL;Acc:H2MEY4]	0.197	19	SYNGAP1 (1 of 2)-001	synaptic Ras GTPase activating protein 1 [Source:HGNC Symbol;Acc:11497]	0.617	3	kctd1-203	potassium channel tetramerisation domain containing 1 [Source:ZFIN;Acc:ZDB-GENE-040724-194]	0.535	15	kctd1-201	potassium channel tetramerisation domain containing 1 [Source:ZFIN;Acc:ZDB-GENE-040724-194]
Sequ55559SNP3	5.222e-56	scaffold1736	zgc:66350-201	zgc:66350 [Source:ZFIN;Acc:ZDB-GENE-040426-1617]	6.817e-101	8	gstt1a-001	glutathione S-transferase theta 1a [Source:ZFIN;Acc:ZDB-GENE-031001-13]	1.066e-115	13	gstt1a-203	glutathione S-transferase theta 1a [Source:ZFIN;Acc:ZDB-GENE-031001-13]	2.744e-115	12	gstt1a-201	glutathione S-transferase theta 1a [Source:ZFIN;Acc:ZDB-GENE-031001-13]
Sequ43189EST3	0	9	slc25a25a-201	solute carrier family 25 (mitochondrial carrier; phosphate carrier), member 25a [Source:ZFIN;Acc:ZDB-GENE-040426-2396]	0	8	slc25a25a-001	solute carrier family 25 (mitochondrial carrier; phosphate carrier), member 25a [Source:ZFIN;Acc:ZDB-GENE-040426-2396]	0	13	slc25a25a-201	solute carrier family 25 (mitochondrial carrier; phosphate carrier), member 25a [Source:ZFIN;Acc:ZDB-GENE-040426-2396]	0	12	slc25a25a-201	solute carrier family 25 (mitochondrial carrier; phosphate carrier), member 25a [Source:ZFIN;Acc:ZDB-GENE-040426-2396]
Sequ02728SNP1	7.658e-09	2	si:dkeyp-70f9.7 (1 of 3)-202	si:dkeyp-70f9.7 [Source:ZFIN;Acc:ZDB-GENE-070705-550]	5.872e-07	22	si:dkeyp-70f9.7-201	si:dkeyp-70f9.7 [Source:ZFIN;Acc:ZDB-GENE-070705-550]	1.832e-25	13	si:dkeyp-70f9.7 (2 of 3)-201	si:dkeyp-70f9.7 [Source:ZFIN;Acc:ZDB-GENE-070705-550]	0.013	12	NACC2 (1 of 2)-201	NACC family member 2, BEN and BTB (POZ) domain containing [Source:HGNC Symbol;Acc:23846]
Sequ37630EST3	1.021e-31	9	0	Uncharacterized protein [Source:UniProtKB/TrEMBL;Acc:H2MRK2]	3.194e-22	3	si:dkeyp-86f5.2-201	si:dkeyp-86f5.2 [Source:ZFIN;Acc:ZDB-GENE-100922-10]	9.609e-40	19	0	0	3.007e-11	18	0	Uncharacterized protein [Source:UniProtKB/TrEMBL;Acc:H3CHX2]
Sequ0042TUF
Sequ10451EST2	3.462e-122	scaffold1736	zgc:66350-201	zgc:66350 [Source:ZFIN;Acc:ZDB-GENE-040426-1617]	4.21e-105	5	zgc:66350-001	zgc:66350 [Source:ZFIN;Acc:ZDB-GENE-040426-1617]	1.744e-54	13	gstt1a-203	glutathione S-transferase theta 1a [Source:ZFIN;Acc:ZDB-GENE-031001-13]	8.636e-121	12	zgc:66350-201	zgc:66350 [Source:ZFIN;Acc:ZDB-GENE-040426-1617]
Sequ10451SNP2	3.462e-122	scaffold1736	zgc:66350-201	zgc:66350 [Source:ZFIN;Acc:ZDB-GENE-040426-1617]	4.21e-105	5	zgc:66350-001	zgc:66350 [Source:ZFIN;Acc:ZDB-GENE-040426-1617]	1.744e-54	13	gstt1a-203	glutathione S-transferase theta 1a [Source:ZFIN;Acc:ZDB-GENE-031001-13]	8.636e-121	12	zgc:66350-201	zgc:66350 [Source:ZFIN;Acc:ZDB-GENE-040426-1617]
Sequ24263EST3	4.608e-135	9	endog-201	endonuclease G [Source:ZFIN;Acc:ZDB-GENE-050522-402]	2.183e-116	8	endog-001	endonuclease G [Source:ZFIN;Acc:ZDB-GENE-050522-402]	1.053e-139		endog-202	endonuclease G [Source:ZFIN;Acc:ZDB-GENE-050522-402]	3.856e-105	12	endog-201	endonuclease G [Source:ZFIN;Acc:ZDB-GENE-050522-402]
Sequ21033SNP2	0.138	11	ubqln4-201	ubiquilin 4 [Source:ZFIN;Acc:ZDB-GENE-030131-6269]	0.532	11	CR925817.1-201	Uncharacterized protein [Source:UniProtKB/TrEMBL;Acc:E7FC11]	0.911	19	otogl-201	otogelin-like [Source:ZFIN;Acc:ZDB-GENE-050419-93]	0.421	13	0	Uncharacterized protein [Source:UniProtKB/TrEMBL;Acc:H3CSG7]
Sequ20726EST2	1.652e-155	9	mrps30-201	mitochondrial ribosomal protein S30 [Source:ZFIN;Acc:ZDB-GENE-050809-4]	8.173e-119	5	mrps30-201	mitochondrial ribosomal protein S30 [Source:ZFIN;Acc:ZDB-GENE-050809-4]	5.293e-163	13	mrps30-201	mitochondrial ribosomal protein S30 [Source:ZFIN;Acc:ZDB-GENE-050809-4]	9.78e-157	12	mrps30-201	mitochondrial ribosomal protein S30 [Source:ZFIN;Acc:ZDB-GENE-050809-4]
Sequ14626EST3	1.046e-113	9	0	Uncharacterized protein [Source:UniProtKB/TrEMBL;Acc:H2L3T9]	7.656e-08	18	BLVRB (2 of 2)-201	biliverdin reductase B (flavin reductase (NADPH)) [Source:HGNC Symbol;Acc:1063]	1.154e-115	13	0	0	1.189e-114	12	GSTENG10004464001-201	Chromosome 12 SCAF14996, whole genome shotgun sequence; Uncharacterized protein [Source:UniProtKB/TrEMBL;Acc:Q4RU12]
Sequ45124EST3	4.61e-95	9	zgc:86715-201	zgc:86715 [Source:ZFIN;Acc:ZDB-GENE-040625-159]	6.533e-92	5	PPIL3-001	peptidylprolyl isomerase (cyclophilin)-like 3 [Source:HGNC Symbol;Acc:9262]	2.136e-95	13	zgc:86715-201	zgc:86715 [Source:ZFIN;Acc:ZDB-GENE-040625-159]	4.799e-99	12	zgc:86715 (2 of 2)-201	zgc:86715 [Source:ZFIN;Acc:ZDB-GENE-040625-159]
Sequ21125EST2	0	9	acaa2-203	acetyl-CoA acyltransferase 2 [Source:ZFIN;Acc:ZDB-GENE-040426-1996]	0	8	acaa2-001	acetyl-CoA acyltransferase 2 [Source:ZFIN;Acc:ZDB-GENE-040426-1996]	0	13	acaa2-201	acetyl-CoA acyltransferase 2 [Source:ZFIN;Acc:ZDB-GENE-040426-1996]	1.312e-87	14	acat2-201	acetyl-CoA acetyltransferase 2 [Source:ZFIN;Acc:ZDB-GENE-990714-22]
Sequ12092EST3	1.838e-128	9	ap3s2-201	adaptor-related protein complex 3, sigma 2 subunit [Source:ZFIN;Acc:ZDB-GENE-040718-274]	1.188e-111	25	ap3s2-001	adaptor-related protein complex 3, sigma 2 subunit [Source:ZFIN;Acc:ZDB-GENE-040718-274]	0	13	AP3S1-201	adaptor-related protein complex 3, sigma 1 subunit [Source:HGNC Symbol;Acc:2013]	1.021e-152	12	AP3S1-201	adaptor-related protein complex 3, sigma 1 subunit [Source:HGNC Symbol;Acc:2013]
Sequ28542EST2	0	9	bhmt-201	betaine-homocysteine methyltransferase [Source:ZFIN;Acc:ZDB-GENE-030131-947]	0	21	bhmt-201	betaine-homocysteine methyltransferase [Source:ZFIN;Acc:ZDB-GENE-030131-947]	0	13	bhmt-203	betaine-homocysteine methyltransferase [Source:ZFIN;Acc:ZDB-GENE-030131-947]	0	12	bhmt-201	betaine-homocysteine methyltransferase [Source:ZFIN;Acc:ZDB-GENE-030131-947]
Sequ14436EST3	0.034	17	egfra-202	epidermal growth factor receptor a (erythroblastic leukemia viral (v-erb-b) oncogene homolog, avian) [Source:ZFIN;Acc:ZDB-GENE-030918-1]	0.575	15	AIPL1-001	aryl hydrocarbon receptor interacting protein-like 1 [Source:HGNC Symbol;Acc:359]	0.276	20	si:dkey-8k3.1-201	si:dkey-8k3.1 [Source:ZFIN;Acc:ZDB-GENE-100922-112]	0.352	1	zgc:158613-202	zgc:158613 [Source:ZFIN;Acc:ZDB-GENE-070209-295]
Sequ08497SNP2	0.076	3	apba2b-201	amyloid beta (A4) precursor protein-binding, family A, member 2b [Source:ZFIN;Acc:ZDB-GENE-030131-5371]	0.137	12	polr3a-201	polymerase (RNA) III (DNA directed) polypeptide A [Source:ZFIN;Acc:ZDB-GENE-050208-103]	1.59	5	0	0	6.766e-11	12	0	Uncharacterized protein [Source:UniProtKB/TrEMBL;Acc:H3C2S6]
Sequ29158EST2	0	9	bhmt-201	betaine-homocysteine methyltransferase [Source:ZFIN;Acc:ZDB-GENE-030131-947]	0	21	bhmt-201	betaine-homocysteine methyltransferase [Source:ZFIN;Acc:ZDB-GENE-030131-947]	0	13	bhmt-201	betaine-homocysteine methyltransferase [Source:ZFIN;Acc:ZDB-GENE-030131-947]	0	12	bhmt-201	betaine-homocysteine methyltransferase [Source:ZFIN;Acc:ZDB-GENE-030131-947]
Sequ43489EST3	0	9	zgc:194409-201	zgc:194409 [Source:ZFIN;Acc:ZDB-GENE-080723-69]	4.641e-127	10	PDXP-201	pyridoxal (pyridoxine, vitamin B6) phosphatase [Source:HGNC Symbol;Acc:30259]	0	13	zgc:194409-201	zgc:194409 [Source:ZFIN;Acc:ZDB-GENE-080723-69]	9.957e-176	12	zgc:194409-201	zgc:194409 [Source:ZFIN;Acc:ZDB-GENE-080723-69]
Sequ42577EST3	2.05	3	NRBP1 (1 of 2)-201	nuclear receptor binding protein 1 [Source:HGNC Symbol;Acc:7993]	0.129	15	col4a3-201	collagen, type IV, alpha 3 [Source:ZFIN;Acc:ZDB-GENE-070802-4]	0.085	20	si:ch73-374j3.1-201	si:ch73-374j3.1 [Source:ZFIN;Acc:ZDB-GENE-131127-362]	0.364	17	SYNPO2L (2 of 2)-202	synaptopodin 2-like [Source:HGNC Symbol;Acc:23532]
Sequ13415EST2	7.239e-117	9	mccc2-201	methylcrotonoyl-Coenzyme A carboxylase 2 (beta) [Source:ZFIN;Acc:ZDB-GENE-040426-2493]	2.41e-134	5	mccc2-001	methylcrotonoyl-Coenzyme A carboxylase 2 (beta) [Source:ZFIN;Acc:ZDB-GENE-040426-2493]	1.009e-136	13	mccc2-202	methylcrotonoyl-Coenzyme A carboxylase 2 (beta) [Source:ZFIN;Acc:ZDB-GENE-040426-2493]	1.102e-135	12	mccc2-201	methylcrotonoyl-Coenzyme A carboxylase 2 (beta) [Source:ZFIN;Acc:ZDB-GENE-040426-2493]
Sequ28339SNP2	0	9	psat1-201	phosphoserine aminotransferase 1 [Source:ZFIN;Acc:ZDB-GENE-030131-5723]	0	5	psat1-201	phosphoserine aminotransferase 1 [Source:ZFIN;Acc:ZDB-GENE-030131-5723]	0	13	psat1-202	phosphoserine aminotransferase 1 [Source:ZFIN;Acc:ZDB-GENE-030131-5723]	4.538e-153	12	psat1 (1 of 2)-201	phosphoserine aminotransferase 1 [Source:ZFIN;Acc:ZDB-GENE-030131-5723]
Sequ21630EST3	0.264	6	scaper-201	S phase cyclin A-associated protein in the ER [Source:ZFIN;Acc:ZDB-GENE-060303-5]	1.239	1	fam193a-201	family with sequence similarity 193, member A [Source:ZFIN;Acc:ZDB-GENE-080917-25]	0.436	9	RHBDF2-201	rhomboid 5 homolog 2 (Drosophila) [Source:HGNC Symbol;Acc:20788]	0.146	16	cyp2y3-201	cytochrome P450, family 2, subfamily Y, polypeptide 3 [Source:ZFIN;Acc:ZDB-GENE-050522-490]
Sequ08730EST2	6.459e-172	9	oxct1b-201	3-oxoacid CoA transferase 1b [Source:ZFIN;Acc:ZDB-GENE-060929-212]	4.809e-166	8	oxct1a-001	3-oxoacid CoA transferase 1a [Source:ZFIN;Acc:ZDB-GENE-040723-3]	2.406e-173	13	oxct1b-202	3-oxoacid CoA transferase 1b [Source:ZFIN;Acc:ZDB-GENE-060929-212]	3.674e-169	12	oxct1b-201	3-oxoacid CoA transferase 1b [Source:ZFIN;Acc:ZDB-GENE-060929-212]
Sequ06616EST2	3.221e-96	9	si:dkey-46a10.3-201	si:dkey-46a10.3 [Source:ZFIN;Acc:ZDB-GENE-030131-4610]	1.634e-96	8	C8H5orf51-001	chromosome 5 open reading frame 51 [Source:HGNC Symbol;Acc:27750]	3.866e-112	13	si:dkey-46a10.3-202	si:dkey-46a10.3 [Source:ZFIN;Acc:ZDB-GENE-030131-4610]	1.195e-99	12	si:dkey-46a10.3-201	si:dkey-46a10.3 [Source:ZFIN;Acc:ZDB-GENE-030131-4610]
Sequ42244EST3	0	9	oxct1b-201	3-oxoacid CoA transferase 1b [Source:ZFIN;Acc:ZDB-GENE-060929-212]	0	8	oxct1a-001	3-oxoacid CoA transferase 1a [Source:ZFIN;Acc:ZDB-GENE-040723-3]	0	13	oxct1b-202	3-oxoacid CoA transferase 1b [Source:ZFIN;Acc:ZDB-GENE-060929-212]	0	12	oxct1b-201	3-oxoacid CoA transferase 1b [Source:ZFIN;Acc:ZDB-GENE-060929-212]
Sequ42288EST3	2.219e-100	9	zgc:103482-201	zgc:103482 [Source:ZFIN;Acc:ZDB-GENE-041010-115]	1.648e-44	21	HABP4-001	hyaluronan binding protein 4 [Source:HGNC Symbol;Acc:17062]	3.579e-112	13	zgc:103482-201	zgc:103482 [Source:ZFIN;Acc:ZDB-GENE-041010-115]	3.241e-113	12	zgc:103482-201	zgc:103482 [Source:ZFIN;Acc:ZDB-GENE-041010-115]
Sequ03661SNP1	0.455	17	0	Uncharacterized protein [Source:UniProtKB/TrEMBL;Acc:H2LKC8]	0.222	7	PVRL4 (2 of 3)-201	poliovirus receptor-related 4 [Source:HGNC Symbol;Acc:19688]	0.03	1	acadl-202	acyl-Coenzyme A dehydrogenase, long chain [Source:ZFIN;Acc:ZDB-GENE-040426-771]	1.208	Un_random	SATB2-201	Chromosome undetermined SCAF14699, whole genome shotgun sequence; Uncharacterized protein [Source:UniProtKB/TrEMBL;Acc:Q4S9C0]
Sequ0838TUF
Sequ15106EST3	6.403e-18	1	0	Uncharacterized protein [Source:UniProtKB/TrEMBL;Acc:H2L380]	2.473e-20	5	histh1l-001	histone H1 like [Source:ZFIN;Acc:ZDB-GENE-050417-145]	1.398e-32	13	si:ch211-103n10.5-201	si:ch211-103n10.5 [Source:ZFIN;Acc:ZDB-GENE-030131-5155]	7.988e-16	Un_random	0	Uncharacterized protein [Source:UniProtKB/TrEMBL;Acc:H3C174]
Sequ28408EST2	4.809e-121	9	tmed7-201	transmembrane emp24 protein transport domain containing 7 [Source:ZFIN;Acc:ZDB-GENE-040426-2570]	3.195e-107	8	tmed7-201	transmembrane emp24 protein transport domain containing 7 [Source:ZFIN;Acc:ZDB-GENE-040426-2570]	8.049e-124	13	tmed7-201	transmembrane emp24 protein transport domain containing 7 [Source:ZFIN;Acc:ZDB-GENE-040426-2570]	4.019e-122	12	tmed7-201	transmembrane emp24 protein transport domain containing 7 [Source:ZFIN;Acc:ZDB-GENE-040426-2570]
Sequ28408SNP2	4.809e-121	9	tmed7-201	transmembrane emp24 protein transport domain containing 7 [Source:ZFIN;Acc:ZDB-GENE-040426-2570]	3.195e-107	8	tmed7-201	transmembrane emp24 protein transport domain containing 7 [Source:ZFIN;Acc:ZDB-GENE-040426-2570]	8.049e-124	13	tmed7-201	transmembrane emp24 protein transport domain containing 7 [Source:ZFIN;Acc:ZDB-GENE-040426-2570]	4.019e-122	12	tmed7-201	transmembrane emp24 protein transport domain containing 7 [Source:ZFIN;Acc:ZDB-GENE-040426-2570]
Sequ13453EST3	0	9	trim36-201	tripartite motif-containing 36 [Source:ZFIN;Acc:ZDB-GENE-040426-2936]	0	8	trim36-201	tripartite motif-containing 36 [Source:ZFIN;Acc:ZDB-GENE-040426-2936]	0	13	trim36-202	tripartite motif-containing 36 [Source:ZFIN;Acc:ZDB-GENE-040426-2936]	0	12	trim36-201	tripartite motif-containing 36 [Source:ZFIN;Acc:ZDB-GENE-040426-2936]
Sequ20760EST2	0	9	mthfd2-201	methylenetetrahydrofolate dehydrogenase (NADP+ dependent) 2, methenyltetrahydrofolate cyclohydrolase [Source:ZFIN;Acc:ZDB-GENE-040704-20]	0	5	mthfd2-001	methylenetetrahydrofolate dehydrogenase (NADP+ dependent) 2, methenyltetrahydrofolate cyclohydrolase [Source:ZFIN;Acc:ZDB-GENE-040704-20]	0	13	mthfd2-201	methylenetetrahydrofolate dehydrogenase (NADP+ dependent) 2, methenyltetrahydrofolate cyclohydrolase [Source:ZFIN;Acc:ZDB-GENE-040704-20]	0	12	mthfd2-201	methylenetetrahydrofolate dehydrogenase (NADP+ dependent) 2, methenyltetrahydrofolate cyclohydrolase [Source:ZFIN;Acc:ZDB-GENE-040704-20]
Sequ11076EST3	7.364e-144	9	hip1rb-201	huntingtin interacting protein 1 related b [Source:ZFIN;Acc:ZDB-GENE-070209-59]	3.735e-137	5	hip1rb-201	huntingtin interacting protein 1 related b [Source:ZFIN;Acc:ZDB-GENE-070209-59]	8.942e-151	13	hip1rb-201	huntingtin interacting protein 1 related b [Source:ZFIN;Acc:ZDB-GENE-070209-59]	6.424e-156	12	hip1rb-201	huntingtin interacting protein 1 related b [Source:ZFIN;Acc:ZDB-GENE-070209-59]
Sequ42843EST3	0	9	usp39-201	ubiquitin specific peptidase 39 [Source:ZFIN;Acc:ZDB-GENE-030131-966]	0	5	usp39-001	ubiquitin specific peptidase 39 [Source:ZFIN;Acc:ZDB-GENE-030131-966]	0	13	usp39-201	ubiquitin specific peptidase 39 [Source:ZFIN;Acc:ZDB-GENE-030131-966]	0	12	usp39-201	ubiquitin specific peptidase 39 [Source:ZFIN;Acc:ZDB-GENE-030131-966]
Sequ53214EST3	0.406	3	0	Uncharacterized protein [Source:UniProtKB/TrEMBL;Acc:H2L2V4]	0.529	2	dars2-201	aspartyl-tRNA synthetase 2, mitochondrial [Source:ZFIN;Acc:ZDB-GENE-070912-443]	0.67		ZBED1 (3 of 3)-201	zinc finger, BED-type containing 1 [Source:HGNC Symbol;Acc:447]	0.419	21_random	AKAP9-201	A kinase (PRKA) anchor protein 9 [Source:HGNC Symbol;Acc:379]
Sequ55413SNP3	0	9	mthfd2-201	methylenetetrahydrofolate dehydrogenase (NADP+ dependent) 2, methenyltetrahydrofolate cyclohydrolase [Source:ZFIN;Acc:ZDB-GENE-040704-20]	0	5	mthfd2-001	methylenetetrahydrofolate dehydrogenase (NADP+ dependent) 2, methenyltetrahydrofolate cyclohydrolase [Source:ZFIN;Acc:ZDB-GENE-040704-20]	0	13	mthfd2-201	methylenetetrahydrofolate dehydrogenase (NADP+ dependent) 2, methenyltetrahydrofolate cyclohydrolase [Source:ZFIN;Acc:ZDB-GENE-040704-20]	0	12	mthfd2-201	methylenetetrahydrofolate dehydrogenase (NADP+ dependent) 2, methenyltetrahydrofolate cyclohydrolase [Source:ZFIN;Acc:ZDB-GENE-040704-20]
Sequ55937EST3	0.879	16	dennd3a-202	DENN/MADD domain containing 3a [Source:ZFIN;Acc:ZDB-GENE-091230-6]	0.089	12	zeb1b-001	zinc finger E-box binding homeobox 1b [Source:ZFIN;Acc:ZDB-GENE-010621-1]	1.968	1	siae (2 of 2)-201	sialic acid acetylesterase [Source:ZFIN;Acc:ZDB-GENE-040426-1032]	1.726	3	znf652-201	zinc finger protein 652 [Source:ZFIN;Acc:ZDB-GENE-030131-5857]
Sequ54958EST3	4.131e-56	9	eif4ebp1 (1 of 2)-201	eukaryotic translation initiation factor 4E binding protein 1 [Source:ZFIN;Acc:ZDB-GENE-030131-2332]	7.902e-44	21	eif4ebp1-001	eukaryotic translation initiation factor 4E binding protein 1 [Source:ZFIN;Acc:ZDB-GENE-030131-2332]	1.527e-27	4	eif4ebp3l-201	eukaryotic translation initiation factor 4E binding protein 3, like [Source:ZFIN;Acc:ZDB-GENE-030826-26]	1.237e-28	1	eif4ebp3l-201	eukaryotic translation initiation factor 4E binding protein 3, like [Source:ZFIN;Acc:ZDB-GENE-030826-26]
Sequ03312SNP1	1.202e-39	9	tcn2l-202	transcobalamin II, like [Source:ZFIN;Acc:ZDB-GENE-030131-4648]	8.861e-33	5	tcn2l-001	transcobalamin II, like [Source:ZFIN;Acc:ZDB-GENE-030131-4648]	2.692e-43	13	tcn2l-201	transcobalamin II, like [Source:ZFIN;Acc:ZDB-GENE-030131-4648]	3.596e-33	12	tcn2l-201	transcobalamin II, like [Source:ZFIN;Acc:ZDB-GENE-030131-4648]
Sequ13240EST3	2.821e-87	9	ISCU (1 of 2)-201	iron-sulfur cluster assembly enzyme [Source:HGNC Symbol;Acc:29882]	1.128e-84	5	ISCU (2 of 2)-001	iron-sulfur cluster assembly enzyme [Source:HGNC Symbol;Acc:29882]	8.086e-86	13	ISCU (1 of 2)-201	iron-sulfur cluster assembly enzyme [Source:HGNC Symbol;Acc:29882]	3.258e-86	12	ISCU (2 of 2)-201	iron-sulfur cluster assembly enzyme [Source:HGNC Symbol;Acc:29882]
Sequ43429EST3	8.74e-149	9	tchp-201	trichoplein, keratin filament binding [Source:ZFIN;Acc:ZDB-GENE-060421-3368]	1.331e-129	5	tchp-001	trichoplein, keratin filament binding [Source:ZFIN;Acc:ZDB-GENE-060421-3368]	0	13	tchp-201	trichoplein, keratin filament binding [Source:ZFIN;Acc:ZDB-GENE-060421-3368]	1.052e-124	12	tchp-201	trichoplein, keratin filament binding [Source:ZFIN;Acc:ZDB-GENE-060421-3368]
Sequ08976SNP2	0.605	ultracontig90	nadl1.1-201	neural adhesion molecule L1.1 [Source:ZFIN;Acc:ZDB-GENE-980526-512]	2.836	12	ttyh2-201	tweety homolog 2 (Drosophila) [Source:ZFIN;Acc:ZDB-GENE-040718-193]	2.581	11	alg1-202	asparagine-linked glycosylation 1 homolog (yeast, beta-1,4-mannosyltransferase) [Source:ZFIN;Acc:ZDB-GENE-030131-6093]	0.63	13	DNAJA4-201	DnaJ (Hsp40) homolog, subfamily A, member 4 [Source:HGNC Symbol;Acc:14885]
Sequ20844SNP2	1.311	13	si:ch1073-280e3.1-201	si:ch1073-280e3.1 [Source:ZFIN;Acc:ZDB-GENE-110411-261]	0.835	1	stk16-001	serine/threonine kinase 16 [Source:ZFIN;Acc:ZDB-GENE-050417-102]	0.421	8	glulb-201	glutamate-ammonia ligase (glutamine synthase) b [Source:ZFIN;Acc:ZDB-GENE-030131-8417]	0.688	2	vwa8-201	von Willebrand factor A domain containing 8 [Source:ZFIN;Acc:ZDB-GENE-070912-407]
Sequ22906EST3	6.783e-81	9	akr1a1a-201	aldo-keto reductase family 1, member A1a (aldehyde reductase) [Source:ZFIN;Acc:ZDB-GENE-040808-44]	9.67e-70	5	akr1a1a-001	aldo-keto reductase family 1, member A1a (aldehyde reductase) [Source:ZFIN;Acc:ZDB-GENE-040808-44]	4.674e-82	13	akr1a1a-202	aldo-keto reductase family 1, member A1a (aldehyde reductase) [Source:ZFIN;Acc:ZDB-GENE-040808-44]	1.691e-83	12	akr1a1a-201	aldo-keto reductase family 1, member A1a (aldehyde reductase) [Source:ZFIN;Acc:ZDB-GENE-040808-44]
Sequ13025EST3	0	9	pes-201	pescadillo [Source:ZFIN;Acc:ZDB-GENE-990415-206]	0	5	pes-001	pescadillo [Source:ZFIN;Acc:ZDB-GENE-990415-206]	0	13	pes-202	pescadillo [Source:ZFIN;Acc:ZDB-GENE-990415-206]	0	12	pes-201	pescadillo [Source:ZFIN;Acc:ZDB-GENE-990415-206]
Sequ11712EST3	0	9	kctd10-201	potassium channel tetramerisation domain containing 10 [Source:ZFIN;Acc:ZDB-GENE-040426-2843]	0	5	kctd10-001	potassium channel tetramerisation domain containing 10 [Source:ZFIN;Acc:ZDB-GENE-040426-2843]	0	13	kctd10-201	potassium channel tetramerisation domain containing 10 [Source:ZFIN;Acc:ZDB-GENE-040426-2843]	0	12	KCTD10-201	Chromosome 12 SCAF14999, whole genome shotgun sequence.; Uncharacterized protein [Source:UniProtKB/TrEMBL;Acc:Q4RSV0]
Sequ00790EST3	0	9	wdr54-201	WD repeat domain 54 [Source:ZFIN;Acc:ZDB-GENE-040801-151]	0	5	wdr54-201	WD repeat domain 54 [Source:ZFIN;Acc:ZDB-GENE-040801-151]	0	13	wdr54-201	WD repeat domain 54 [Source:ZFIN;Acc:ZDB-GENE-040801-151]	0	12	wdr54-202	WD repeat domain 54 [Source:ZFIN;Acc:ZDB-GENE-040801-151]
Sequ20712EST2	4.681e-136	9	zgc:103692-201	zgc:103692 [Source:ZFIN;Acc:ZDB-GENE-041010-15]	1.943e-115	5	C5H9orf78-201	chromosome 9 open reading frame 78 [Source:HGNC Symbol;Acc:24932]	1.382e-136	13	zgc:103692-201	zgc:103692 [Source:ZFIN;Acc:ZDB-GENE-041010-15]	3.989e-134	12	zgc:103692-201	zgc:103692 [Source:ZFIN;Acc:ZDB-GENE-041010-15]
Sequ21118EST2	6.726e-101	9	med22-201	mediator complex subunit 22 [Source:ZFIN;Acc:ZDB-GENE-040625-156]	2.127e-87	5	med22-201	mediator complex subunit 22 [Source:ZFIN;Acc:ZDB-GENE-040625-156]	5.879e-113	13	med22-201	mediator complex subunit 22 [Source:ZFIN;Acc:ZDB-GENE-040625-156]	2.924e-106	12	med22-201	mediator complex subunit 22 [Source:ZFIN;Acc:ZDB-GENE-040625-156]
Sequ06210EST2	0	9	ciao1-201	cytosolic iron-sulfur protein assembly 1 homolog (S. cerevisiae) [Source:ZFIN;Acc:ZDB-GENE-040426-839]	2.217e-170	8	ciao1-001	cytosolic iron-sulfur protein assembly 1 homolog (S. cerevisiae) [Source:ZFIN;Acc:ZDB-GENE-040426-839]	0	13	ciao1-202	cytosolic iron-sulfur protein assembly 1 homolog (S. cerevisiae) [Source:ZFIN;Acc:ZDB-GENE-040426-839]	3.314e-176	Un_random	ciao1-201	cytosolic iron-sulfur protein assembly 1 homolog (S. cerevisiae) [Source:ZFIN;Acc:ZDB-GENE-040426-839]
Sequ55196EST3	6.953e-79	9	snrnp200-201	small nuclear ribonucleoprotein 200 (U5) [Source:ZFIN;Acc:ZDB-GENE-081105-64]	1.15e-77	8	snrnp200-001	small nuclear ribonucleoprotein 200 (U5) [Source:ZFIN;Acc:ZDB-GENE-081105-64]	2.947e-84	13	snrnp200-201	small nuclear ribonucleoprotein 200 (U5) [Source:ZFIN;Acc:ZDB-GENE-081105-64]	1.492e-79	Un_random	snrnp200-201	small nuclear ribonucleoprotein 200 (U5) [Source:ZFIN;Acc:ZDB-GENE-081105-64]
Sequ42209EST3	7.396e-58	9	bag4-201	BCL2-associated athanogene 4 [Source:ZFIN;Acc:ZDB-GENE-030131-5484]	1.077e-45	8	bag4-001	BCL2-associated athanogene 4 [Source:ZFIN;Acc:ZDB-GENE-030131-5484]	7.469e-88	13	bag4-201	BCL2-associated athanogene 4 [Source:ZFIN;Acc:ZDB-GENE-030131-5484]	1.536e-74	Un_random	bag4-201	BCL2-associated athanogene 4 [Source:ZFIN;Acc:ZDB-GENE-030131-5484]
Sequ06997EST2	0	9	nono-201	non-POU domain containing, octamer-binding [Source:ZFIN;Acc:ZDB-GENE-030131-713]	7.457e-165	5	nono-001	non-POU domain containing, octamer-binding [Source:ZFIN;Acc:ZDB-GENE-030131-713]	0	13	nono-201	non-POU domain containing, octamer-binding [Source:ZFIN;Acc:ZDB-GENE-030131-713]	2.355e-119	Un_random	sfpq-201	splicing factor proline/glutamine rich (polypyrimidine tract binding protein associated) [Source:ZFIN;Acc:ZDB-GENE-040426-2452]
Sequ13800EST3	5.311e-130	9	asb6-201	ankyrin repeat and SOCS box containing 6 [Source:ZFIN;Acc:ZDB-GENE-050522-338]	2.22e-66	8	asb6-201	ankyrin repeat and SOCS box containing 6 [Source:ZFIN;Acc:ZDB-GENE-050522-338]	6.379e-134	13	asb6-201	ankyrin repeat and SOCS box containing 6 [Source:ZFIN;Acc:ZDB-GENE-050522-338]	1.504e-102	Un_random	asb6-201	ankyrin repeat and SOCS box containing 6 [Source:ZFIN;Acc:ZDB-GENE-050522-338]
Sequ06191SNP2	6.325e-58	9	rnf10-201	ring finger protein 10 [Source:ZFIN;Acc:ZDB-GENE-030131-2969]	3.234e-52	8	rnf10-001	ring finger protein 10 [Source:ZFIN;Acc:ZDB-GENE-030131-2969]	1.014e-71	13	rnf10-201	ring finger protein 10 [Source:ZFIN;Acc:ZDB-GENE-030131-2969]	2.523e-46	12	rnf10-201	ring finger protein 10 [Source:ZFIN;Acc:ZDB-GENE-030131-2969]
Sequ28722EST2	5.135e-134	9	prkab1b-201	protein kinase, AMP-activated, beta 1 non-catalytic subunit, b [Source:ZFIN;Acc:ZDB-GENE-030131-7172]	5.451e-106	8	prkab1b-001	protein kinase, AMP-activated, beta 1 non-catalytic subunit, b [Source:ZFIN;Acc:ZDB-GENE-030131-7172]	9.505e-128	13	prkab1b-201	protein kinase, AMP-activated, beta 1 non-catalytic subunit, b [Source:ZFIN;Acc:ZDB-GENE-030131-7172]	7.856e-92	12	prkab1b-201	protein kinase, AMP-activated, beta 1 non-catalytic subunit, b [Source:ZFIN;Acc:ZDB-GENE-030131-7172]
Sequ20786EST3	0.36	1	0	Uncharacterized protein [Source:UniProtKB/TrEMBL;Acc:H2LX97]	0.343	21	dub-201	duboraya [Source:ZFIN;Acc:ZDB-GENE-060825-81]	0.813	7	0	0	0.704	3	hgs-201	hepatocyte growth factor-regulated tyrosine kinase substrate [Source:ZFIN;Acc:ZDB-GENE-030131-6107]
Sequ09829SNP2	0.103	22	FOXA2-201	Oryzias latipes Me-HNF3b protein (foxa2), mRNA. [Source:RefSeq mRNA;Acc:NM_001104692]	0.352	7	plekhf1-001	pleckstrin homology domain containing, family F (with FYVE domain) member 1 [Source:ZFIN;Acc:ZDB-GENE-040426-1289]	0.048	19	0	0	0.203	10	foxa2-201	forkhead box A2 [Source:ZFIN;Acc:ZDB-GENE-980526-404]
Sequ43379EST3	0.664	21	lrp2a-201	low density lipoprotein receptor-related protein 2a [Source:ZFIN;Acc:ZDB-GENE-050119-2]	2.096e-15	5	vamp5-002	vesicle-associated membrane protein 5 [Source:ZFIN;Acc:ZDB-GENE-030131-4209]	3.98e-24		vamp5-201	vesicle-associated membrane protein 5 [Source:ZFIN;Acc:ZDB-GENE-030131-4209]	0.044	1	ebna1bp2-201	EBNA1 binding protein 2 [Source:ZFIN;Acc:ZDB-GENE-030131-6989]
Sequ43367EST3	1.839e-12	5	0	Uncharacterized protein [Source:UniProtKB/TrEMBL;Acc:H2MMJ2]	3.075e-31	5	vamp8-001	vesicle-associated membrane protein 8 (endobrevin) [Source:ZFIN;Acc:ZDB-GENE-030131-5215]	5.425e-47	13	vamp8-202	vesicle-associated membrane protein 8 (endobrevin) [Source:ZFIN;Acc:ZDB-GENE-030131-5215]	1.769e-19	4	vamp8-201	vesicle-associated membrane protein 8 (endobrevin) [Source:ZFIN;Acc:ZDB-GENE-030131-5215]
Sequ0978TUF
Sequ43412SNP3	1.091e-73	9	hdr-201	hematopoietic death receptor [Source:ZFIN;Acc:ZDB-GENE-030826-5]	1.638e-63	5	hdr-001	hematopoietic death receptor [Source:ZFIN;Acc:ZDB-GENE-030826-5]	5.81e-61	13	hdr-201	hematopoietic death receptor [Source:ZFIN;Acc:ZDB-GENE-030826-5]	2.12e-53	4	tnfrsfa-201	tumor necrosis factor receptor superfamily, member a [Source:ZFIN;Acc:ZDB-GENE-010802-1]
Sequ22258EST2	9.838e-173	9	imp4-201	IMP4, U3 small nucleolar ribonucleoprotein, homolog (yeast) [Source:ZFIN;Acc:ZDB-GENE-040718-474]	1.04e-166	5	imp4-001	IMP4, U3 small nucleolar ribonucleoprotein, homolog (yeast) [Source:ZFIN;Acc:ZDB-GENE-040718-474]	6.549e-173	13	imp4-202	IMP4, U3 small nucleolar ribonucleoprotein, homolog (yeast) [Source:ZFIN;Acc:ZDB-GENE-040718-474]	3.973e-173	Un_random	imp4-201	IMP4, U3 small nucleolar ribonucleoprotein, homolog (yeast) [Source:ZFIN;Acc:ZDB-GENE-040718-474]
Sequ02241SNP1	0.177	11	kmt2ba-201	lysine (K)-specific methyltransferase 2Ba [Source:ZFIN;Acc:ZDB-GENE-060503-376]	1.1	22	mef2bnb-002	mef2b neighbor [Source:ZFIN;Acc:ZDB-GENE-050208-757]	0.55	13	rpl6-201	ribosomal protein L6 [Source:ZFIN;Acc:ZDB-GENE-030131-8671]	0.097	3	wfikkn2a-201	info WAP, follistatin/kazal, immunoglobulin, kunitz and netrin domain containing 2a [Source:ZFIN;Acc:ZDB-GENE-120914-1]
Sequ0443BAC
Sequ20719EST2	1.083e-139	9	HMG-COA-201	Uncharacterized protein [Source:UniProtKB/TrEMBL;Acc:H2MSB7]	2.673e-147	5	hmgcra-002	3-hydroxy-3-methylglutaryl-Coenzyme A reductase a [Source:ZFIN;Acc:ZDB-GENE-040401-2]	3.354e-155		hmgcra-202	3-hydroxy-3-methylglutaryl-Coenzyme A reductase a [Source:ZFIN;Acc:ZDB-GENE-040401-2]	3.399e-153	Un_random	hmgcra-201	3-hydroxy-3-methylglutaryl-Coenzyme A reductase a [Source:ZFIN;Acc:ZDB-GENE-040401-2]
Sequ42205SNP3	0	9	HMG-COA-201	Uncharacterized protein [Source:UniProtKB/TrEMBL;Acc:H2MSB7]	0	5	hmgcra-001	3-hydroxy-3-methylglutaryl-Coenzyme A reductase a [Source:ZFIN;Acc:ZDB-GENE-040401-2]	0		hmgcra-202	3-hydroxy-3-methylglutaryl-Coenzyme A reductase a [Source:ZFIN;Acc:ZDB-GENE-040401-2]	0	Un_random	hmgcra-201	3-hydroxy-3-methylglutaryl-Coenzyme A reductase a [Source:ZFIN;Acc:ZDB-GENE-040401-2]
Sequ42205EST3	0	9	HMG-COA-201	Uncharacterized protein [Source:UniProtKB/TrEMBL;Acc:H2MSB7]	0	5	hmgcra-001	3-hydroxy-3-methylglutaryl-Coenzyme A reductase a [Source:ZFIN;Acc:ZDB-GENE-040401-2]	0		hmgcra-202	3-hydroxy-3-methylglutaryl-Coenzyme A reductase a [Source:ZFIN;Acc:ZDB-GENE-040401-2]	0	Un_random	hmgcra-201	3-hydroxy-3-methylglutaryl-Coenzyme A reductase a [Source:ZFIN;Acc:ZDB-GENE-040401-2]
Sequ48885EST3	2.968e-36	9	si:ch211-240l19.5-201	si:ch211-240l19.5 [Source:ZFIN;Acc:ZDB-GENE-041210-327]	1.76e-14	4	si:ch211-240l19.6-001	si:ch211-240l19.6 [Source:ZFIN;Acc:ZDB-GENE-041210-328]	7.862e-50	13	0	0	1.652e-48	Un_random	0	Uncharacterized protein [Source:UniProtKB/TrEMBL;Acc:H3C4E6]
Sequ07345EST2	3.022e-90	9	top3b-201	topoisomerase (DNA) III beta [Source:ZFIN;Acc:ZDB-GENE-070705-37]	1.704e-119	5	top3b-201	topoisomerase (DNA) III beta [Source:ZFIN;Acc:ZDB-GENE-070705-37]	5.691e-150	13	top3b-201	topoisomerase (DNA) III beta [Source:ZFIN;Acc:ZDB-GENE-070705-37]	2.545e-142	Un_random	top3b (1 of 2)-201	topoisomerase (DNA) III beta [Source:ZFIN;Acc:ZDB-GENE-070705-37]
Sequ20797EST3	0.217	1	pdcd4a-201	programmed cell death 4a [Source:ZFIN;Acc:ZDB-GENE-040426-1920]	2.517e-41	5	C5H9orf142-201	chromosome 9 open reading frame 142 [Source:HGNC Symbol;Acc:27849]	0.005099	14	si:dkey-266h18.3-201	si:dkey-266h18.3 [Source:ZFIN;Acc:ZDB-GENE-091204-164]	5.584e-06	21	0	Uncharacterized protein [Source:UniProtKB/TrEMBL;Acc:H3C3A7]
Sequ05946SNP2	8.185e-56	9	OLPC4-201	Oryzias latipes general transcriptional coactivator (olpc4), mRNA. [Source:RefSeq mRNA;Acc:NM_001104717]	9.688e-45	10	sub1a-002	SUB1 homolog a (S. cerevisiae) [Source:ZFIN;Acc:ZDB-GENE-050522-151]	6.437e-60	13	sub1b-202	SUB1 homolog b (S. cerevisiae) [Source:ZFIN;Acc:ZDB-GENE-040718-209]	7.732e-42	Un_random	SUB1-201	Chromosome undetermined SCAF7132, whole genome shotgun sequence.; Uncharacterized protein [Source:UniProtKB/TrEMBL;Acc:Q4TBF3]
SQ16	E-value	Chromosome	Gene	Description of gene	E-value	Chromosome	Gene	Description of gene	E-value	Group	Gene	Description of gene	E-value	Chromosome	Gene	Description of gene
Sequ30801EST3	0.913	8	0	Serine/threonine-protein kinase SBK1 [Source:UniProtKB/TrEMBL;Acc:H2L784]	1.192	3	axin1-001	axin 1 [Source:ZFIN;Acc:ZDB-GENE-000403-1]	1.499		atp1b2a-201	ATPase, Na+/K+ transporting, beta 2a polypeptide [Source:ZFIN;Acc:ZDB-GENE-001127-2]	0.142	5	si:ch1073-450f2.1-202	si:ch1073-450f2.1 [Source:ZFIN;Acc:ZDB-GENE-120215-55]
Sequ21238EST2	3.637e-170	16	mtx1a-201	metaxin 1a [Source:ZFIN;Acc:ZDB-GENE-060606-2]	4.355e-129	16	mtx1a-001	metaxin 1a [Source:ZFIN;Acc:ZDB-GENE-060606-2]	1.616e-151	20	mtx1a-201	metaxin 1a [Source:ZFIN;Acc:ZDB-GENE-060606-2]	2.408e-150	Un_random	mtx1a-201	metaxin 1a [Source:ZFIN;Acc:ZDB-GENE-060606-2]
Sequ20068EST3	7.593e-178	16	mtx1a-201	metaxin 1a [Source:ZFIN;Acc:ZDB-GENE-060606-2]	3.884e-134	19	mtx1b-001	metaxin 1b [Source:ZFIN;Acc:ZDB-GENE-021210-1]	1.78e-156	20	mtx1a-201	metaxin 1a [Source:ZFIN;Acc:ZDB-GENE-060606-2]	4.35e-157	Un_random	mtx1a-201	metaxin 1a [Source:ZFIN;Acc:ZDB-GENE-060606-2]
Sequ19720EST3	0.523	8	0	Uncharacterized protein [Source:UniProtKB/TrEMBL;Acc:H2L9P5]	0.029	4	erc1b-201	ELKS/RAB6-interacting/CAST family member 1b [Source:ZFIN;Acc:ZDB-GENE-041210-51]	0.485		riok1-202	RIO kinase 1 (yeast) [Source:ZFIN;Acc:ZDB-GENE-040426-1927]	1.412	2	si:dkey-16i5.10-201	si:dkey-16i5.10 [Source:ZFIN;Acc:ZDB-GENE-130603-67]
Sequ26609SNP2	0.395	6	vwf-201	von Willebrand factor [Source:ZFIN;Acc:ZDB-GENE-070103-1]	1.852	1	si:ch73-236c18.8-201	si:ch73-236c18.8 [Source:ZFIN;Acc:ZDB-GENE-121214-113]	0.133	18	sesn1-201	sestrin 1 [Source:ZFIN;Acc:ZDB-GENE-040718-408]	0.166	5	zgc:158452-201	zgc:158452 [Source:ZFIN;Acc:ZDB-GENE-070112-2342]
Sequ14432EST3	1.006	scaffold712	stau1-201	staufen, RNA binding protein, homolog 1 (Drosophila) [Source:ZFIN;Acc:ZDB-GENE-030131-6372]	0.531	Zv9_scaffold3498	CR927215.1-201	Uncharacterized protein [Source:UniProtKB/TrEMBL;Acc:H9GYU9]	1.719	12	wnt2bb-201	wingless-type MMTV integration site family, member 2Bb [Source:ZFIN;Acc:ZDB-GENE-060824-6]	2.047	Un_random	SALL1-201	Chromosome undetermined SCAF9550, whole genome shotgun sequence.; Uncharacterized protein [Source:UniProtKB/TrEMBL;Acc:Q4T4U0]
Sequ20792EST3	5.776e-129	16	etfb-201	electron-transfer-flavoprotein, beta polypeptide [Source:ZFIN;Acc:ZDB-GENE-040426-1931]	7.351e-125	16	etfb-001	electron-transfer-flavoprotein, beta polypeptide [Source:ZFIN;Acc:ZDB-GENE-040426-1931]	9.914e-138	20	etfb-201	electron-transfer-flavoprotein, beta polypeptide [Source:ZFIN;Acc:ZDB-GENE-040426-1931]	7.366e-57	Un_random	etfb-201	electron-transfer-flavoprotein, beta polypeptide [Source:ZFIN;Acc:ZDB-GENE-040426-1931]
Sequ15679EST2	0	16	psmc4-201	proteasome (prosome, macropain) 26S subunit, ATPase, 4 [Source:ZFIN;Acc:ZDB-GENE-030131-5083]	0	16	psmc4-001	proteasome (prosome, macropain) 26S subunit, ATPase, 4 [Source:ZFIN;Acc:ZDB-GENE-030131-5083]	0	20	psmc4-201	proteasome (prosome, macropain) 26S subunit, ATPase, 4 [Source:ZFIN;Acc:ZDB-GENE-030131-5083]	2.196e-116	14	PSMC1-201	Chromosome 14 SCAF14590, whole genome shotgun sequence.; Uncharacterized protein [Source:UniProtKB/TrEMBL;Acc:Q4SGW6]
Sequ01844SNP1	0.194	8	farsa-201	phenylalanyl-tRNA synthetase, alpha subunit [Source:ZFIN;Acc:ZDB-GENE-050512-2]	0.881	15	si:dkey-93k4.1-201	si:dkey-93k4.1 [Source:ZFIN;Acc:ZDB-GENE-131119-19]	2.95	6	tnfaip3-201	tumor necrosis factor, alpha-induced protein 3 [Source:ZFIN;Acc:ZDB-GENE-100212-2]	0.718	9	dnajc22-201	DnaJ (Hsp40) homolog, subfamily C, member 22 [Source:ZFIN;Acc:ZDB-GENE-090313-196]
Sequ01379SNP1	0.303	4	ZMAT3-201	zinc finger, matrin-type 3 [Source:HGNC Symbol;Acc:29983]	0.206	11			2.423e-16	20	bag6-201	BCL2-associated athanogene 6 [Source:ZFIN;Acc:ZDB-GENE-010501-5]	0.00698	13	nup160-201	nucleoporin 160 [Source:ZFIN;Acc:ZDB-GENE-040426-1603]
Sequ00274SNP1	0.194	3	sin3ab-201	SIN3 homolog A, transcription regulator (yeast) b [Source:ZFIN;Acc:ZDB-GENE-030131-2066]	0.252	9	gdap2-202	ganglioside induced differentiation associated protein 2 [Source:ZFIN;Acc:ZDB-GENE-040912-31]	1.563		adamts15b-201	ADAM metallopeptidase with thrombospondin type 1 motif, 15b [Source:ZFIN;Acc:ZDB-GENE-070814-5]	0.201	1	obscn-201	obscurin, cytoskeletal calmodulin and titin-interacting RhoGEF [Source:ZFIN;Acc:ZDB-GENE-040812-4]
Sequ07141EST2	9.125e-19	24	glrx5-201	glutaredoxin 5 homolog (S. cerevisiae) [Source:ZFIN;Acc:ZDB-GENE-040426-1957]	4.007e-161	12	glrx3-001	glutaredoxin 3 [Source:ZFIN;Acc:ZDB-GENE-041010-22]	2.202e-171	20	0	0	9.029e-172	Un_random	0	0
Sequ22852EST3	2.36e-122	16	mgat1a-201	mannosyl (alpha-1,3-)-glycoprotein beta-1,2-N-acetylglucosaminyltransferase a [Source:ZFIN;Acc:ZDB-GENE-040426-1515]	2.442e-119	15	mgat1a-201	mannosyl (alpha-1,3-)-glycoprotein beta-1,2-N-acetylglucosaminyltransferase a [Source:ZFIN;Acc:ZDB-GENE-040426-1515]	6.147e-107		mgat1b-201	mannosyl (alpha-1,3-)-glycoprotein beta-1,2-N-acetylglucosaminyltransferase b [Source:ZFIN;Acc:ZDB-GENE-061103-589]	5.597e-122	Un_random	mgat1a-201	mannosyl (alpha-1,3-)-glycoprotein beta-1,2-N-acetylglucosaminyltransferase a [Source:ZFIN;Acc:ZDB-GENE-040426-1515]
Sequ22852SNP3	2.36e-122	16	mgat1a-201	mannosyl (alpha-1,3-)-glycoprotein beta-1,2-N-acetylglucosaminyltransferase a [Source:ZFIN;Acc:ZDB-GENE-040426-1515]	2.442e-119	15	mgat1a-201	mannosyl (alpha-1,3-)-glycoprotein beta-1,2-N-acetylglucosaminyltransferase a [Source:ZFIN;Acc:ZDB-GENE-040426-1515]	6.147e-107		mgat1b-201	mannosyl (alpha-1,3-)-glycoprotein beta-1,2-N-acetylglucosaminyltransferase b [Source:ZFIN;Acc:ZDB-GENE-061103-589]	5.597e-122	Un_random	mgat1a-201	mannosyl (alpha-1,3-)-glycoprotein beta-1,2-N-acetylglucosaminyltransferase a [Source:ZFIN;Acc:ZDB-GENE-040426-1515]
Sequ06467SNP2	0.74	24	znf292b-202	zinc finger protein 292b [Source:ZFIN;Acc:ZDB-GENE-030131-9559]	0.522	13	zmiz1a-001	zinc finger, MIZ-type containing 1a [Source:ZFIN;Acc:ZDB-GENE-080220-27]	2.294	3	cul3a (2 of 2)-201	cullin 3a [Source:ZFIN;Acc:ZDB-GENE-030131-3376]	0.297	5	hkdc1-201	hexokinase domain containing 1 [Source:ZFIN;Acc:ZDB-GENE-030131-9801]
Sequ20396SNP2	0.011	9	ppp1cc-201	protein phosphatase 1, catalytic subunit, gamma isoform [Source:ZFIN;Acc:ZDB-GENE-030131-5877]	1.626	19	pygo2-001	pygopus homolog 2 (Drosophila) [Source:ZFIN;Acc:ZDB-GENE-050809-108]	4.717	9	ugp2a-202	UDP-glucose pyrophosphorylase 2a [Source:ZFIN;Acc:ZDB-GENE-090311-46]	2.519	11	GNAT1-201	Chromosome 11 SCAF14979, whole genome shotgun sequence; Uncharacterized protein [Source:UniProtKB/TrEMBL;Acc:Q4RXA7]
Sequ21404EST3	0.362	1	wdr19-201	WD repeat domain 19 [Source:ZFIN;Acc:ZDB-GENE-090313-277]	0.081	14	eif4ebp3l-201	eukaryotic translation initiation factor 4E binding protein 3, like [Source:ZFIN;Acc:ZDB-GENE-030826-26]	0.097	10	casd1-201	CAS1 domain containing 1 [Source:ZFIN;Acc:ZDB-GENE-060503-329]	0.116	7	zgc:153126-201	zgc:153126 [Source:ZFIN;Acc:ZDB-GENE-061103-76]
Sequ42797EST3	3.412e-127	16	snrnp48-201	small nuclear ribonucleoprotein 48 (U11/U12) [Source:ZFIN;Acc:ZDB-GENE-030131-4482]	1.078e-75	16	snrnp48-201	small nuclear ribonucleoprotein 48 (U11/U12) [Source:ZFIN;Acc:ZDB-GENE-030131-4482]	4.171e-119		snrnp48-201	small nuclear ribonucleoprotein 48 (U11/U12) [Source:ZFIN;Acc:ZDB-GENE-030131-4482]	3.361e-101	Un_random	snrnp48-201	small nuclear ribonucleoprotein 48 (U11/U12) [Source:ZFIN;Acc:ZDB-GENE-030131-4482]
Sequ18792EST3	0.31	21	glra2-203	glycine receptor, alpha 2 [Source:ZFIN;Acc:ZDB-GENE-090407-1]	0.296	3	CR846080.1-201	Uncharacterized protein [Source:UniProtKB/TrEMBL;Acc:F1R016]	0.27	14	bcr-201	breakpoint cluster region [Source:ZFIN;Acc:ZDB-GENE-040724-43]	0.009781	18	si:dkey-217d24.6-201	si:dkey-217d24.6 [Source:ZFIN;Acc:ZDB-GENE-030131-5663]
Sequ0831TUF
Sequ07149EST2	0	16	vars-201	valyl-tRNA synthetase [Source:ZFIN;Acc:ZDB-GENE-010601-1]	0	16	vars-202	valyl-tRNA synthetase [Source:ZFIN;Acc:ZDB-GENE-010601-1]	0	20	vars-201	valyl-tRNA synthetase [Source:ZFIN;Acc:ZDB-GENE-010601-1]	0	8	vars-202	valyl-tRNA synthetase [Source:ZFIN;Acc:ZDB-GENE-010601-1]
Sequ20451SNP2	0.938	8	ezh1-201	enhancer of zeste homolog 1 (Drosophila) [Source:ZFIN;Acc:ZDB-GENE-050114-1]	0.086	4	atp2b1a-201	ATPase, Ca++ transporting, plasma membrane 1a [Source:ZFIN;Acc:ZDB-GENE-030925-29]	9.785e-21	20	0	0	0.71	14	0	A kinase (PRKA) anchor protein (gravin) 12b [Source:ZFIN;Acc:ZDB-GENE-030131-9753]
Sequ43210EST3	1.856e-43	16	rabac1-201	Rab acceptor 1 (prenylated) [Source:ZFIN;Acc:ZDB-GENE-040625-146]	2.867e-37	16	rabac1-201	Rab acceptor 1 (prenylated) [Source:ZFIN;Acc:ZDB-GENE-040625-146]	2.434e-55	20	rabac1-201	Rab acceptor 1 (prenylated) [Source:ZFIN;Acc:ZDB-GENE-040625-146]	1.146e-39	8	rabac1-201	Rab acceptor 1 (prenylated) [Source:ZFIN;Acc:ZDB-GENE-040625-146]
Sequ22984SNP2	3.452e-34	16	0	Uncharacterized protein [Source:UniProtKB/TrEMBL;Acc:H2MCM9]	9.263e-07	11	rpgrb-002	retinitis pigmentosa GTPase regulator b [Source:ZFIN;Acc:ZDB-GENE-081015-2]	3.402e-89	20	0	0	3.576e-06	3	DUSP27-201	dual specificity phosphatase 27 (putative) [Source:HGNC Symbol;Acc:25034]
Sequ13449EST3	1.026e-49	16	flot1b-203	flotillin 1b [Source:ZFIN;Acc:ZDB-GENE-020430-2]	4.894e-46	16	flot1b-001	flotillin 1b [Source:ZFIN;Acc:ZDB-GENE-020430-2]	4.792e-46	20	flot1b-203	flotillin 1b [Source:ZFIN;Acc:ZDB-GENE-020430-2]	1.878e-48	8	flot1b-201	flotillin 1b [Source:ZFIN;Acc:ZDB-GENE-020430-2]
Sequ44566EST3	0.303	16	tbrg4-201	transforming growth factor beta regulator 4 [Source:ZFIN;Acc:ZDB-GENE-091020-8]	0.314	2	rreb1b-001	ras responsive element binding protein 1b [Source:ZFIN;Acc:ZDB-GENE-070912-273]	0.113		gnsb-201	glucosamine (N-acetyl)-6-sulfatase (Sanfilippo disease IIID), b [Source:ZFIN;Acc:ZDB-GENE-030131-5846]	0.0008761	21_random	0	proline-rich coiled-coil 2A [Source:ZFIN;Acc:ZDB-GENE-010501-4]
Sequ19958EST3	8.144e-132	16	cdc42l (2 of 2)-201	cell division cycle 42, like [Source:ZFIN;Acc:ZDB-GENE-030131-6069]	2.334e-126	16	cdc42l-001	cell division cycle 42, like [Source:ZFIN;Acc:ZDB-GENE-030131-6069]	1.206e-160	20	cdc42l (1 of 2)-201	cell division cycle 42, like [Source:ZFIN;Acc:ZDB-GENE-030131-6069]	1.187e-147	Un_random	cdc42l-201	cell division cycle 42, like [Source:ZFIN;Acc:ZDB-GENE-030131-6069]
Sequ20506EST2	6.134e-159	16	TPI-B-201	Triosephosphate isomerase [Source:UniProtKB/TrEMBL;Acc:H2MB61]	4.441e-148	16	tpi1b-001	triosephosphate isomerase 1b [Source:ZFIN;Acc:ZDB-GENE-020416-4]	3.56e-158	20	tpi1b-201	triosephosphate isomerase 1b [Source:ZFIN;Acc:ZDB-GENE-020416-4]	8.144e-153	Un_random	tpi1b-201	triosephosphate isomerase 1b [Source:ZFIN;Acc:ZDB-GENE-020416-4]
Sequ42207SNP3	0	16	nop2-201	NOP2 nucleolar protein homolog (yeast) [Source:ZFIN;Acc:ZDB-GENE-050309-7]	0	16	nop2-001	NOP2 nucleolar protein homolog (yeast) [Source:ZFIN;Acc:ZDB-GENE-050309-7]	0	20	nop2-201	NOP2 nucleolar protein homolog (yeast) [Source:ZFIN;Acc:ZDB-GENE-050309-7]	0	8	nop2-201	NOP2 nucleolar protein homolog (yeast) [Source:ZFIN;Acc:ZDB-GENE-050309-7]
Sequ14229EST3	1.408e-105	16	m6pr-201	mannose-6-phosphate receptor (cation dependent) [Source:ZFIN;Acc:ZDB-GENE-040426-2285]	7.397e-79	16	m6pr-001	mannose-6-phosphate receptor (cation dependent) [Source:ZFIN;Acc:ZDB-GENE-040426-2285]	3.287e-111	20	m6pr-201	mannose-6-phosphate receptor (cation dependent) [Source:ZFIN;Acc:ZDB-GENE-040426-2285]	5.864e-41	8	m6pr-201	mannose-6-phosphate receptor (cation dependent) [Source:ZFIN;Acc:ZDB-GENE-040426-2285]
Sequ20790EST3	5.834e-59	16	zgc:92606-201	zgc:92606 [Source:ZFIN;Acc:ZDB-GENE-040718-462]	1.109e-52	16	GABARAPL3-002	GABA(A) receptors associated protein like 3, pseudogene [Source:HGNC Symbol;Acc:4069]	6.012e-70	20	zgc:92606-201	zgc:92606 [Source:ZFIN;Acc:ZDB-GENE-040718-462]	4.232e-62	8	zgc:92606-201	zgc:92606 [Source:ZFIN;Acc:ZDB-GENE-040718-462]
Sequ06243EST2	3.31e-102	16	si:ch211-198d13.2-201	si:ch211-198d13.2 [Source:ZFIN;Acc:ZDB-GENE-100922-14]	8.518e-82	16	gstk1-001	glutathione S-transferase kappa 1 [Source:ZFIN;Acc:ZDB-GENE-040718-298]	1.708e-109	20	si:ch211-198d13.2-201	si:ch211-198d13.2 [Source:ZFIN;Acc:ZDB-GENE-100922-14]	2.116e-99	8	si:ch211-198d13.2-201	si:ch211-198d13.2 [Source:ZFIN;Acc:ZDB-GENE-100922-14]
Sequ11477EST3	9.456e-130	16	si:ch211-198d13.2-201	si:ch211-198d13.2 [Source:ZFIN;Acc:ZDB-GENE-100922-14]	5.616e-108	16	gstk1-004	glutathione S-transferase kappa 1 [Source:ZFIN;Acc:ZDB-GENE-040718-298]	4.232e-135	20	si:ch211-198d13.2-201	si:ch211-198d13.2 [Source:ZFIN;Acc:ZDB-GENE-100922-14]	2.542e-125	8	si:ch211-198d13.2-201	si:ch211-198d13.2 [Source:ZFIN;Acc:ZDB-GENE-100922-14]
Sequ28138EST2	5.829e-136	16	TARS2-201	threonyl-tRNA synthetase 2, mitochondrial (putative) [Source:HGNC Symbol;Acc:30740]	2.272e-98	5	tars-001	threonyl-tRNA synthetase [Source:ZFIN;Acc:ZDB-GENE-041010-218]	1.357e-154	20	TARS2-201	threonyl-tRNA synthetase 2, mitochondrial (putative) [Source:HGNC Symbol;Acc:30740]	5.375e-138	8	TARS2-201	threonyl-tRNA synthetase 2, mitochondrial (putative) [Source:HGNC Symbol;Acc:30740]
Sequ11502EST3	0	16	prpf31-201	PRP31 pre-mRNA processing factor 31 homolog (yeast) [Source:ZFIN;Acc:ZDB-GENE-040426-1561]	0	16	prpf31-001	PRP31 pre-mRNA processing factor 31 homolog (yeast) [Source:ZFIN;Acc:ZDB-GENE-040426-1561]	0	20	prpf31-203	PRP31 pre-mRNA processing factor 31 homolog (yeast) [Source:ZFIN;Acc:ZDB-GENE-040426-1561]	0	8	prpf31-201	PRP31 pre-mRNA processing factor 31 homolog (yeast) [Source:ZFIN;Acc:ZDB-GENE-040426-1561]
Sequ46671EST3	2.455e-154	16	TARS2-201	threonyl-tRNA synthetase 2, mitochondrial (putative) [Source:HGNC Symbol;Acc:30740]	7.154e-115	16	TARS2-201	threonyl-tRNA synthetase 2, mitochondrial (putative) [Source:HGNC Symbol;Acc:30740]	2.643e-164	20	TARS2-201	threonyl-tRNA synthetase 2, mitochondrial (putative) [Source:HGNC Symbol;Acc:30740]	4.584e-157	8	TARS2-201	threonyl-tRNA synthetase 2, mitochondrial (putative) [Source:HGNC Symbol;Acc:30740]
Sequ19422EST3	5.705e-90	16	rps9-201	ribosomal protein S9 [Source:ZFIN;Acc:ZDB-GENE-010724-15]	9.421e-89	16	rps9-001	ribosomal protein S9 [Source:ZFIN;Acc:ZDB-GENE-010724-15]	1.103e-91	20	rps9-201	ribosomal protein S9 [Source:ZFIN;Acc:ZDB-GENE-010724-15]	3.173e-12	8	RPS9-201	Chromosome 8 SCAF14543, whole genome shotgun sequence.; Uncharacterized protein [Source:UniProtKB/TrEMBL;Acc:Q4SN82]
Sequ57749EST3	1.495e-25	16	rps9-201	ribosomal protein S9 [Source:ZFIN;Acc:ZDB-GENE-010724-15]	4.523e-24	16	rps9-201	ribosomal protein S9 [Source:ZFIN;Acc:ZDB-GENE-010724-15]	1.493e-31	20	rps9-202	ribosomal protein S9 [Source:ZFIN;Acc:ZDB-GENE-010724-15]	1.645e-34	8	RPS9-201	Chromosome 8 SCAF14543, whole genome shotgun sequence.; Uncharacterized protein [Source:UniProtKB/TrEMBL;Acc:Q4SN82]
Sequ12351EST3	3.074e-27	16	si:dkey-87o1.2-201	si:dkey-87o1.2 [Source:ZFIN;Acc:ZDB-GENE-110411-217]	0.0002626	16	si:dkey-87o1.2-002	si:dkey-87o1.2 [Source:ZFIN;Acc:ZDB-GENE-110411-217]	1.638e-21	20	si:dkey-87o1.2-201	si:dkey-87o1.2 [Source:ZFIN;Acc:ZDB-GENE-110411-217]	0.119	Un_random	uba2-201	ubiquitin-like modifier activating enzyme 2 [Source:ZFIN;Acc:ZDB-GENE-040426-2681]
Sequ07148EST2	0	16	flad1-201	FAD1 flavin adenine dinucleotide synthetase homolog (S. cerevisiae) [Source:ZFIN;Acc:ZDB-GENE-040822-44]	0	16	flad1-001	FAD1 flavin adenine dinucleotide synthetase homolog (S. cerevisiae) [Source:ZFIN;Acc:ZDB-GENE-040822-44]	0	20	flad1-201	FAD1 flavin adenine dinucleotide synthetase homolog (S. cerevisiae) [Source:ZFIN;Acc:ZDB-GENE-040822-44]	0	8	flad1-201	FAD1 flavin adenine dinucleotide synthetase homolog (S. cerevisiae) [Source:ZFIN;Acc:ZDB-GENE-040822-44]
Sequ12507EST3	3.185e-164	16	slc25a40-201	solute carrier family 25, member 40 [Source:ZFIN;Acc:ZDB-GENE-040718-52]	2.886e-167	16	slc25a40-201	solute carrier family 25, member 40 [Source:ZFIN;Acc:ZDB-GENE-040718-52]	0	20	slc25a40-201	solute carrier family 25, member 40 [Source:ZFIN;Acc:ZDB-GENE-040718-52]	1.768e-179	8	slc25a40-202	solute carrier family 25, member 40 [Source:ZFIN;Acc:ZDB-GENE-040718-52]
Sequ44941EST3	2.038e-37	16	sec61b-201	Sec61 beta subunit [Source:ZFIN;Acc:ZDB-GENE-040718-260]	9.039e-36	16	sec61b-001	Sec61 beta subunit [Source:ZFIN;Acc:ZDB-GENE-040718-260]	1.302e-49	20	sec61b-201	Sec61 beta subunit [Source:ZFIN;Acc:ZDB-GENE-040718-260]	2.037e-39	8	sec61b-201	Sec61 beta subunit [Source:ZFIN;Acc:ZDB-GENE-040718-260]
Sequ18767EST3	2.698e-68	16	fabp11b-201	fatty acid binding protein 11b [Source:ZFIN;Acc:ZDB-GENE-050522-391]	4.483e-63	19	fabp11a-001	fatty acid binding protein 11a [Source:ZFIN;Acc:ZDB-GENE-040912-132]	7.762e-67	20	fabp11b-201	fatty acid binding protein 11b [Source:ZFIN;Acc:ZDB-GENE-050522-391]	3.294e-62	21_random	fabp11a-201	fatty acid binding protein 11a [Source:ZFIN;Acc:ZDB-GENE-040912-132]
Sequ26855SNP2	2.452	23	ttll12 (1 of 2)-201	tubulin tyrosine ligase-like family, member 12 [Source:ZFIN;Acc:ZDB-GENE-040426-697]	0.252	18			0.168	2	chsy1-201	chondroitin sulfate synthase 1 [Source:ZFIN;Acc:ZDB-GENE-030131-3127]	0.275	Un_random	KLHL33 (1 of 2)-201	kelch-like family member 33 [Source:HGNC Symbol;Acc:31952]
Sequ11432EST3	0	16	ptdss1a-201	phosphatidylserine synthase 1a [Source:ZFIN;Acc:ZDB-GENE-040426-837]	0	16	ptdss1a-001	phosphatidylserine synthase 1a [Source:ZFIN;Acc:ZDB-GENE-040426-837]	0	20	ptdss1a-201	phosphatidylserine synthase 1a [Source:ZFIN;Acc:ZDB-GENE-040426-837]	0	8	ptdss1a-201	phosphatidylserine synthase 1a [Source:ZFIN;Acc:ZDB-GENE-040426-837]
Sequ11141EST3	1.018e-142	16	CSNK2B (2 of 2)-201	casein kinase 2, beta polypeptide [Source:HGNC Symbol;Acc:2460]	4.435e-141	19	ck2b-001	casein kinase 2 beta [Source:ZFIN;Acc:ZDB-GENE-990415-29]	1.453e-149	20	ck2b-201	casein kinase 2 beta [Source:ZFIN;Acc:ZDB-GENE-990415-29]	1.348e-133	8	ck2b-201	casein kinase 2 beta [Source:ZFIN;Acc:ZDB-GENE-990415-29]
Sequ06152EST2	1.269e-160	ultracontig182	derl1-201	Der1-like domain family, member 1 [Source:ZFIN;Acc:ZDB-GENE-040426-2793]	1.176e-141	16	derl1-001	Der1-like domain family, member 1 [Source:ZFIN;Acc:ZDB-GENE-040426-2793]	5.002e-158	20	derl1-201	Der1-like domain family, member 1 [Source:ZFIN;Acc:ZDB-GENE-040426-2793]	1.995e-133	8	derl1-201	Der1-like domain family, member 1 [Source:ZFIN;Acc:ZDB-GENE-040426-2793]
Sequ0318TUF
Sequ20931EST3	0.004368	22	zfyve26-202	zinc finger, FYVE domain containing 26 [Source:ZFIN;Acc:ZDB-GENE-030131-3286]	0.002417	24	PIEZO2 (1 of 5)-201	piezo-type mechanosensitive ion channel component 2 [Source:HGNC Symbol;Acc:26270]	2.888e-31	20	mbpb-201	myelin basic protein b [Source:ZFIN;Acc:ZDB-GENE-030429-21]	4.376e-20	8	mbpb-201	myelin basic protein b [Source:ZFIN;Acc:ZDB-GENE-030429-21]
Sequ43170EST3	0	ultracontig182	bckdhb-201	branched chain ketoacid dehydrogenase E1, beta polypeptide [Source:ZFIN;Acc:ZDB-GENE-030124-2]	3.904e-173	16	bckdhb-201	branched chain ketoacid dehydrogenase E1, beta polypeptide [Source:ZFIN;Acc:ZDB-GENE-030124-2]	0	20	bckdhb-201	branched chain ketoacid dehydrogenase E1, beta polypeptide [Source:ZFIN;Acc:ZDB-GENE-030124-2]	1.832e-180	8	bckdhb-201	branched chain ketoacid dehydrogenase E1, beta polypeptide [Source:ZFIN;Acc:ZDB-GENE-030124-2]
Sequ11106EST3	8.952e-139	16	mtdhb-201	metadherin b [Source:ZFIN;Acc:ZDB-GENE-090929-2]	1.034e-40	16	mtdhb-002	metadherin b [Source:ZFIN;Acc:ZDB-GENE-090929-2]	3.454e-161	20	mtdhb-201	metadherin b [Source:ZFIN;Acc:ZDB-GENE-090929-2]	8.441e-119	8	mtdhb-201	metadherin b [Source:ZFIN;Acc:ZDB-GENE-090929-2]
Sequ43750EST3	0.186	6	smc1b-201	structural maintenance of chromosomes 1B [Source:ZFIN;Acc:ZDB-GENE-091217-1]	0.095	15			0.745	20	ebag9-201	estrogen receptor binding site associated, antigen, 9 [Source:ZFIN;Acc:ZDB-GENE-040426-1093]	0.211	17	zbtb18-201	zinc finger and BTB domain containing 18 [Source:ZFIN;Acc:ZDB-GENE-050419-73]
Sequ13390EST3	0	16	seh1l-201	SEH1-like (S. cerevisiae) [Source:ZFIN;Acc:ZDB-GENE-030131-6689]	0	19	seh1l-001	SEH1-like (S. cerevisiae) [Source:ZFIN;Acc:ZDB-GENE-030131-6689]	0	20	seh1l-202	SEH1-like (S. cerevisiae) [Source:ZFIN;Acc:ZDB-GENE-030131-6689]	0	8	seh1l-201	SEH1-like (S. cerevisiae) [Source:ZFIN;Acc:ZDB-GENE-030131-6689]
Sequ12229EST3	0.047	4	si:dkey-110c1.10-201	si:dkey-110c1.10 [Source:ZFIN;Acc:ZDB-GENE-050208-429]	0.413	4	itih5-201	inter-alpha (globulin) inhibitor H5 [Source:ZFIN;Acc:ZDB-GENE-041210-193]	0.199	1	PROX2 (3 of 4)-201	prospero homeobox 2 [Source:HGNC Symbol;Acc:26715]	0.85	18	DCTN6 (2 of 2)-201	dynactin 6 [Source:HGNC Symbol;Acc:16964]
Sequ48857EST3	0.108	scaffold3859	0	Uncharacterized protein [Source:UniProtKB/TrEMBL;Acc:H2MYS5]	0.00134	9	gpr39-201	G protein-coupled receptor 39 [Source:ZFIN;Acc:ZDB-GENE-040426-1395]	0.02	4	fermt3b-202	fermitin family member 3b [Source:ZFIN;Acc:ZDB-GENE-040426-1366]	0.348	Un_random	0	REV3-like, catalytic subunit of DNA polymerase zeta (yeast) [Source:ZFIN;Acc:ZDB-GENE-050302-55]
Sequ0969TUF
Sequ23258SNP2	2.722e-25	16	rrp15-201	ribosomal RNA processing 15 homolog (S. cerevisiae) [Source:ZFIN;Acc:ZDB-GENE-030131-5261]	5.259e-20	16	rrp15-001	ribosomal RNA processing 15 homolog (S. cerevisiae) [Source:ZFIN;Acc:ZDB-GENE-030131-5261]	1.541e-21	20	rrp15-201	ribosomal RNA processing 15 homolog (S. cerevisiae) [Source:ZFIN;Acc:ZDB-GENE-030131-5261]	1.712e-26	Un_random	rrp15 (1 of 2)-201	ribosomal RNA processing 15 homolog (S. cerevisiae) [Source:ZFIN;Acc:ZDB-GENE-030131-5261]
Sequ28354EST2	2.531e-173	24	naga-201	N-acetylgalactosaminidase, alpha [Source:ZFIN;Acc:ZDB-GENE-051113-256]	7.507e-172	4	naga-201	N-acetylgalactosaminidase, alpha [Source:ZFIN;Acc:ZDB-GENE-051113-256]	0	20	NAGA (2 of 2)-201	N-acetylgalactosaminidase, alpha- [Source:HGNC Symbol;Acc:7631]	1.153e-171	Un_random	naga-202	N-acetylgalactosaminidase, alpha [Source:ZFIN;Acc:ZDB-GENE-051113-256]
Sequ01745SNP1	0.104	ultracontig72	cep41-201	centrosomal protein 41 [Source:ZFIN;Acc:ZDB-GENE-040704-35]	2.325	11	il10-001	interleukin 10 [Source:ZFIN;Acc:ZDB-GENE-051111-1]	0.843	8	lppr3b-201	lipid phosphate phosphatase-related protein type 3b [Source:ZFIN;Acc:ZDB-GENE-120514-1]	0.73	Un_random	FITM1 (2 of 2)-201	fat storage-inducing transmembrane protein 1 [Source:HGNC Symbol;Acc:33714]
Sequ0161BAC
SQ17	E-value	Chromosome	Gene	Description of gene	E-value	Chromosome	Gene	Description of gene	E-value	Group	Gene	Description of gene	E-value	Chromosome	Gene	Description of gene
Sequ36038EST3	0.326	15	0	Uncharacterized protein [Source:UniProtKB/TrEMBL;Acc:H2LD98]	0.813	3	sdk1a-201	sidekick cell adhesion molecule 1a [Source:ZFIN;Acc:ZDB-GENE-081104-374]	1.283	11	ADCY9 (1 of 2)-201	adenylate cyclase 9 [Source:HGNC Symbol;Acc:240]	3.134	Un_random	0	Uncharacterized protein [Source:UniProtKB/TrEMBL;Acc:H3CKC9]
Sequ21099EST3	0	12	zgc:56235-201	zgc:56235 [Source:ZFIN;Acc:ZDB-GENE-040426-954]	1.628e-174	10	VDAC3 (2 of 3)-001	voltage-dependent anion channel 3 [Source:HGNC Symbol;Acc:12674]	0		zgc:56235-201	zgc:56235 [Source:ZFIN;Acc:ZDB-GENE-040426-954]	1.023e-179	4	zgc:56235-201	zgc:56235 [Source:ZFIN;Acc:ZDB-GENE-040426-954]
Sequ21636EST2	3.077e-176	12	eif2b1-201	eukaryotic translation initiation factor 2B, subunit 1 alpha [Source:ZFIN;Acc:ZDB-GENE-040625-25]	1.762e-145	5	eif2b1-202	eukaryotic translation initiation factor 2B, subunit 1 alpha [Source:ZFIN;Acc:ZDB-GENE-040625-25]	1.21e-178	14	eif2b1-201	eukaryotic translation initiation factor 2B, subunit 1 alpha [Source:ZFIN;Acc:ZDB-GENE-040625-25]	4.394e-176	4	eif2b1-201	eukaryotic translation initiation factor 2B, subunit 1 alpha [Source:ZFIN;Acc:ZDB-GENE-040625-25]
Sequ20181EST3	1.907e-121	12	tmed2-201	transmembrane emp24 domain trafficking protein 2 [Source:ZFIN;Acc:ZDB-GENE-030131-269]	1.082e-118	10	tmed2-001	transmembrane emp24 domain trafficking protein 2 [Source:ZFIN;Acc:ZDB-GENE-030131-269]	4.356e-117	14	tmed2-201	transmembrane emp24 domain trafficking protein 2 [Source:ZFIN;Acc:ZDB-GENE-030131-269]	5.314e-121	4	tmed2-201	transmembrane emp24 domain trafficking protein 2 [Source:ZFIN;Acc:ZDB-GENE-030131-269]
Sequ43191EST3	1.4	9	si:ch211-272b8.6-201	si:ch211-272b8.6 [Source:ZFIN;Acc:ZDB-GENE-131121-157]	1.417	21	nsd1b-001	nuclear receptor binding SET domain protein 1b [Source:ZFIN;Acc:ZDB-GENE-080519-2]	0.529	18	ino80-201	INO80 homolog (S. cerevisiae) [Source:ZFIN;Acc:ZDB-GENE-041014-72]	0.336	5	NEDD4-202	neural precursor cell expressed, developmentally down-regulated 4, E3 ubiquitin protein ligase [Source:HGNC Symbol;Acc:7727]
Sequ16207EST3	0.308	ultracontig104	ppl-201	periplakin [Source:ZFIN;Acc:ZDB-GENE-041008-196]	5.396	20	BX296557.7-201	Uncharacterized protein [Source:UniProtKB/TrEMBL;Acc:F1R7C8]	1.191	12	bcas2-201	breast carcinoma amplified sequence 2 [Source:ZFIN;Acc:ZDB-GENE-030408-5]	3.098	15	OSBPL1A (1 of 2)-202	oxysterol binding protein-like 1A [Source:HGNC Symbol;Acc:16398]
Sequ28696SNP2	0.491	scaffold2070	sec23a-201	Sec23 homolog A (S. cerevisiae) [Source:ZFIN;Acc:ZDB-GENE-040426-2823]	0.89	9	sdpra-001	serum deprivation response a [Source:ZFIN;Acc:ZDB-GENE-090313-215]	0.429		0	0	0.271	15	si:ch1073-291l11.1-201	si:ch1073-291l11.1 [Source:ZFIN;Acc:ZDB-GENE-131121-297]
Sequ20381EST3	4.5e-80	12	mrps24-201	mitochondrial ribosomal protein S24 [Source:ZFIN;Acc:ZDB-GENE-050522-393]	6.34e-71	10	mrps24-001	mitochondrial ribosomal protein S24 [Source:ZFIN;Acc:ZDB-GENE-050522-393]	1.779e-78		mrps24-201	mitochondrial ribosomal protein S24 [Source:ZFIN;Acc:ZDB-GENE-050522-393]	1.099e-78	4	mrps24-201	mitochondrial ribosomal protein S24 [Source:ZFIN;Acc:ZDB-GENE-050522-393]
Sequ07985EST2	2.511e-96	9	CKMT2 (2 of 2)-201	creatine kinase, mitochondrial 2 (sarcomeric) [Source:HGNC Symbol;Acc:1996]	7.928e-99	10	ckmt2a-201	creatine kinase, mitochondrial 2a (sarcomeric) [Source:ZFIN;Acc:ZDB-GENE-030131-5717]	4.823e-98		ckmt2a-204	creatine kinase, mitochondrial 2a (sarcomeric) [Source:ZFIN;Acc:ZDB-GENE-030131-5717]	2.425e-99	4	ckmt2a-201	creatine kinase, mitochondrial 2a (sarcomeric) [Source:ZFIN;Acc:ZDB-GENE-030131-5717]
Sequ28896SNP2	2.953e-86	12	mrps24-201	mitochondrial ribosomal protein S24 [Source:ZFIN;Acc:ZDB-GENE-050522-393]	1.896e-76	10	mrps24-001	mitochondrial ribosomal protein S24 [Source:ZFIN;Acc:ZDB-GENE-050522-393]	4.865e-84		mrps24-201	mitochondrial ribosomal protein S24 [Source:ZFIN;Acc:ZDB-GENE-050522-393]	7.366e-85	4	mrps24-201	mitochondrial ribosomal protein S24 [Source:ZFIN;Acc:ZDB-GENE-050522-393]
Sequ46082EST3	2.407e-23	12	ddx56-201	DEAD (Asp-Glu-Ala-Asp) box polypeptide 56 [Source:ZFIN;Acc:ZDB-GENE-040825-3]	1.201e-20	10	ddx56-001	DEAD (Asp-Glu-Ala-Asp) box polypeptide 56 [Source:ZFIN;Acc:ZDB-GENE-040825-3]	8.272e-28		ddx56-201	DEAD (Asp-Glu-Ala-Asp) box polypeptide 56 [Source:ZFIN;Acc:ZDB-GENE-040825-3]	5.936e-17	4	ddx56-201	DEAD (Asp-Glu-Ala-Asp) box polypeptide 56 [Source:ZFIN;Acc:ZDB-GENE-040825-3]
Sequ45208EST3	0.588	ultracontig257	fn1-201	fibronectin-1 precursor [Source:RefSeq peptide;Acc:NP_001188453]	0.549	1	inpp4b-004	inositol polyphosphate-4-phosphatase, type II [Source:ZFIN;Acc:ZDB-GENE-090312-97]	0.69	11	ABCA3-201	ATP-binding cassette, sub-family A (ABC1), member 3 [Source:HGNC Symbol;Acc:33]	2.182	5	ZFAND3 (2 of 2)-201	zinc finger, AN1-type domain 3 [Source:HGNC Symbol;Acc:18019]
Sequ18971EST3	2.059e-111	scaffold2331	zcchc9-201	zinc finger, CCHC domain containing 9 [Source:ZFIN;Acc:ZDB-GENE-031030-9]	2.465e-104	10	zcchc9-201	zinc finger, CCHC domain containing 9 [Source:ZFIN;Acc:ZDB-GENE-031030-9]	3.326e-118	14	zcchc9-202	zinc finger, CCHC domain containing 9 [Source:ZFIN;Acc:ZDB-GENE-031030-9]	3.055e-120	4	ZCCHC9-201	Chromosome undetermined SCAF14764, whole genome shotgun sequence; Uncharacterized protein [Source:UniProtKB/TrEMBL;Acc:Q4S1W1]
Sequ49467EST3	0.026	14	ndufa2-201	NADH dehydrogenase (ubiquinone) 1 alpha subcomplex, 2 [Source:ZFIN;Acc:ZDB-GENE-050522-377]	3.963e-40	10	CABZ01063556.1-201	Uncharacterized protein [Source:UniProtKB/TrEMBL;Acc:E7EYU4]	5.04e-40	14	0	0	0.012	Un_random	0	SET binding factor 2 [Source:ZFIN;Acc:ZDB-GENE-030911-10]
Sequ1016TUF
Sequ28352SNP2	1.419e-94	9	dbnlb-201	drebrin-like b [Source:ZFIN;Acc:ZDB-GENE-050522-293]	6.333e-105	10	dbnla-001	drebrin-like a [Source:ZFIN;Acc:ZDB-GENE-040704-42]	1.98e-118		dbnla-202	drebrin-like a [Source:ZFIN;Acc:ZDB-GENE-040704-42]	9.793e-108	4	dbnla-201	drebrin-like a [Source:ZFIN;Acc:ZDB-GENE-040704-42]
Sequ19471EST3	3.526e-70	scaffold4731	pbdc1-201	polysaccharide biosynthesis domain containing 1 [Source:ZFIN;Acc:ZDB-GENE-040718-459]	1.771e-63	10	pbdc1-001	polysaccharide biosynthesis domain containing 1 [Source:ZFIN;Acc:ZDB-GENE-040718-459]	7.972e-70		pbdc1-202	polysaccharide biosynthesis domain containing 1 [Source:ZFIN;Acc:ZDB-GENE-040718-459]	1.81e-29	4	pbdc1-201	polysaccharide biosynthesis domain containing 1 [Source:ZFIN;Acc:ZDB-GENE-040718-459]
Sequ18831EST3	3.346e-09	11	mrps18b-201	mitochondrial ribosomal protein S18B [Source:ZFIN;Acc:ZDB-GENE-050417-278]	1.324e-46	21	mrps18c-001	mitochondrial ribosomal protein S18C [Source:ZFIN;Acc:ZDB-GENE-060503-609]	1.21e-10		mrps18b-202	mitochondrial ribosomal protein S18B [Source:ZFIN;Acc:ZDB-GENE-050417-278]	1.105e-67	4	mrps18c-201	mitochondrial ribosomal protein S18C [Source:ZFIN;Acc:ZDB-GENE-060503-609]
Sequ13921EST3	0	scaffold639	hsdl2-201	hydroxysteroid dehydrogenase like 2 [Source:ZFIN;Acc:ZDB-GENE-030131-1066]	0	10	hsdl2-201	hydroxysteroid dehydrogenase like 2 [Source:ZFIN;Acc:ZDB-GENE-030131-1066]	0	14	hsdl2-201	hydroxysteroid dehydrogenase like 2 [Source:ZFIN;Acc:ZDB-GENE-030131-1066]	0	4	hsdl2-201	hydroxysteroid dehydrogenase like 2 [Source:ZFIN;Acc:ZDB-GENE-030131-1066]
Sequ22363EST2	1.275e-180	scaffold788	prpf4-201	PRP4 pre-mRNA processing factor 4 homolog (yeast) [Source:ZFIN;Acc:ZDB-GENE-030131-5143]	1.763e-158	5	prpf4-201	PRP4 pre-mRNA processing factor 4 homolog (yeast) [Source:ZFIN;Acc:ZDB-GENE-030131-5143]	4.233e-157	14	prpf4-201	PRP4 pre-mRNA processing factor 4 homolog (yeast) [Source:ZFIN;Acc:ZDB-GENE-030131-5143]	6.34e-179	4	PRPF4-201	Chromosome 4 SCAF14752, whole genome shotgun sequence; Uncharacterized protein [Source:UniProtKB/TrEMBL;Acc:Q4S349]
Sequ21305EST2	6.767e-121	9	bhmt-201	betaine-homocysteine methyltransferase [Source:ZFIN;Acc:ZDB-GENE-030131-947]	2.31e-116	21	bhmt-201	betaine-homocysteine methyltransferase [Source:ZFIN;Acc:ZDB-GENE-030131-947]	1.031e-123	14	0	0	1.33e-116	12	bhmt-201	betaine-homocysteine methyltransferase [Source:ZFIN;Acc:ZDB-GENE-030131-947]
Sequ20310EST2	9.296e-148	12	dmgdh-201	dimethylglycine dehydrogenase [Source:ZFIN;Acc:ZDB-GENE-080227-8]	4.233e-124	21	dmgdh-201	dimethylglycine dehydrogenase [Source:ZFIN;Acc:ZDB-GENE-080227-8]	7.412e-162	14	dmgdh-201	dimethylglycine dehydrogenase [Source:ZFIN;Acc:ZDB-GENE-080227-8]	7.661e-37	4	sardh-202	sarcosine dehydrogenase [Source:ZFIN;Acc:ZDB-GENE-040426-996]
Sequ54869EST3	0	12	ppwd1-201	peptidylprolyl isomerase domain and WD repeat containing 1 [Source:ZFIN;Acc:ZDB-GENE-070615-16]	0	10	ppwd1-001	peptidylprolyl isomerase domain and WD repeat containing 1 [Source:ZFIN;Acc:ZDB-GENE-070615-16]	0	14	ppwd1-201	peptidylprolyl isomerase domain and WD repeat containing 1 [Source:ZFIN;Acc:ZDB-GENE-070615-16]	0	4	ppwd1-201	peptidylprolyl isomerase domain and WD repeat containing 1 [Source:ZFIN;Acc:ZDB-GENE-070615-16]
Sequ0025TUF
Sequ15053EST3	0	12	cops4-201	COP9 constitutive photomorphogenic homolog subunit 4 (Arabidopsis) [Source:ZFIN;Acc:ZDB-GENE-030131-4317]	0	10	cops4-001	COP9 constitutive photomorphogenic homolog subunit 4 (Arabidopsis) [Source:ZFIN;Acc:ZDB-GENE-030131-4317]	0	14	cops4-201	COP9 constitutive photomorphogenic homolog subunit 4 (Arabidopsis) [Source:ZFIN;Acc:ZDB-GENE-030131-4317]	0	4	cops4-201	COP9 constitutive photomorphogenic homolog subunit 4 (Arabidopsis) [Source:ZFIN;Acc:ZDB-GENE-030131-4317]
Sequ06078EST2	5.992e-167	12	nsa2-201	NSA2 ribosome biogenesis homolog (S. cerevisiae) [Source:ZFIN;Acc:ZDB-GENE-030131-488]	1.3e-157	21	nsa2-001	NSA2 ribosome biogenesis homolog (S. cerevisiae) [Source:ZFIN;Acc:ZDB-GENE-030131-488]	0	14	nsa2-201	NSA2 ribosome biogenesis homolog (S. cerevisiae) [Source:ZFIN;Acc:ZDB-GENE-030131-488]	1.014e-167	4	nsa2-201	NSA2 ribosome biogenesis homolog (S. cerevisiae) [Source:ZFIN;Acc:ZDB-GENE-030131-488]
Sequ09509EST2	0	12	fbp1b-201	fructose-1,6-bisphosphatase 1b [Source:ZFIN;Acc:ZDB-GENE-021206-11]	0	5	fbp1b-001	fructose-1,6-bisphosphatase 1b [Source:ZFIN;Acc:ZDB-GENE-021206-11]	0	14	fbp1b-201	fructose-1,6-bisphosphatase 1b [Source:ZFIN;Acc:ZDB-GENE-021206-11]	0	4	fbp1b-201	fructose-1,6-bisphosphatase 1b [Source:ZFIN;Acc:ZDB-GENE-021206-11]
Sequ42571EST3	3.909e-136	12	dab2-201	disabled homolog 2 (Drosophila) [Source:ZFIN;Acc:ZDB-GENE-040303-1]	2.308e-41	5	BDP1 (1 of 2)-001	B double prime 1, subunit of RNA polymerase III transcription initiation factor IIIB [Source:HGNC Symbol;Acc:13652]	0	14	dab2-201	disabled homolog 2 (Drosophila) [Source:ZFIN;Acc:ZDB-GENE-040303-1]	8.862e-180	4	dab2-201	disabled homolog 2 (Drosophila) [Source:ZFIN;Acc:ZDB-GENE-040303-1]
Sequ43543EST3	0	12	fbp1b-201	fructose-1,6-bisphosphatase 1b [Source:ZFIN;Acc:ZDB-GENE-021206-11]	0	5	fbp1b-001	fructose-1,6-bisphosphatase 1b [Source:ZFIN;Acc:ZDB-GENE-021206-11]	0	14	fbp1b-201	fructose-1,6-bisphosphatase 1b [Source:ZFIN;Acc:ZDB-GENE-021206-11]	0	4	fbp1b-201	fructose-1,6-bisphosphatase 1b [Source:ZFIN;Acc:ZDB-GENE-021206-11]
Sequ43293EST3	4.226e-150	12	dck-201	deoxycytidine kinase [Source:ZFIN;Acc:ZDB-GENE-041024-3]	2.754e-134	21	dck-001	deoxycytidine kinase [Source:ZFIN;Acc:ZDB-GENE-041024-3]	9.71e-103	14	dck-201	deoxycytidine kinase [Source:ZFIN;Acc:ZDB-GENE-041024-3]	3.408e-147	4	dck-201	deoxycytidine kinase [Source:ZFIN;Acc:ZDB-GENE-041024-3]
Sequ0895TUF
Sequ43298EST3	0	12	nup188-201	nucleoporin 188 [Source:ZFIN;Acc:ZDB-GENE-030131-7184]	0	21	nup188-201	nucleoporin 188 [Source:ZFIN;Acc:ZDB-GENE-030131-7184]	0	14	nup188-201	nucleoporin 188 [Source:ZFIN;Acc:ZDB-GENE-030131-7184]	0	4	nup188 (1 of 2)-201	nucleoporin 188 [Source:ZFIN;Acc:ZDB-GENE-030131-7184]
Sequ13432EST3	1.632e-62	12	dnlz-201	DNL-type zinc finger [Source:ZFIN;Acc:ZDB-GENE-070112-1482]	8.293e-51	21	dnlz-001	DNL-type zinc finger [Source:ZFIN;Acc:ZDB-GENE-070112-1482]	2.477e-41	14	dnlz-201	DNL-type zinc finger [Source:ZFIN;Acc:ZDB-GENE-070112-1482]	3.207e-62	4	dnlz-201	DNL-type zinc finger [Source:ZFIN;Acc:ZDB-GENE-070112-1482]
Sequ07097EST2	4.153e-99	12	pdcl-201	phosducin-like [Source:ZFIN;Acc:ZDB-GENE-030131-2365]	8.159e-54	16	pdcl-201	phosducin-like [Source:ZFIN;Acc:ZDB-GENE-030131-2365]	6.443e-105	14	pdcl-201	phosducin-like [Source:ZFIN;Acc:ZDB-GENE-030131-2365]	2.333e-42	1	pdcb-201	phosducin b [Source:ZFIN;Acc:ZDB-GENE-031023-2]
Sequ12358EST3	6.714e-18	12	SEC16A-201	SEC16 homolog A (S. cerevisiae) [Source:HGNC Symbol;Acc:29006]	1.219e-05	16	SEC16A-201	SEC16 homolog A (S. cerevisiae) [Source:HGNC Symbol;Acc:29006]	3.357e-07	14	SEC16A-201	SEC16 homolog A (S. cerevisiae) [Source:HGNC Symbol;Acc:29006]	1.676e-08	4	SEC16A-202	SEC16 homolog A (S. cerevisiae) [Source:HGNC Symbol;Acc:29006]
Sequ11782EST3	2.264e-124	12	pdcl-201	phosducin-like [Source:ZFIN;Acc:ZDB-GENE-030131-2365]	2.325e-77	16	pdcl-201	phosducin-like [Source:ZFIN;Acc:ZDB-GENE-030131-2365]	1.595e-134	14	pdcl-201	phosducin-like [Source:ZFIN;Acc:ZDB-GENE-030131-2365]	7.439e-46	1	pdcb-201	phosducin b [Source:ZFIN;Acc:ZDB-GENE-031023-2]
Sequ07521EST2	0	12	atp5a1 (2 of 2)-201	ATP synthase, H+ transporting, mitochondrial F1 complex, alpha subunit 1, cardiac muscle [Source:ZFIN;Acc:ZDB-GENE-060201-1]	0	21	atp5a1-001	ATP synthase, H+ transporting, mitochondrial F1 complex, alpha subunit 1, cardiac muscle [Source:ZFIN;Acc:ZDB-GENE-060201-1]	0	14	atp5a1 (2 of 2)-201	ATP synthase, H+ transporting, mitochondrial F1 complex, alpha subunit 1, cardiac muscle [Source:ZFIN;Acc:ZDB-GENE-060201-1]	0	4	atp5a1 (1 of 2)-201	ATP synthase, H+ transporting, mitochondrial F1 complex, alpha subunit 1, cardiac muscle [Source:ZFIN;Acc:ZDB-GENE-060201-1]
Sequ44093EST3	0	12	sdad1-203	SDA1 domain containing 1 [Source:ZFIN;Acc:ZDB-GENE-021213-1]	0	21	sdad1-001	SDA1 domain containing 1 [Source:ZFIN;Acc:ZDB-GENE-021213-1]	0	14	sdad1-202	SDA1 domain containing 1 [Source:ZFIN;Acc:ZDB-GENE-021213-1]	0	4	sdad1-201	SDA1 domain containing 1 [Source:ZFIN;Acc:ZDB-GENE-021213-1]
Sequ11908EST3	0	12	dnajc21-201	DnaJ (Hsp40) homolog, subfamily C, member 21 [Source:ZFIN;Acc:ZDB-GENE-030131-8928]	0	21	dnajc21-201	DnaJ (Hsp40) homolog, subfamily C, member 21 [Source:ZFIN;Acc:ZDB-GENE-030131-8928]	0	14	dnajc21-201	DnaJ (Hsp40) homolog, subfamily C, member 21 [Source:ZFIN;Acc:ZDB-GENE-030131-8928]	0	4	dnajc21-201	DnaJ (Hsp40) homolog, subfamily C, member 21 [Source:ZFIN;Acc:ZDB-GENE-030131-8928]
Sequ42681EST3	1.85e-128	12	TMEM38B-201	transmembrane protein 38B [Source:HGNC Symbol;Acc:25535]	4.267e-98	21	CABZ01079427.1-201	Uncharacterized protein [Source:UniProtKB/TrEMBL;Acc:E7F2L4]	0	14	TMEM38B-201	transmembrane protein 38B [Source:HGNC Symbol;Acc:25535]	5.049e-158	4	TMEM38B-201	transmembrane protein 38B [Source:HGNC Symbol;Acc:25535]
Sequ15903EST3	1.598e-16	10	sncb-201	synuclein, beta [Source:ZFIN;Acc:ZDB-GENE-040426-1615]	1.131e-18	13	sncb-201	synuclein, beta [Source:ZFIN;Acc:ZDB-GENE-040426-1615]	6.815e-63	14	SNCA-201	synuclein, alpha (non A4 component of amyloid precursor) [Source:HGNC Symbol;Acc:11138]	3.909e-35	4	SNCA-201	synuclein, alpha (non A4 component of amyloid precursor) [Source:HGNC Symbol;Acc:11138]
Sequ13914EST3	9.393e-62	12	PRRC2B-201	proline-rich coiled-coil 2B [Source:HGNC Symbol;Acc:28121]	0.0001408	20	prrc2c-201	proline-rich coiled-coil 2C [Source:ZFIN;Acc:ZDB-GENE-081104-156]	9.468e-91	14	PRRC2B-201	proline-rich coiled-coil 2B [Source:HGNC Symbol;Acc:28121]	1.693e-95	4	PRRC2B (2 of 2)-201	proline-rich coiled-coil 2B [Source:HGNC Symbol;Acc:28121]
Sequ18656EST3	5.299	5	si:dkeyp-111e5.4-201	si:dkeyp-111e5.4 [Source:ZFIN;Acc:ZDB-GENE-131127-443]	0.363	19	si:ch211-196n4.9-001	si:ch211-196n4.9 [Source:ZFIN;Acc:ZDB-GENE-060503-205]	0.747	10	pleca-201	plectin a [Source:ZFIN;Acc:ZDB-GENE-030131-8984]	0
Sequ1060TUF
Sequ13446EST3	4.479e-174	12	exosc2-201	exosome component 2 [Source:ZFIN;Acc:ZDB-GENE-050417-27]	1.71e-152	5	exosc2-001	exosome component 2 [Source:ZFIN;Acc:ZDB-GENE-050417-27]	8.661e-171	14	exosc2-202	exosome component 2 [Source:ZFIN;Acc:ZDB-GENE-050417-27]	5.58e-165	4	ABL1-201	Chromosome 4 SCAF14575, whole genome shotgun sequence.; Uncharacterized protein [Source:UniProtKB/TrEMBL;Acc:Q4SJH9]
Sequ06026EST2	1.286e-60	12	oaz1b-201	ornithine decarboxylase antizyme 1b [Source:ZFIN;Acc:ZDB-GENE-020731-5]	2.159e-51	21	oaz1b-202	ornithine decarboxylase antizyme 1b [Source:ZFIN;Acc:ZDB-GENE-020731-5]	1.48e-106	14	oaz1b-201	ornithine decarboxylase antizyme 1b [Source:ZFIN;Acc:ZDB-GENE-020731-5]	7.394e-72	4	oaz1b-201	ornithine decarboxylase antizyme 1b [Source:ZFIN;Acc:ZDB-GENE-020731-5]
Sequ23210EST3	0.697	20	slc35b3-201	solute carrier family 35, member B3 [Source:ZFIN;Acc:ZDB-GENE-060312-46]	1.739	16	lipeb-201	lipase, hormone-sensitive b [Source:ZFIN;Acc:ZDB-GENE-100921-71]	1.459	13	GOLGA7 (1 of 2)-201	golgin A7 [Source:HGNC Symbol;Acc:24876]	0.385	6	slc35b3-201	solute carrier family 35, member B3 [Source:ZFIN;Acc:ZDB-GENE-060312-46]
Sequ20064EST3	0.026	2	0	Uncharacterized protein [Source:UniProtKB/TrEMBL;Acc:H2L3G0]	0.436	20	CEP170B (2 of 3)-201	centrosomal protein 170B [Source:HGNC Symbol;Acc:20362]	1.032		zgc:110046-201	zgc:110046 [Source:ZFIN;Acc:ZDB-GENE-050522-380]	0.25	14	aig1-201	androgen-induced 1 (H. sapiens) [Source:ZFIN;Acc:ZDB-GENE-041014-358]
Sequ14347EST3	2.152e-60	7	rhoad-201	ras homolog gene family, member Ad [Source:ZFIN;Acc:ZDB-GENE-040718-144]	2.238e-101	10	rhof-001	ras homolog gene family, member F [Source:ZFIN;Acc:ZDB-GENE-050522-280]	7.598e-105	14	rhof-201	ras homolog gene family, member F [Source:ZFIN;Acc:ZDB-GENE-050522-280]	1.295e-119	4	rhof-201	ras homolog gene family, member F [Source:ZFIN;Acc:ZDB-GENE-050522-280]
Sequ13730EST3	3.397e-96	12	iscub-201	iron-sulfur cluster scaffold homolog (E. coli) b [Source:ZFIN;Acc:ZDB-GENE-050417-332]	4.144e-79	5	ISCU (2 of 2)-001	iron-sulfur cluster assembly enzyme [Source:HGNC Symbol;Acc:29882]	1.343e-90	14	iscub-201	iron-sulfur cluster scaffold homolog (E. coli) b [Source:ZFIN;Acc:ZDB-GENE-050417-332]	2.203e-94	4	iscub-201	iron-sulfur cluster scaffold homolog (E. coli) b [Source:ZFIN;Acc:ZDB-GENE-050417-332]
Sequ42329EST3	1.692e-98	12	ggcx-201	gamma-glutamyl carboxylase [Source:ZFIN;Acc:ZDB-GENE-030826-27]	8.27e-81	10	ggcx-201	gamma-glutamyl carboxylase [Source:ZFIN;Acc:ZDB-GENE-030826-27]	9.725e-104	14	ggcx-201	gamma-glutamyl carboxylase [Source:ZFIN;Acc:ZDB-GENE-030826-27]	3.458e-88	4	ggcx-202	gamma-glutamyl carboxylase [Source:ZFIN;Acc:ZDB-GENE-030826-27]
Sequ12124EST3	0.00873	24	cdk19-201	cyclin-dependent kinase 19 [Source:ZFIN;Acc:ZDB-GENE-040724-19]	3.142e-10	21	crkl-001	v-crk sarcoma virus CT10 oncogene homolog (avian)-like [Source:ZFIN;Acc:ZDB-GENE-040426-2951]	1.23		SORCS2-201	sortilin-related VPS10 domain containing receptor 2 [Source:HGNC Symbol;Acc:16698]	0.084	15	kmt2cb-201	lysine (K)-specific methyltransferase 2Cb [Source:ZFIN;Acc:ZDB-GENE-070705-340]
Sequ06038SNP2	0.839	8	nptxra-203	neuronal pentraxin receptor a [Source:ZFIN;Acc:ZDB-GENE-050208-280]	0.164	16	bai1a-201	brain-specific angiogenesis inhibitor 1a [Source:ZFIN;Acc:ZDB-GENE-060607-12]	0.534	2	phlpp2-201	PH domain and leucine rich repeat protein phosphatase 2 [Source:ZFIN;Acc:ZDB-GENE-070719-3]	0.095	3	0	Uncharacterized protein [Source:UniProtKB/TrEMBL;Acc:H3CL11]
Sequ46764EST3	0.848	14	gsh-1-201	Oryzias latipes developmental transcription factor (gsh-1), mRNA. [Source:RefSeq mRNA;Acc:NM_001104833]	0.589	10	si:ch211-57m13.12-001	si:ch211-57m13.12 [Source:ZFIN;Acc:ZDB-GENE-110408-68]	0.537	9	grk4-201	G protein-coupled receptor kinase 4 [Source:ZFIN;Acc:ZDB-GENE-060929-1198]	0.466	6	scrib-201	scribbled homolog (Drosophila) [Source:ZFIN;Acc:ZDB-GENE-030616-572]
Sequ20810EST2	0	12	glulc-203	glutamate-ammonia ligase (glutamine synthase) c [Source:ZFIN;Acc:ZDB-GENE-060929-540]	0	6	glulb-001	glutamate-ammonia ligase (glutamine synthase) b [Source:ZFIN;Acc:ZDB-GENE-030131-8417]	0	14	glulc-202	glutamate-ammonia ligase (glutamine synthase) c [Source:ZFIN;Acc:ZDB-GENE-060929-540]	0	15	glulb-201	glutamate-ammonia ligase (glutamine synthase) b [Source:ZFIN;Acc:ZDB-GENE-030131-8417]
Sequ13366EST3	3.756e-57	12	zfand5b-201	zinc finger, AN1-type domain 5b [Source:ZFIN;Acc:ZDB-GENE-040426-875]	1.77e-44	10	zfand5b-001	zinc finger, AN1-type domain 5b [Source:ZFIN;Acc:ZDB-GENE-040426-875]	1.737e-61	14	zfand5b-201	zinc finger, AN1-type domain 5b [Source:ZFIN;Acc:ZDB-GENE-040426-875]	7.983e-45	4	zfand5b-201	zinc finger, AN1-type domain 5b [Source:ZFIN;Acc:ZDB-GENE-040426-875]
Sequ00008SNP1	2.492e-45	12	anxa1c-201	annexin A1c [Source:ZFIN;Acc:ZDB-GENE-030131-5274]	1.733e-33	5			8.915e-41	14	anxa1c-201	annexin A1c [Source:ZFIN;Acc:ZDB-GENE-030131-5274]	3.293e-44	4	anxa1c-201	annexin A1c [Source:ZFIN;Acc:ZDB-GENE-030131-5274]
Sequ01964SNP1	0.136	14	si:ch73-190f9.5-201	si:ch73-190f9.5 [Source:ZFIN;Acc:ZDB-GENE-131120-4]	0.173	18	hnrnpul1-001	heterogeneous nuclear ribonucleoprotein U-like 1 [Source:ZFIN;Acc:ZDB-GENE-040426-2432]	0.086	20	TSNARE1-201	t-SNARE domain containing 1 [Source:HGNC Symbol;Acc:26437]	0.144	10	tmem39b-202	transmembrane protein 39B [Source:ZFIN;Acc:ZDB-GENE-030131-6042]
Sequ15243SNP3	4.619e-162	12	ccni-201	cyclin I [Source:ZFIN;Acc:ZDB-GENE-040426-2898]	6.655e-136	21	ccni-203	cyclin I [Source:ZFIN;Acc:ZDB-GENE-040426-2898]	0	14	ccni-201	cyclin I [Source:ZFIN;Acc:ZDB-GENE-040426-2898]	1.508e-144	Un_random	ccni (2 of 2)-201	cyclin I [Source:ZFIN;Acc:ZDB-GENE-040426-2898]
Sequ0536BAC
Sequ14021EST3	0	12	nars-201	asparaginyl-tRNA synthetase [Source:ZFIN;Acc:ZDB-GENE-030131-1016]	0	21	nars-001	asparaginyl-tRNA synthetase [Source:ZFIN;Acc:ZDB-GENE-030131-1016]	0		nars-201	asparaginyl-tRNA synthetase [Source:ZFIN;Acc:ZDB-GENE-030131-1016]	0	Un_random	nars (2 of 4)-201	asparaginyl-tRNA synthetase [Source:ZFIN;Acc:ZDB-GENE-030131-1016]
[truncated: 451 more rows]
