# Supplementary material for: Second generation physical and linkage maps of yellowtail (Seriola quinqueradiata) and comparison of synteny with four model fish
Source: BMC Genomics. 2015 May 24;16(1):406. doi: 10.1186/s12864-015-1600-7 (PMC4493941; doi:10.1186/s12864-015-1600-7)
Supplement: Additional file 5: — Oxford grids showing conservation of synteny in green-spotted pufferfish and three-spined stickleback. (BLASTN: E-value < 1.0E-10) Each box was highlighted as follows: 0–100: White square, more than 100: Blue square. [file 12864_2015_1600_MOESM5_ESM.xlsx]

## Sheet: pufferfish-stickleback
						three-spined stickleback
		8	4	16	5	11	14	2	21	7	20	12	15	17	13	19	18	3	1	6	9	10
	1	722	580	12		3	2	7		3					6	1	2	21		1	7	1
	2	1		712	628	35		1	3	8	2	1	2		1	2			17	10	2	2
green-spotted pufferfish	3	3	3	35	10	590	1		2	2	2	3			2	1	8	3	363	1	7	3
	4	5	1		1	1	552	1	3	2			3		43	8	8	2	2	3	2
	5	1	2	3	2			706	1	6					4	17	4				3	3
	6				1	4			332		1	1		1	3	1		7	1	1		1
	7	2	11	1		1	3			705	2	1	3		3	3	2		7	2	2
	8	2					1				625	1				2	2				2	8
	9	1									1	643		12		6		1	2	3		3
	10	2	2	2	2			3		1	1	3	757	1			12		65		1	1
	11		1	1	1	2	2			1	1	20	1	473	6	1	1		5		1	1
	12		3	1			13	1		1	2		1		736	1			4	3	2	1
	13	2	16			2	1	12		2	3					830			3	1		3
	14			1	1	1		1		5	3		26		2		651	1	1	1	3	1
	15	14	1	2	34		2		6	2		5			1		2	699				2
	16	7	1		34					5				1	3		1	190	558	1	1	2
	17		3	3	16						2		2		2	1	4		1	611	6
	18		2	2	6	23	1	1	3	9	1					1	3	3	3	19	690
	19		377			5		2		1				1		8		2			2
	20		59							70		4	1						2	1	1	3
	21				1			1			13		3			1		2				494
